# Supplementary material for: The Conservation of Long Intergenic Non-Coding RNAs and Their Response to Verticillium dahliae Infection in Cotton
Source: Int J Mol Sci. 2022 Aug 2;23(15):8594. doi: 10.3390/ijms23158594 (PMC9368808; doi:10.3390/ijms23158594)
Supplement: Supplementary file 1 [file ijms-23-08594-s001.zip]

Archive with 4 entries (4 files):
- Supplemental Fig_S1_to_S5.pdf
- Supplemental Table S1.xlsx
- Supplemental Table S2.xlsx
- Supplemental Tables S3-S7.xlsx
