# Supplementary material for: The Conservation of Long Intergenic Non-Coding RNAs and Their Response to Verticillium dahliae Infection in Cotton
Source: Int J Mol Sci. 2022 Aug 2;23(15):8594. doi: 10.3390/ijms23158594 (PMC9368808; doi:10.3390/ijms23158594)
Supplement: Supplementary file 1 [file ijms-23-08594-s001.zip › Supplemental Table S1.xlsx]

## Sheet: Gar
Supplemental Table S1. Details of the datasets used in the study.
Datasets from G. arboreum
Accession ID	Treatment	Sequencing approach	Reference
SRR8268693	Bract_NGS_2	PE	Wang et al., 2019
SRR8268694	Phloem_NGS_2	PE
SRR8268695	Cotyledon_NGS_2	PE
SRR8268705	Sepal_NGS_1	PE
SRR8268706	Seedling_stem_NGS_2	PE
SRR8268709	Flower_NGS_1	PE
SRR8268710	Bract_NGS_1	PE
SRR8268711	Phloem_NGS_1	PE
SRR8268712	Cotyledon_NGS_1	PE
SRR8268713	Leaf_NGS_1	PE
SRR8268714	Seedling_root_NGS_1	PE
SRR8268715	Seedling_stem_NGS_1	PE
SRR8268726	Seed_NGS_2	PE
SRR8268727	Petal_NGS_2	PE
SRR8268728	Ovule_0DPA_NGS_2	PE
SRR8268729	Seedling_root_NGS_2	PE
SRR8268731	Anther_NGS_2	PE
SRR8268732	Ovule_20DPA_NGS_2	PE
SRR8268733	Stigma_NGS_2	PE
SRR8268734	Ovule_10DPA_NGS_2	PE
SRR8268735	Ovule_5DPA_NGS_2	PE
SRR8268738	Flower_NGS_2	PE
SRR8268739	Sepal_NGS_2	PE
SRR8268740	Ovule_10DPA_NGS_1	PE
SRR8268741	Ovule_5DPA_NGS_1	PE
SRR8268742	Seed_NGS_1	PE
SRR8268743	Petal_NGS_1	PE
SRR8268744	Ovule_0DPA_NGS_1	PE
SRR8268745	Ovule_20DPA_NGS_1	PE
SRR8268748	Stigma_NGS_1	PE
SRR8268749	Anther_NGS_1	PE
SRR8268758	Leaf_NGS_2	PE
SRR9695829	NGS_Ovule-F20DPA_rep2	PE
SRR9695830	NGS_Ovule-F20DPA_rep1	PE
SRR9695831	NGS_Fiber5DPA_rep2	PE
SRR9695832	NGS_Fiber5DPA_rep1	PE
SRR9695833	NGS_Fiber10DPA_rep2	PE
SRR9695834	NGS_Fiber10DPA_rep1	PE
SRR9695835	NGS_Fiber20DPA_rep2	PE
SRR9695836	NGS_Fiber20DPA_rep1	PE
SRR9695837	NGS_Ovule-F5DPA_rep2	PE
SRR9695838	NGS_Ovule-F5DPA_rep1	PE
SRR9695839	NGS_Ovule-F10DPA_rep2	PE
SRR9695840	NGS_Ovule-F10DPA_rep1	PE
SRR8694047	CK24-1	PE	Cai et al., 2020
SRR8694054	CK24-2	PE
SRR8694055	CK24-3	PE
SRR8694041	CK48-1	PE
SRR8694040	CK48-2	PE
SRR8694043	CK48-3	PE
SRR8694042	CK72-1	PE
SRR8694037	CK72-2	PE
SRR8694036	CK72-3	PE
SRR8694017	T24-1	PE
SRR8694016	T24-2	PE
SRR8694052	T24-3	PE
SRR8694053	T48-1	PE
SRR8694050	T48-2	PE
SRR8694051	T48-3	PE
SRR8694048	T72-1	PE
SRR8694049	T72-2	PE
SRR8694046	T72-3	PE
CAI, Y., X. CAI, Q. WANG, P. WANG, Y. ZHANG et al., 2020 Genome sequencing of the Australian wild diploid species Gossypium australe highlights disease resistance and delayed gland morphogenesis. Plant Biotechnol J 18: 814-828.
WANG, K., D. WANG, X. ZHENG, A. QIN, J. ZHOU et al., 2019 Multi-strategic RNA-seq analysis reveals a high-resolution transcriptional landscape in cotton. Nat Commun 10: 4714.

## Sheet: Gra
Supplemental Table S1. Details of the datasets used in the study.
Datasets from G. raimondii
Accession ID	Treatment	Sequencing approach	Reference
SRR8878666	LongDayLeaf9_D5_replicate1_NF	PE	Hu et al., 2021
SRR8878663	LongDayLeaf9_D5_replicate2_NF	PE
SRR8878734	LongDayLeaf9_D5_replicate3_NF	PE
SRR8878721	LongDayMeristem_D5_replicate1	PE
SRR8878720	LongDayMeristem_D5_replicate2	PE
SRR8878723	LongDayMeristem_D5_replicate3	PE
SRR8878661	ShortDayLeaf7_D5_replicate1	PE
SRR8878660	ShortDayLeaf7_D5_replicate2	PE
SRR8878659	ShortDayLeaf7_D5_replicate3	PE
SRR8878730	ShortDayMeristem_D5_replicate1	PE
SRR8878745	ShortDaySquare_D5_replicate1	PE
SRR8878752	ShortDaySquare_D5_replicate3	PE
SRR8878818	LongDayLeaf7_D5_replicate2_NF	PE
SRR8878508	LongDayLeaf7_D5_replicate3_NF	PE
SRR8878511	ShortDayLeaf5_D5_replicate1	PE
SRR8878512	ShortDayLeaf5_D5_replicate2	PE
SRR8878517	ShortDayLeaf5_D5_replicate3	PE
SRR8878792	ShortDayPetal_D5_replicate1	PE
SRR8878799	ShortDayPetal_D5_replicate2	PE
SRR8878800	ShortDayPetal_D5_replicate3	PE
SRR8878526	LongDayLeaf7_D5_replicate1_NF	PE
SRR8878564	ShortDay9dps_D5_replicate1	PE
SRR8878565	ShortDay9dps_D5_replicate2	PE
SRR8878562	ShortDay9dps_D5_replicate3	PE
SRR8878534	ShortDayMeristem_D5_replicate2	PE
SRR8878533	ShortDayMeristem_D5_replicate3	PE
SRR8267553	Gr_0R1	PE	Dong et al., 2019
SRR8267554	Gr_0R2	PE
SRR8267555	Gr_0R3	PE
SRR8267556	Gr_0S1	PE
SRR8267557	Gr_0S2	PE
SRR8267558	Gr_0S3	PE
SRR8267559	Gr_0L1	PE
SRR8267560	Gr_0L2	PE
SRR8267561	Gr_0L3	PE
SRR8267562	Gr_12R1	PE
SRR8267563	Gr_12R2	PE
SRR8267564	Gr_12R3	PE
SRR8267565	Gr_12S1	PE
SRR8267566	Gr_12S2	PE
SRR8267567	Gr_12S3	PE
SRR8267568	Gr_12L1	PE
SRR8267569	Gr_12L2	PE
SRR8267570	Gr_12L3	PE
SRR8267571	Gr_48R1	PE
SRR8267572	Gr_48R2	PE
SRR8267573	Gr_48R3	PE
SRR8267574	Gr_48S1	PE
SRR8267575	Gr_48S2	PE
SRR8267576	Gr_48S3	PE
SRR8267577	Gr_48L1	PE
SRR8267578	Gr_48L2	PE
SRR8267579	Gr_48L3	PE
DONG, Q., R. O. MAGWANGA, X. CAI, P. LU, J. NYANGASI KIRUNGU et al., 2019 RNA-Sequencing, Physiological and RNAi Analyses Provide Insights into the Response Mechanism of the ABC-Mediated Resistance to Verticillium dahliae Infection in Cotton. Genes (Basel) 10.
HU, G., C. E. GROVER, M. A. ARICK, M. LIU, D. G. PETERSON et al., 2021 Homoeologous gene expression and co-expression network analyses and evolutionary inference in allopolyploids. Brief Bioinform 22: 1819-1835.

## Sheet: Ghr
Supplemental Table S1. Details of the datasets used in the study.
Datasets from G. hirsutum
Accession ID	Treatment	Sequencing approach	Reference
SRR8894260	NaCl_12h-1	PE	Zhang et al., 2015
SRR8894259	NaCl_12h-2	PE
SRR8894258	NaCl_12h-3	PE
SRR8894265	NaCl_24h-1	PE
SRR8894264	NaCl_24h-2	PE
SRR8894263	NaCl_24h-3	PE
SRR8894262	NaCl_48h-1	PE
SRR8894268	NaCl_48h-2	PE
SRR8894267	NaCl_48h-3	PE
SRR8894224	NaCl_6h-1	PE
SRR8894225	NaCl_6h-2	PE
SRR8894261	NaCl_6h-3	PE
SRR8894239	NaCl_72h-1	PE
SRR8894241	NaCl_72h-2	PE
SRR8894270	NaCl_72h-3	PE
SRR8894236	PEG_12h-1	PE
SRR8894238	PEG_12h-2	PE
SRR8894271	PEG_12h-3	PE
SRR8894227	PEG_24h-1	PE
SRR8894252	PEG_24h-2	PE
SRR8894257	PEG_24h-3	PE
SRR8894269	PEG_48h-1	PE
SRR8894266	PEG_48h-2	PE
SRR8894253	PEG_48h-3	PE
SRR8894249	PEG_6h-1	PE
SRR8894226	PEG_6h-2	PE
SRR8894237	PEG_6h-3	PE
SRR8894251	PEG_72h-1	PE
SRR8894256	PEG_72h-2	PE
SRR8894254	PEG_72h-3	PE
SRR1695160	TM-1_0h_seed	PE
SRR1695161	TM-1_5h_seed	PE
SRR1695162	TM-1_10h_seed	PE
SRR1695163	TM-1_24h_cotyledon	PE
SRR1695164	TM-1_48h_cotyledon	PE
SRR1695165	TM-1_72h_cotyledon	PE
SRR1695166	TM-1_96h_cotyledon	PE
SRR1695167	TM-1_120h_cotyledon	PE
SRR1695168	TM-1_24h_root	PE
SRR1695169	TM-1_48h_root	PE
SRR1695170	TM-1_72h_root	PE
SRR1695171	TM-1_96h_root	PE
SRR1695172	TM-1_120h_root	PE
SRR1695173	TM-1_root	PE
SRR1695174	TM-1_stem	PE
SRR1695175	TM-1_leaf	PE
SRR1695176	TM-1_torus	PE
SRR1695177	TM-1_petal	PE
SRR1695178	TM-1_stamen	PE
SRR1695179	TM-1_pistil	PE
SRR1695180	TM-1_calycle	PE
SRR1695181	TM-1_3dpa_ovule_rep2	PE
SRR1695182	TM-1_1dpa_ovule_rep1	PE
SRR1695183	TM-1_0dpa_ovule	PE
SRR1695184	TM-1_1dpa_ovule_rep2	PE
SRR1695185	TM-1_3dpa_ovule_rep2	PE
SRR1695186	TM-1_5dpa_ovule	PE
SRR1695187	TM-1_10dpa_ovule	PE
SRR1695188	TM-1_20dpa_ovule	PE
SRR1695189	TM-1_25dpa_ovule	PE
SRR1695190	TM-1_35dpa_ovule	PE
SRR1695191	TM-1_5dpa_fiber	PE
SRR1695192	TM-1_10dpa_fiber	PE
SRR1695193	TM-1_20dpa_fiber	PE
SRR1695194	TM-1_25dpa_fiber	PE
SRR1768504	TM-1_1_h_treated_with_cold	PE
SRR1768505	TM-1_3_h_treated_with_cold	PE
SRR1768506	TM-1_6_h_treated_with_cold	PE
SRR1768507	TM-1_12_h_treated_with_cold	PE
SRR1768508	TM-1_1_h_treated_with_hot	PE
SRR1768509	TM-1_3_h_treated_with_hot	PE
SRR1768510	TM-1_6_h_treated_with_hot	PE
SRR1768511	TM-1_12_h_treated_with_hot	PE
SRR1768512	TM-1_1_h_treated_with_salt	PE
SRR1768513	TM-1_3_h_treated_with_salt	PE
SRR1768514	TM-1_6_h_treated_with_salt	PE
SRR1768515	TM-1_12_h_treated_with_salt	PE
SRR1768516	TM-1_1_h_treated_with_PEG	PE
SRR1768517	TM-1_3_h_treated_with_PEG	PE
SRR1768518	TM-1_6_h_treated_with_PEG	PE
SRR1768519	TM-1_12_h_treated_with_PEG	PE
SRR1768520	TM-1_0_h_CK	PE
SRR1768521	TM-1_1_h_CK	PE
SRR1768522	TM-1_3_h_CK	PE
SRR1768523	TM-1_6_h_CK	PE
SRR1768524	TM-1_12_h_CK	PE
SRR8894245	CK_0h-1	PE	Zhu et al., 2019
SRR8894246	CK_0h-2	PE
SRR8894243	CK_0h-3	PE
SRR8894244	VW_6h-1	PE
SRR8894255	VW_6h-2	PE
SRR8894250	VW_6h-3	PE
SRR8894247	VW_12h-1	PE
SRR8894248	VW_12h-2	PE
SRR8894240	VW_12h-3	PE
SRR8894242	VW_24h-1	PE
SRR8894230	VW_24h-2	PE
SRR8894231	VW_24h-3	PE
SRR8894228	VW_48h-1	PE
SRR8894229	VW_48h-2	PE
SRR8894234	VW_48h-3	PE
SRR8894235	VW_72h-1	PE
SRR8894232	VW_72h-2	PE
SRR8894233	VW_72h-3	PE
SRR8878757	LongDayLeaf2_Maxxa_replicate1	PE	Hu et al., 2021
SRR8878706	LongDayLeaf2_Maxxa_replicate2	PE
SRR8878694	LongDayLeaf2_TX2094_replicate3	PE
SRR8878695	LongDayLeaf2_TX2095_replicate1	PE
SRR8878696	LongDayLeaf2_TX2095_replicate2	PE
SRR8878697	LongDayLeaf2_TX2095_replicate3	PE
SRR8878669	LongDayLeaf9_TX2094_replicate1_NF	PE
SRR8878668	LongDayLeaf9_TX2094_replicate2_NF	PE
SRR8878672	LongDayLeaf9_TX2095_replicate2_NF	PE
SRR8878671	LongDayLeaf9_TX2095_replicate3_NF	PE
SRR8878724	LongDayMeristem_Cascot_replicate1	PE
SRR8878727	LongDayMeristem_Cascot_replicate2	PE
SRR8878726	LongDayMeristem_Cascot_replicate3	PE
SRR8878698	ShortDayLeaf2_Cascot_replicate1	PE
SRR8878699	ShortDayLeaf2_Cascot_replicate2	PE
SRR8878716	ShortDayLeaf2_Cascot_replicate3	PE
SRR8878715	ShortDayLeaf2_K101_replicate3	PE
SRR8878714	ShortDayLeaf2_Maxxa_replicate1	PE
SRR8878713	ShortDayLeaf2_Maxxa_replicate2	PE
SRR8878707	ShortDayLeaf2_TX2094_replicate1	PE
SRR8878701	ShortDayLeaf5_TXMX_replicate5	PE
SRR8878700	ShortDayLeaf5_TXMX_replicate6	PE
SRR8878677	ShortDayLeaf7_Cascot_replicate1	PE
SRR8878676	ShortDayLeaf7_Cascot_replicate2	PE
SRR8878662	ShortDayLeaf7_Cascot_replicate3	PE
SRR8878674	ShortDayLeaf7_Maxxa_replicate1	PE
SRR8878675	ShortDayLeaf7_Maxxa_replicate2	PE
SRR8878737	ShortDayLeaf7_TXMX_replicate6	PE
SRR8878739	ShortDayMeristem_Cascot_replicate1	PE
SRR8878740	ShortDayMeristem_Cascot_replicate2	PE
SRR8878729	ShortDayMeristem_Cascot_replicate3	PE
SRR8878684	ShortDayPetal_TX2094_replicate1	PE
SRR8878685	ShortDayPetal_TX2094_replicate2	PE
SRR8878686	ShortDayPetal_TX2094_replicate3	PE
SRR8878664	ShortDayPetal_TX2095_replicate1	PE
SRR8878665	ShortDayPetal_TX2095_replicate2	PE
SRR8878748	ShortDayPetal_TX2095_replicate3	PE
SRR8878758	LongDayLeaf2_Maxxa_replicate3	PE
SRR8878763	LongDayLeaf2_TX2094_replicate1	PE
SRR8878762	LongDayLeaf2_TX2094_replicate2	PE
SRR8878501	LongDayLeaf7_Maxxa_replicate1	PE
SRR8878500	LongDayLeaf7_Maxxa_replicate2	PE
SRR8878507	LongDayLeaf7_Maxxa_replicate3	PE
SRR8878820	LongDayLeaf7_TX2094_replicate2_NF	PE
SRR8878801	LongDayLeaf7_TX2095_replicate2	PE
SRR8878766	LongDayLeaf7_TX2095_replicate3_NF	PE
SRR8878814	LongDayLeaf7_TXMX_replicate2	PE
SRR8878802	LongDayLeaf9_Cascot_replicate2	PE
SRR8878771	LongDayMeristem_Maxxa_replicate1	PE
SRR8878772	LongDayMeristem_Maxxa_replicate2	PE
SRR8878773	LongDayMeristem_Maxxa_replicate3	PE
SRR8878765	LongDayMeristem_TX2094_replicate1	PE
SRR8878811	LongDayMeristem_TX2094_replicate3_NF	PE
SRR8878810	LongDayMeristem_TX2095_replicate1	PE
SRR8878809	LongDayMeristem_TX2095_replicate3_NF	PE
SRR8878823	ShortDay9dps_TX2094_replicate2	PE
SRR8878510	ShortDayLeaf2_Pima_replicate3	PE
SRR8878761	ShortDayLeaf2_TX2094_replicate3	PE
SRR8878782	ShortDayLeaf2_TX2095_replicate1	PE
SRR8878819	ShortDayLeaf2_TX2095_replicate2	PE
SRR8878816	ShortDayLeaf5_Cascot_replicate1	PE
SRR8878513	ShortDayLeaf5_Cascot_replicate2	PE
SRR8878514	ShortDayLeaf5_Cascot_replicate3	PE
SRR8878784	ShortDayLeaf7_TX2094_replicate2	PE
SRR8878783	ShortDayLeaf7_TX2094_replicate3	PE
SRR8878786	ShortDayLeaf7_TX2095_replicate1	PE
SRR8878785	ShortDayLeaf7_TX2095_replicate2	PE
SRR8878788	ShortDayLeaf7_TX2095_replicate3	PE
SRR8878787	ShortDayLeaf7_TXMX_replicate1	PE
SRR8878790	ShortDayLeaf7_TXMX_replicate2	PE
SRR8878789	ShortDayLeaf7_TXMX_replicate3	PE
SRR8878778	ShortDayLeaf7_TXMX_replicate4	PE
SRR8878777	ShortDayLeaf7_TXMX_replicate5	PE
SRR8878493	ShortDayMeristem_TX2094_replicate1	PE
SRR8878494	ShortDayMeristem_TX2094_replicate2	PE
SRR8878495	ShortDayMeristem_TX2094_replicate3	PE
SRR8878827	ShortDayMeristem_TX2095_replicate1	PE
SRR8878828	ShortDayMeristem_TX2095_replicate2	PE
SRR8878793	ShortDayPetal_Cascot7_replicate1	PE
SRR8878794	ShortDayPetal_Cascot7_replicate2	PE
SRR8878791	ShortDayPetal_Cascot7_replicate3	PE
SRR8878826	ShortDayPetal_Maxxa_replicate1	PE
SRR8878825	ShortDayPetal_Maxxa_replicate2	PE
SRR8878555	LongDayLeaf2_Cascot_replicate1	PE
SRR8878560	LongDayLeaf2_Cascot_replicate2	PE
SRR8878558	LongDayLeaf2_Cascot_replicate3	PE
SRR8878521	LongDayLeaf7_Cascot_replicate1	PE
SRR8878523	LongDayLeaf7_Cascot_replicate2	PE
SRR8878556	LongDayLeaf7_Cascot_replicate3	PE
SRR8878616	LongDayLeaf7_TX2094_replicate3_NF	PE
SRR8878540	LongDayLeaf7_TX2095_replicate1_NF	PE
SRR8878522	LongDayLeaf7_TXMX_replicate1	PE
SRR8878571	LongDayLeaf7_TXMX_replicate3_FLW	PE
SRR8878570	LongDayLeaf7_TXMX_replicate4_NF	PE
SRR8878573	LongDayLeaf7_TXMX_replicate5	PE
SRR8878572	LongDayLeaf7_TXMX_replicate6	PE
SRR8878553	LongDayLeaf9_Cascot_replicate1	PE
SRR8878590	LongDayLeaf9_Maxxa_replicate1	PE
SRR8878591	LongDayLeaf9_Maxxa_replicate2	PE
SRR8878592	LongDayLeaf9_Maxxa_replicate3	PE
SRR8878607	ShortDay6dps_TX2094_replicate1	PE
SRR8878606	ShortDay6dps_TX2094_replicate3	PE
SRR8878569	ShortDay9dps_Cascot_replicate1	PE
SRR8878566	ShortDay9dps_Cascot_replicate2	PE
SRR8878567	ShortDay9dps_Cascot_replicate3	PE
SRR8878578	ShortDayLeaf2_TX2094_replicate2	PE
SRR8878583	ShortDayLeaf2_TX2095_replicate3	PE
SRR8878542	ShortDayLeaf5_Maxxa_replicate1	PE
SRR8878545	ShortDayLeaf5_Maxxa_replicate2	PE
SRR8878544	ShortDayLeaf5_Maxxa_replicate3	PE
SRR8878612	ShortDayLeaf5_TX2094_replicate1	PE
SRR8878613	ShortDayLeaf5_TX2094_replicate2	PE
SRR8878614	ShortDayLeaf5_TX2094_replicate3	PE
SRR8878615	ShortDayLeaf5_TX2095_replicate1	PE
SRR8878608	ShortDayLeaf5_TX2095_replicate2	PE
SRR8878609	ShortDayLeaf5_TX2095_replicate3	PE
SRR8878610	ShortDayLeaf5_TXMX_replicate1	PE
SRR8878611	ShortDayLeaf5_TXMX_replicate2	PE
SRR8878604	ShortDayLeaf5_TXMX_replicate3	PE
SRR8878605	ShortDayLeaf5_TXMX_replicate4	PE
SRR8878554	ShortDayLeaf7_Maxxa_replicate3	PE
SRR8878581	ShortDayLeaf7_TX2094_replicate1	PE
SRR8878535	ShortDayMeristem_Maxxa_replicate1	PE
SRR8878528	ShortDayMeristem_Maxxa_replicate2	PE
SRR8878527	ShortDayMeristem_Maxxa_replicate3	PE
SRR8878585	ShortDayPetal_Maxxa_replicate3	PE
SRR8878619	LongDayLeaf7_TX2094_replicate1_NF	PE
SRR8878652	LongDayLeaf9_Cascot_replicate3	PE
SRR8878651	LongDayLeaf9_TX2094_replicate3_NF	PE
SRR8878650	LongDayLeaf9_TX2095_replicate1_NF	PE
SRR8878633	LongDayLeaf9_TXMX_replicate1_NF	PE
SRR8878634	LongDayLeaf9_TXMX_replicate2_NF	PE
SRR8878631	LongDayLeaf9_TXMX_replicate3_FLW	PE
SRR8878632	LongDayLeaf9_TXMX_replicate4_NF	PE
SRR8878629	LongDayLeaf9_TXMX_replicate6_NF	PE
SRR8878623	ShortDay9dps_Maxxa_replicate1	PE
SRR8878622	ShortDay9dps_Maxxa_replicate2	PE
SRR8878621	ShortDay9dps_Maxxa_replicate3_replicate1	PE
SRR8878640	ShortDay9dps_TX2094_replicate1	PE
SRR8878642	ShortDay9dps_TX2094_replicate3	PE
SRR8878643	ShortDay9dps_TX2095_replicate1	PE
SRR8878644	ShortDay9dps_TX2095_replicate2	PE
SRR8878645	ShortDay9dps_TX2095_replicate3	PE
SRR8878641	ShortDayMeristem_TX2095_replicate3	PE
SRR10609494	10OFAD	PE	Huang et al., 2020
SRR10609491	15FADR1	PE
SRR10609490	15FADR2	PE
SRR10609489	15FADR3	PE
SRR10609493	15OFAD	PE
SRR10609492	20OFAD	PE
SRR10609495	flowerAD	PE
SRR10609496	leafAD	PE
HUANG, G., Z. G. WU, R. G. PERCY, M. Z. BAI, Y. LI et al., 2020 Genome sequence of Gossypium herbaceum and genome updates of Gossypium arboreum and Gossypium hirsutum provide insights into cotton A-genome evolution. Nature Genetics 52: 516.
HU, G., C. E. GROVER, M. A. ARICK, M. LIU, D. G. PETERSON et al., 2021 Homoeologous gene expression and co-expression network analyses and evolutionary inference in allopolyploids. Brief Bioinform 22: 1819-1835.
ZHANG, T., Y. HU, W. JIANG, L. FANG, X. GUAN et al., 2015 Sequencing of allotetraploid cotton (Gossypium hirsutum L. acc. TM-1) provides a resource for fiber improvement. Nat Biotechnol 33: 531-537.
ZHU, G., W. LI, G. WANG, L. LI, Q. SI et al., 2019 Genetic Basis of Fiber Improvement and Decreased Stress Tolerance in Cultivated Versus Semi-Domesticated Upland Cotton. Front Plant Sci 10: 1572.

## Sheet: Gba
Supplemental Table S1. Details of the datasets used in the study.
Datasets from G. barbadense
Accession ID	Treatment	Sequencing approach	Reference
SRR8878491	ShortDayPetal_GB_replicate3	PE	Hu et al., 2021
SRR8878492	ShortDayMeristem_Pima_replicate3	PE
SRR8878496	ShortDayMeristem_Phy_replicate1	PE
SRR8878497	ShortDayMeristem_Phy_replicate2	PE
SRR8878498	ShortDayMeristem_Pima_replicate1	PE
SRR8878499	ShortDayMeristem_Pima_replicate2	PE
SRR8878502	LongDayLeaf7_K101_replicate3_NF	PE
SRR8878503	LongDayLeaf7_K101_replicate2_NF	PE
SRR8878504	ShortDayPetal_Pima_replicate3	PE
SRR8878505	LongDayLeaf7_Phy_replicate2	PE
SRR8878506	LongDayLeaf7_Phy_replicate1	PE
SRR8878509	LongDayLeaf7_GB_replicate2	PE
SRR8878515	ShortDayLeaf5_GB_replicate2	PE
SRR8878516	ShortDayLeaf5_GB_replicate3	PE
SRR8878518	ShortDayLeaf5_GB_replicate1	PE
SRR8878519	ShortDayLeaf5_K101_replicate1	PE
SRR8878520	ShortDayLeaf5_K101_replicate2	PE
SRR8878525	ShortDayPetal_Pima_replicate1	PE
SRR8878529	LongDayLeaf7_GB_replicate3	PE
SRR8878530	LongDayLeaf7_K101_replicate1_NF	PE
SRR8878531	ShortDayMeristem_GB_replicate2	PE
SRR8878532	ShortDayMeristem_GB_replicate1	PE
SRR8878536	ShortDayMeristem_K101_replicate3	PE
SRR8878537	ShortDayMeristem_K101_replicate2	PE
SRR8878538	ShortDayMeristem_K101_replicate1	PE
SRR8878539	LongDayLeaf2_K101_replicate3	PE
SRR8878541	LongDayLeaf2_K101_replicate2	PE
SRR8878543	ShortDayLeaf5_K101_replicate3	PE
SRR8878546	ShortDayLeaf5_Phy_replicate2	PE
SRR8878547	ShortDayLeaf5_Phy_replicate1	PE
SRR8878548	ShortDayLeaf5_Pima_replicate1	PE
SRR8878549	ShortDayLeaf5_Phy_replicate3	PE
SRR8878550	ShortDayLeaf5_Pima_replicate3	PE
SRR8878551	ShortDayLeaf5_Pima_replicate2	PE
SRR8878552	LongDayLeaf2_GB_replicate2	PE
SRR8878557	ShortDayLeaf7_Phy_replicate1	PE
SRR8878559	ShortDayPetal_GB_replicate2	PE
SRR8878561	LongDayLeaf7_Pima_replicate1	PE
SRR8878563	ShortDay9dps_GB_replicate1	PE
SRR8878576	ShortDay9dps_GB_replicate2	PE
SRR8878577	ShortDay9dps_GB_replicate3	PE
SRR8878579	ShortDayLeaf7_Pima_replicate3	PE
SRR8878582	ShortDayLeaf2_Pima_replicate2	PE
SRR8878586	ShortDayPetal_Phy_replicate1	PE
SRR8878587	ShortDay9dps_Phy_replicate2	PE
SRR8878589	LongDayLeaf9_K101_replicate3_NF	PE
SRR8878593	LongDayLeaf9_GB_replicate3	PE
SRR8878594	LongDayLeaf9_GB_replicate4	PE
SRR8878595	LongDayLeaf9_K101_replicate1_NF	PE
SRR8878596	LongDayLeaf9_K101_replicate2_NF	PE
SRR8878598	LongDayLeaf9_Phy_replicate1	PE
SRR8878599	LongDayLeaf9_Phy_replicate2	PE
SRR8878617	LongDayLeaf7_Pima_replicate3	PE
SRR8878618	LongDayLeaf7_Phy_replicate3	PE
SRR8878620	ShortDay9dps_Phy_replicate1	PE
SRR8878624	ShortDay9dps_K101_replicate3	PE
SRR8878638	ShortDay9dps_Pima_replicate2	PE
SRR8878639	ShortDay9dps_Pima_replicate3	PE
SRR8878646	LongDayLeaf9_Pima_replicate3	PE
SRR8878647	LongDayLeaf9_Pima_replicate2	PE
SRR8878648	LongDayLeaf9_Pima_replicate1	PE
SRR8878649	LongDayLeaf9_Phy_replicate3	PE
SRR8878653	ShortDayLeaf7_K101_replicate3	PE
SRR8878654	ShortDayLeaf7_K101_replicate2	PE
SRR8878655	ShortDayLeaf7_K101_replicate1	PE
SRR8878656	ShortDayLeaf7_GB_replicate3	PE
SRR8878657	ShortDayLeaf7_GB_replicate2	PE
SRR8878658	ShortDayLeaf7_GB_replicate1	PE
SRR8878667	ShortDay9dps_K101_replicate2	PE
SRR8878670	LongDayLeaf2_GB_replicate1	PE
SRR8878678	ShortDayLeaf7_Phy_replicate2	PE
SRR8878679	ShortDayLeaf7_Phy_replicate3	PE
SRR8878680	ShortDayLeaf7_Pima_replicate1	PE
SRR8878681	ShortDayLeaf7_Pima_replicate2	PE
SRR8878687	ShortDayPetal_Phy_replicate2	PE
SRR8878688	ShortDayPetal_Phy_replicate3	PE
SRR8878689	ShortDay9dps_K101_replicate1	PE
SRR8878690	ShortDayPetal_Pima_replicate2	PE
SRR8878691	ShortDayLeaf2_GB_replicate2	PE
SRR8878692	ShortDayLeaf2_GB_replicate3	PE
SRR8878708	ShortDayLeaf2_Pima_replicate1	PE
SRR8878709	ShortDayLeaf2_Phy_replicate3	PE
SRR8878710	ShortDayLeaf2_Phy_replicate2	PE
SRR8878711	ShortDayLeaf2_Phy_replicate1	PE
SRR8878712	ShortDayLeaf2_Maxxa_replicate3	PE
SRR8878717	ShortDayLeaf2_GB_replicate1	PE
SRR8878718	LongDayMeristem_GB_replicate4	PE
SRR8878719	LongDayMeristem_GB_replicate3	PE
SRR8878722	LongDayMeristem_GB_replicate2	PE
SRR8878728	ShortDayPetal_K101_replicate3	PE
SRR8878731	LongDayLeaf9_GB_replicate2	PE
SRR8878732	ShortDayLeaf2_K101_replicate2	SE
SRR8878733	ShortDayLeaf2_K101_replicate1	PE
SRR8878743	ShortDay9dps_Phy_replicate3	PE
SRR8878744	ShortDaySquare_Pima_replicate3	PE
SRR8878749	ShortDaySquare_K101_replicate3	PE
SRR8878750	ShortDaySquare_GB_replicate3	PE
SRR8878751	ShortDaySquare_GB_replicate2	PE
SRR8878753	LongDayLeaf2_Pima_replicate2	PE
SRR8878754	LongDayLeaf2_PHY_replicate3	PE
SRR8878755	LongDayLeaf2_Pima_replicate3	PE
SRR8878756	LongDayLeaf2_Pima_replicate1	PE
SRR8878759	LongDayLeaf2_PHY_replicate1	PE
SRR8878760	LongDayLeaf2_PHY_replicate2	PE
SRR8878764	LongDayMeristem_Pima_replicate2	PE
SRR8878767	LongDayLeaf2_GB_replicate3	PE
SRR8878768	LongDayLeaf2_K101_replicate1	PE
SRR8878769	LongDayMeristem_K101_replicate2	PE
SRR8878770	LongDayMeristem_K101_replicate3	PE
SRR8878774	LongDayMeristem_Phy_replicate2	PE
SRR8878775	LongDayMeristem_Phy_replicate3	PE
SRR8878776	LongDayMeristem_Pima_replicate1	PE
SRR8878780	ShortDayPetal_GB_replicate1	PE
SRR8878812	LongDayLeaf7_Pima_replicate2	SE
SRR8878815	ShortDay9dps_Pima_replicate1	PE
SRR8878821	LongDayLeaf7_GB_replicate1	PE
SRR8878824	ShortDayPetal_K101_replicate2	PE
SRR8878829	ShortDayPetal_K101_replicate1	PE
SRR1107723	CK-1	SE	Chen et al., 2015
SRR1107724	CK-2	SE
SRR1107732	CK-3	SE
SRR1107747	IC-02-1	SE
SRR1107749	IC-02-2	SE
SRR1107751	IC-02-3	SE
SRR1107752	IC-06-1	SE
SRR1107756	IC-06-2	SE
SRR1107757	IC-06-3	SE
SRR1107758	IC-12-1	SE
SRR1107759	IC-12-2	SE
SRR1107761	IC-12-3	SE
SRR1107762	IC-24-1	SE
SRR1107765	IC-24-2	SE
SRR1107768	IC-24-3	SE
SRR1107769	IC-48-1	SE
SRR1107770	IC-48-2	SE
SRR1107772	IC-48-3	SE
SRR1107774	IC-72-1	SE
SRR1107776	IC-72-2	SE
SRR1107777	IC-72-3	SE
Chen, J.Y., Huang, J.Q., Li, N.Y., Ma, X.F.,Wang, J.L., Liu, C., Liu, Y.F., Liang, Y., Bao, Y.M., Dai, X.F., 2015. Genome-wide analysis of the gene families of resistance gene analogues in cotton and their response to Verticillium wilt. BMC Plant Biol. 15, 148.
HU, G., C. E. GROVER, M. A. ARICK, M. LIU, D. G. PETERSON et al., 2021 Homoeologous gene expression and co-expression network analyses and evolutionary inference in allopolyploids. Brief Bioinform 22: 1819-1835.
