# Supplementary material for: The Conservation of Long Intergenic Non-Coding RNAs and Their Response to Verticillium dahliae Infection in Cotton
Source: Int J Mol Sci. 2022 Aug 2;23(15):8594. doi: 10.3390/ijms23158594 (PMC9368808; doi:10.3390/ijms23158594)
Supplement: Supplementary file 1 [file ijms-23-08594-s001.zip › Supplemental Table S2.xlsx]

## Sheet: ST
Supplemental Table 2. Conservation of the identified lincRNAs (ST)
Conserved in the no. of (sub)genomes	(sub)genomes	Family	Gar	Gra	Ghr_A	Ghr_D	Gba_A	Gba_D
6	Gar,Gba_A,Gba_D,Ghr_A,Ghr_D,Gra	many2many	Gar--Garlnc.30975,Gar--Garlnc.36534,Gar--Garlnc.13365,Gar--Garlnc.23952,Gar--Garlnc.24072,Gar--Garlnc.37103,Gar--Garlnc.38739,Gar--Garlnc.38832,Gar--Garlnc.38835,Gar--Garlnc.4429,Gar--Garlnc.36933,Gar--Garlnc.12451,Gar--Garlnc.15753,Gar--Garlnc.39060,Gar--Garlnc.27067,Gar--Garlnc.30976,Gar--Garlnc.37010,Gar--Garlnc.13368,Gar--Garlnc.15754,Gar--Garlnc.18396,Gar--Garlnc.2638,Gar--Garlnc.27063,Gar--…	Gra--Gralnc.13351,Gra--Gralnc.16221,Gra--Gralnc.20030,Gra--Gralnc.20041,Gra--Gralnc.23110,Gra--Gralnc.27663,Gra--Gralnc.27665,Gra--Gralnc.2875,Gra--Gralnc.30179,Gra--Gralnc.38195,Gra--Gralnc.5590,Gra--Gralnc.18053,Gra--Gralnc.33205,Gra--Gralnc.37872,Gra--Gralnc.7562,Gra--Gralnc.7572,Gra--Gralnc.1,Gra--Gralnc.10541,Gra--Gralnc.13348,Gra--Gralnc.13349,Gra--Gralnc.16222,Gra--Gralnc.16225,Gra--Gralnc…	Ghr_A--Ghrlnc.11347,Ghr_A--Ghrlnc.16760,Ghr_A--Ghrlnc.19899,Ghr_A--Ghrlnc.19903,Ghr_A--Ghrlnc.19904,Ghr_A--Ghrlnc.19906,Ghr_A--Ghrlnc.26067,Ghr_A--Ghrlnc.3181,Ghr_A--Ghrlnc.5825,Ghr_A--Ghrlnc.5841,Ghr_A--Ghrlnc.5842,Ghr_A--Ghrlnc.5843,Ghr_A--Ghrlnc.5,Ghr_A--Ghrlnc.8229,Ghr_A--Ghrlnc.8234,Ghr_A--Ghrlnc.16766,Ghr_A--Ghrlnc.19907,Ghr_A--Ghrlnc.23366,Ghr_A--Ghrlnc.26068,Ghr_A--Ghrlnc.26981,Ghr_A--Ghr…	Ghr_D--Ghrlnc.64546,Ghr_D--Ghrlnc.48864,Ghr_D--Ghrlnc.74531,Ghr_D--Ghrlnc.74532,Ghr_D--Ghrlnc.71677,Ghr_D--Ghrlnc.48861,Ghr_D--Ghrlnc.51997,Ghr_D--Ghrlnc.67729,Ghr_D--Ghrlnc.74252,Ghr_D--Ghrlnc.77606,Ghr_D--Ghrlnc.85439,Ghr_D--Ghrlnc.85441,Ghr_D--Ghrlnc.63175,Ghr_D--Ghrlnc.72713,Ghr_D--Ghrlnc.76089,Ghr_D--Ghrlnc.80560,Ghr_D--Ghrlnc.71419,Ghr_D--Ghrlnc.70245,Ghr_D--Ghrlnc.77603,Ghr_D--Ghrlnc.51993…	Gba_A--Gbalnc.25989,Gba_A--Gbalnc.25987,Gba_A--Gbalnc.16931,Gba_A--Gbalnc.19859,Gba_A--Gbalnc.10176,Gba_A--Gbalnc.25982,Gba_A--Gbalnc.25990,Gba_A--Gbalnc.29122,Gba_A--Gbalnc.33476,Gba_A--Gbalnc.33479,Gba_A--Gbalnc.36377,Gba_A--Gbalnc.38364,Gba_A--Gbalnc.3957,Gba_A--Gbalnc.7772,Gba_A--Gbalnc.7774,Gba_A--Gbalnc.7775,Gba_A--Gbalnc.7776,Gba_A--Gbalnc.7777,Gba_A--Gbalnc.8020,Gba_A--Gbalnc.22143,Gba_A-…	Gba_D--Gbalnc.64644,Gba_D--Gbalnc.54785,Gba_D--Gbalnc.55625,Gba_D--Gbalnc.72443,Gba_D--Gbalnc.49137,Gba_D--Gbalnc.55981,Gba_D--Gbalnc.39343,Gba_D--Gbalnc.41035,Gba_D--Gbalnc.41999,Gba_D--Gbalnc.44808,Gba_D--Gbalnc.54149,Gba_D--Gbalnc.62370,Gba_D--Gbalnc.64641,Gba_D--Gbalnc.67643,Gba_D--Gbalnc.67644,Gba_D--Gbalnc.61005,Gba_D--Gbalnc.42001,Gba_D--Gbalnc.61946,Gba_D--Gbalnc.61792,
6	Gar,Gba_A,Gba_D,Ghr_A,Ghr_D,Gra	many2many	Gar--Garlnc.24152,Gar--Garlnc.24082,Gar--Garlnc.24073,Gar--Garlnc.24086,Gar--Garlnc.24101,Gar--Garlnc.5347,Gar--Garlnc.8092,Gar--Garlnc.24093,Gar--Garlnc.24083,Gar--Garlnc.18606,Gar--Garlnc.7205,	Gra--Gralnc.33072,Gra--Gralnc.33071,Gra--Gralnc.33083,	Ghr_A--Ghrlnc.33876,Ghr_A--Ghrlnc.33900,Ghr_A--Ghrlnc.33910,Ghr_A--Ghrlnc.33915,Ghr_A--Ghrlnc.10352,Ghr_A--Ghrlnc.33863,Ghr_A--Ghrlnc.33878,Ghr_A--Ghrlnc.33886,Ghr_A--Ghrlnc.33887,Ghr_A--Ghrlnc.33891,Ghr_A--Ghrlnc.33899,Ghr_A--Ghrlnc.33904,Ghr_A--Ghrlnc.4264,Ghr_A--Ghrlnc.33908,Ghr_A--Ghrlnc.19299,Ghr_A--Ghrlnc.33821,	Ghr_D--Ghrlnc.77448,Ghr_D--Ghrlnc.77477,Ghr_D--Ghrlnc.77453,Ghr_D--Ghrlnc.77478,Ghr_D--Ghrlnc.77457,Ghr_D--Ghrlnc.77464,Ghr_D--Ghrlnc.77452,Ghr_D--Ghrlnc.77468,Ghr_D--Ghrlnc.75956,	Gba_A--Gbalnc.28940,Gba_A--Gbalnc.28976,Gba_A--Gbalnc.28987,Gba_A--Gbalnc.28994,Gba_A--Gbalnc.28989,Gba_A--Gbalnc.28999,Gba_A--Gbalnc.29005,Gba_A--Gbalnc.29006,Gba_A--Gbalnc.28984,Gba_A--Gbalnc.29013,Gba_A--Gbalnc.3741,Gba_A--Gbalnc.8809,	Gba_D--Gbalnc.67532,Gba_D--Gbalnc.67500,Gba_D--Gbalnc.67527,Gba_D--Gbalnc.67507,Gba_D--Gbalnc.67530,Gba_D--Gbalnc.67519,Gba_D--Gbalnc.67505,Gba_D--Gbalnc.67534,Gba_D--Gbalnc.67502,Gba_D--Gbalnc.67509,Gba_D--Gbalnc.67514,Gba_D--Gbalnc.67520,Gba_D--Gbalnc.67525,Gba_D--Gbalnc.67511,
6	Gar,Gba_A,Gba_D,Ghr_A,Ghr_D,Gra	many2many	Gar--Garlnc.36955,Gar--Garlnc.12635,Gar--Garlnc.38776,Gar--Garlnc.24164,	Gra--Gralnc.26574,Gra--Gralnc.26572,Gra--Gralnc.20959,Gra--Gralnc.26584,Gra--Gralnc.20967,Gra--Gralnc.26585,	Ghr_A--Ghrlnc.15410,Ghr_A--Ghrlnc.15411,Ghr_A--Ghrlnc.15387,Ghr_A--Ghrlnc.15389,Ghr_A--Ghrlnc.15413,Ghr_A--Ghrlnc.27485,Ghr_A--Ghrlnc.22723,Ghr_A--Ghrlnc.22724,	Ghr_D--Ghrlnc.60717,Ghr_D--Ghrlnc.83455,Ghr_D--Ghrlnc.82958,Ghr_D--Ghrlnc.82952,Ghr_D--Ghrlnc.68980,Ghr_D--Ghrlnc.82957,Ghr_D--Ghrlnc.82943,Ghr_D--Ghrlnc.82953,Ghr_D--Ghrlnc.82954,Ghr_D--Ghrlnc.47637,Ghr_D--Ghrlnc.50384,Ghr_D--Ghrlnc.79684,	Gba_A--Gbalnc.31947,Gba_A--Gbalnc.13114,Gba_A--Gbalnc.31949,Gba_A--Gbalnc.13119,Gba_A--Gbalnc.13120,Gba_A--Gbalnc.31945,Gba_A--Gbalnc.23406,Gba_A--Gbalnc.23407,Gba_A--Gbalnc.23411,Gba_A--Gbalnc.23412,Gba_A--Gbalnc.23410,Gba_A--Gbalnc.13116,Gba_A--Gbalnc.31937,Gba_A--Gbalnc.31944,Gba_A--Gbalnc.31946,Gba_A--Gbalnc.31941,Gba_A--Gbalnc.23408,Gba_A--Gbalnc.34175,Gba_A--Gbalnc.13117,Gba_A--Gbalnc.13118…	Gba_D--Gbalnc.52582,Gba_D--Gbalnc.52584,Gba_D--Gbalnc.72369,Gba_D--Gbalnc.72692,
6	Gar,Gba_A,Gba_D,Ghr_A,Ghr_D,Gra	many2many	Gar--Garlnc.39007,Gar--Garlnc.33163,Gar--Garlnc.14142,Gar--Garlnc.8984,Gar--Garlnc.19322,	Gra--Gralnc.11068,Gra--Gralnc.37277,Gra--Gralnc.14172,	Ghr_A--Ghrlnc.16126,Ghr_A--Ghrlnc.1718,Ghr_A--Ghrlnc.3696,Ghr_A--Ghrlnc.39970,Ghr_A--Ghrlnc.4485,Ghr_A--Ghrlnc.11294,Ghr_A--Ghrlnc.28936,Ghr_A--Ghrlnc.15126,Ghr_A--Ghrlnc.16064,Ghr_A--Ghrlnc.18616,Ghr_A--Ghrlnc.22030,Ghr_A--Ghrlnc.22616,Ghr_A--Ghrlnc.24364,Ghr_A--Ghrlnc.24536,Ghr_A--Ghrlnc.29795,Ghr_A--Ghrlnc.33194,Ghr_A--Ghrlnc.690,Ghr_A--Ghrlnc.7089,Ghr_A--Ghrlnc.7957,Ghr_A--Ghrlnc.7967,Ghr_A--…	Ghr_D--Ghrlnc.49394,Ghr_D--Ghrlnc.61605,Ghr_D--Ghrlnc.61606,Ghr_D--Ghrlnc.47534,Ghr_D--Ghrlnc.62248,Ghr_D--Ghrlnc.51525,Ghr_D--Ghrlnc.55394,Ghr_D--Ghrlnc.55712,Ghr_D--Ghrlnc.80167,Ghr_D--Ghrlnc.82842,Ghr_D--Ghrlnc.83515,Ghr_D--Ghrlnc.76314,Ghr_D--Ghrlnc.82494,	Gba_A--Gbalnc.9614,Gba_A--Gbalnc.24586,Gba_A--Gbalnc.1567,Gba_A--Gbalnc.6800,Gba_A--Gbalnc.5424,	Gba_D--Gbalnc.42542,Gba_D--Gbalnc.53404,Gba_D--Gbalnc.44383,Gba_D--Gbalnc.56088,Gba_D--Gbalnc.65887,Gba_D--Gbalnc.65888,Gba_D--Gbalnc.62568,
6	Gar,Gba_A,Gba_D,Ghr_A,Ghr_D,Gra	many2many	Gar--Garlnc.12201,Gar--Garlnc.12208,Gar--Garlnc.12211,	Gra--Gralnc.36732,Gra--Gralnc.4786,Gra--Gralnc.9326,	Ghr_A--Ghrlnc.14864,Ghr_A--Ghrlnc.14865,Ghr_A--Ghrlnc.22841,Ghr_A--Ghrlnc.22842,Ghr_A--Ghrlnc.32334,	Ghr_D--Ghrlnc.48066,Ghr_D--Ghrlnc.50412,Ghr_D--Ghrlnc.50418,Ghr_D--Ghrlnc.60256,Ghr_D--Ghrlnc.60263,Ghr_D--Ghrlnc.60264,Ghr_D--Ghrlnc.60452,Ghr_D--Ghrlnc.65994,Ghr_D--Ghrlnc.66206,Ghr_D--Ghrlnc.67197,Ghr_D--Ghrlnc.71115,Ghr_D--Ghrlnc.71116,Ghr_D--Ghrlnc.78931,Ghr_D--Ghrlnc.87342,	Gba_A--Gbalnc.12723,Gba_A--Gbalnc.12733,Gba_A--Gbalnc.12736,Gba_A--Gbalnc.8555,Gba_A--Gbalnc.19403,	Gba_D--Gbalnc.41299,Gba_D--Gbalnc.43414,Gba_D--Gbalnc.43421,Gba_D--Gbalnc.52222,Gba_D--Gbalnc.52253,Gba_D--Gbalnc.57308,Gba_D--Gbalnc.57497,Gba_D--Gbalnc.58324,Gba_D--Gbalnc.68880,Gba_D--Gbalnc.68881,Gba_D--Gbalnc.76125,
6	Gar,Gba_A,Gba_D,Ghr_A,Ghr_D,Gra	many2many	Gar--Garlnc.20180,Gar--Garlnc.37646,Gar--Garlnc.34441,	Gra--Gralnc.11519,Gra--Gralnc.35354,Gra--Gralnc.32701,Gra--Gralnc.9489,Gra--Gralnc.18127,Gra--Gralnc.35355,	Ghr_A--Ghrlnc.23041,Ghr_A--Ghrlnc.23042,Ghr_A--Ghrlnc.4232,Ghr_A--Ghrlnc.42859,Ghr_A--Ghrlnc.19770,Ghr_A--Ghrlnc.4519,Ghr_A--Ghrlnc.4233,	Ghr_D--Ghrlnc.49901,Ghr_D--Ghrlnc.80830,Ghr_D--Ghrlnc.85757,Ghr_D--Ghrlnc.85758,Ghr_D--Ghrlnc.85759,Ghr_D--Ghrlnc.68249,Ghr_D--Ghrlnc.72849,Ghr_D--Ghrlnc.50700,Ghr_D--Ghrlnc.86066,	Gba_A--Gbalnc.19586,Gba_A--Gbalnc.3711,Gba_A--Gbalnc.36656,Gba_A--Gbalnc.19585,Gba_A--Gbalnc.21854,	Gba_D--Gbalnc.42979,Gba_D--Gbalnc.43674,Gba_D--Gbalnc.74721,Gba_D--Gbalnc.59263,Gba_D--Gbalnc.63323,Gba_D--Gbalnc.69576,Gba_D--Gbalnc.74722,Gba_D--Gbalnc.74723,Gba_D--Gbalnc.67139,Gba_D--Gbalnc.74998,
6	Gar,Gba_A,Gba_D,Ghr_A,Ghr_D,Gra	many2many	Gar--Garlnc.12844,Gar--Garlnc.12841,Gar--Garlnc.12141,Gar--Garlnc.12842,	Gra--Gralnc.26751,Gra--Gralnc.26758,Gra--Gralnc.26808,Gra--Gralnc.26809,Gra--Gralnc.26811,Gra--Gralnc.26802,	Ghr_A--Ghrlnc.9620,Ghr_A--Ghrlnc.9636,Ghr_A--Ghrlnc.9654,Ghr_A--Ghrlnc.18038,Ghr_A--Ghrlnc.21850,Ghr_A--Ghrlnc.9623,Ghr_A--Ghrlnc.622,Ghr_A--Ghrlnc.40417,	Ghr_D--Ghrlnc.60972,Ghr_D--Ghrlnc.60922,Ghr_D--Ghrlnc.60978,Ghr_D--Ghrlnc.60979,Ghr_D--Ghrlnc.60965,Ghr_D--Ghrlnc.60976,	Gba_A--Gbalnc.8229,Gba_A--Gbalnc.571,Gba_A--Gbalnc.8254,Gba_A--Gbalnc.8256,Gba_A--Gbalnc.18591,Gba_A--Gbalnc.8238,	Gba_D--Gbalnc.52805,Gba_D--Gbalnc.52811,Gba_D--Gbalnc.52812,Gba_D--Gbalnc.52837,Gba_D--Gbalnc.52802,Gba_D--Gbalnc.52804,Gba_D--Gbalnc.45258,Gba_D--Gbalnc.52817,Gba_D--Gbalnc.52824,Gba_D--Gbalnc.52829,
6	Gar,Gba_A,Gba_D,Ghr_A,Ghr_D,Gra	many2many	Gar--Garlnc.27223,Gar--Garlnc.28581,Gar--Garlnc.38825,Gar--Garlnc.38826,Gar--Garlnc.38827,Gar--Garlnc.38828,Gar--Garlnc.6406,Gar--Garlnc.6407,Gar--Garlnc.12391,Gar--Garlnc.22885,Gar--Garlnc.27457,Gar--Garlnc.27465,Gar--Garlnc.6057,Gar--Garlnc.3990,	Gra--Gralnc.25026,Gra--Gralnc.19706,Gra--Gralnc.19716,Gra--Gralnc.21837,	Ghr_A--Ghrlnc.38358,Ghr_A--Ghrlnc.38387,Ghr_A--Ghrlnc.38388,Ghr_A--Ghrlnc.38392,Ghr_A--Ghrlnc.38395,Ghr_A--Ghrlnc.13439,	Ghr_D--Ghrlnc.81575,Ghr_D--Ghrlnc.81623,Ghr_D--Ghrlnc.81378,Ghr_D--Ghrlnc.81625,Ghr_D--Ghrlnc.46844,Ghr_D--Ghrlnc.55574,	Gba_A--Gbalnc.32846,Gba_A--Gbalnc.22973,Gba_A--Gbalnc.32823,Gba_A--Gbalnc.32827,Gba_A--Gbalnc.32831,Gba_A--Gbalnc.32832,Gba_A--Gbalnc.32833,Gba_A--Gbalnc.32835,Gba_A--Gbalnc.19031,	Gba_D--Gbalnc.71199,
6	Gar,Gba_A,Gba_D,Ghr_A,Ghr_D,Gra	many2many	Gar--Garlnc.1981,	Gra--Gralnc.10572,Gra--Gralnc.11050,Gra--Gralnc.18366,Gra--Gralnc.20907,Gra--Gralnc.23689,Gra--Gralnc.28686,Gra--Gralnc.4772,Gra--Gralnc.5891,Gra--Gralnc.26654,	Ghr_A--Ghrlnc.39946,Ghr_A--Ghrlnc.6662,	Ghr_D--Ghrlnc.47952,Ghr_D--Ghrlnc.60772,Ghr_D--Ghrlnc.64493,Ghr_D--Ghrlnc.80608,Ghr_D--Ghrlnc.83002,Ghr_D--Ghrlnc.83003,Ghr_D--Ghrlnc.83057,Ghr_D--Ghrlnc.46670,Ghr_D--Ghrlnc.53779,Ghr_D--Ghrlnc.63343,Ghr_D--Ghrlnc.75780,Ghr_D--Ghrlnc.87543,Ghr_D--Ghrlnc.87822,	Gba_A--Gbalnc.34152,Gba_A--Gbalnc.34154,Gba_A--Gbalnc.4457,Gba_A--Gbalnc.5705,	Gba_D--Gbalnc.54458,Gba_D--Gbalnc.41202,Gba_D--Gbalnc.52538,Gba_D--Gbalnc.55034,Gba_D--Gbalnc.70324,Gba_D--Gbalnc.72287,Gba_D--Gbalnc.60508,Gba_D--Gbalnc.76242,Gba_D--Gbalnc.76529,Gba_D--Gbalnc.54942,Gba_D--Gbalnc.57314,
6	Gar,Gba_A,Gba_D,Ghr_A,Ghr_D,Gra	many2many	Gar--Garlnc.34775,Gar--Garlnc.19835,Gar--Garlnc.34776,	Gra--Gralnc.21367,Gra--Gralnc.6002,Gra--Gralnc.7982,Gra--Gralnc.8758,Gra--Gralnc.18603,Gra--Gralnc.26633,Gra--Gralnc.37946,	Ghr_A--Ghrlnc.1600,Ghr_A--Ghrlnc.25282,Ghr_A--Ghrlnc.25354,Ghr_A--Ghrlnc.40926,Ghr_A--Ghrlnc.14718,Ghr_A--Ghrlnc.1970,Ghr_A--Ghrlnc.24080,Ghr_A--Ghrlnc.33210,Ghr_A--Ghrlnc.36695,Ghr_A--Ghrlnc.7984,Ghr_A--Ghrlnc.33211,Ghr_A--Ghrlnc.22296,Ghr_A--Ghrlnc.31614,Ghr_A--Ghrlnc.3805,Ghr_A--Ghrlnc.44326,	Ghr_D--Ghrlnc.47472,Ghr_D--Ghrlnc.87142,	Gba_A--Gbalnc.12612,Gba_A--Gbalnc.1463,Gba_A--Gbalnc.31405,Gba_A--Gbalnc.6809,Gba_A--Gbalnc.34995,Gba_A--Gbalnc.18857,	Gba_D--Gbalnc.40795,Gba_D--Gbalnc.42883,Gba_D--Gbalnc.46435,
6	Gar,Gba_A,Gba_D,Ghr_A,Ghr_D,Gra	many2many	Gar--Garlnc.8607,Gar--Garlnc.2435,Gar--Garlnc.2440,Gar--Garlnc.2434,Gar--Garlnc.2441,Gar--Garlnc.26014,Gar--Garlnc.23359,	Gra--Gralnc.7257,Gra--Gralnc.15609,Gra--Gralnc.7265,Gra--Gralnc.7264,	Ghr_A--Ghrlnc.6170,Ghr_A--Ghrlnc.6171,Ghr_A--Ghrlnc.6178,Ghr_A--Ghrlnc.6172,	Ghr_D--Ghrlnc.54060,Ghr_D--Ghrlnc.54057,Ghr_D--Ghrlnc.73603,Ghr_D--Ghrlnc.54053,Ghr_D--Ghrlnc.54059,Ghr_D--Ghrlnc.54061,Ghr_D--Ghrlnc.54054,Ghr_D--Ghrlnc.69240,	Gba_A--Gbalnc.5296,Gba_A--Gbalnc.5297,Gba_A--Gbalnc.5300,Gba_A--Gbalnc.27090,	Gba_D--Gbalnc.46577,Gba_D--Gbalnc.46576,Gba_D--Gbalnc.64031,Gba_D--Gbalnc.46584,Gba_D--Gbalnc.45874,Gba_D--Gbalnc.46581,
6	Gar,Gba_A,Gba_D,Ghr_A,Ghr_D,Gra	many2many	Gar--Garlnc.3870,Gar--Garlnc.3876,Gar--Garlnc.3878,Gar--Garlnc.3879,Gar--Garlnc.3895,Gar--Garlnc.3873,Gar--Garlnc.3888,Gar--Garlnc.3890,	Gra--Gralnc.5023,Gra--Gralnc.5028,Gra--Gralnc.5031,	Ghr_A--Ghrlnc.2500,Ghr_A--Ghrlnc.2503,Ghr_A--Ghrlnc.2506,Ghr_A--Ghrlnc.2508,Ghr_A--Ghrlnc.2509,	Ghr_D--Ghrlnc.48253,Ghr_D--Ghrlnc.48254,Ghr_D--Ghrlnc.48257,Ghr_D--Ghrlnc.67268,Ghr_D--Ghrlnc.50878,Ghr_D--Ghrlnc.51231,	Gba_A--Gbalnc.2179,Gba_A--Gbalnc.2180,Gba_A--Gbalnc.2183,Gba_A--Gbalnc.2185,	Gba_D--Gbalnc.41470,Gba_D--Gbalnc.41471,Gba_D--Gbalnc.41472,Gba_D--Gbalnc.41473,Gba_D--Gbalnc.41474,Gba_D--Gbalnc.58383,
6	Gar,Gba_A,Gba_D,Ghr_A,Ghr_D,Gra	many2many	Gar--Garlnc.35594,Gar--Garlnc.3074,	Gra--Gralnc.4333,Gra--Gralnc.11826,Gra--Gralnc.19129,Gra--Gralnc.29174,Gra--Gralnc.29175,Gra--Gralnc.29273,Gra--Gralnc.5086,Gra--Gralnc.5087,	Ghr_A--Ghrlnc.6688,Ghr_A--Ghrlnc.32557,Ghr_A--Ghrlnc.36978,Ghr_A--Ghrlnc.44800,Ghr_A--Ghrlnc.5243,	Ghr_D--Ghrlnc.80988,Ghr_D--Ghrlnc.86622,Ghr_D--Ghrlnc.50251,Ghr_D--Ghrlnc.86166,Ghr_D--Ghrlnc.86167,Ghr_D--Ghrlnc.55914,	Gba_A--Gbalnc.518,Gba_A--Gbalnc.5725,Gba_A--Gbalnc.4518,Gba_A--Gbalnc.27803,Gba_A--Gbalnc.5724,	Gba_D--Gbalnc.43284,Gba_D--Gbalnc.74675,Gba_D--Gbalnc.48199,Gba_D--Gbalnc.60507,
6	Gar,Gba_A,Gba_D,Ghr_A,Ghr_D,Gra	many2many	Gar--Garlnc.25794,Gar--Garlnc.12636,Gar--Garlnc.29426,	Gra--Gralnc.33787,	Ghr_A--Ghrlnc.18377,Ghr_A--Ghrlnc.30467,Ghr_A--Ghrlnc.10132,Ghr_A--Ghrlnc.15780,Ghr_A--Ghrlnc.16762,Ghr_A--Ghrlnc.22210,Ghr_A--Ghrlnc.22517,Ghr_A--Ghrlnc.2329,Ghr_A--Ghrlnc.24961,Ghr_A--Ghrlnc.25692,Ghr_A--Ghrlnc.36482,Ghr_A--Ghrlnc.5083,Ghr_A--Ghrlnc.6985,Ghr_A--Ghrlnc.36702,Ghr_A--Ghrlnc.36705,Ghr_A--Ghrlnc.38754,	Ghr_D--Ghrlnc.77602,	Gba_A--Gbalnc.25980,Gba_A--Gbalnc.15715,Gba_A--Gbalnc.15716,Gba_A--Gbalnc.31251,Gba_A--Gbalnc.21831,Gba_A--Gbalnc.25978,Gba_A--Gbalnc.5981,	Gba_D--Gbalnc.59488,
6	Gar,Gba_A,Gba_D,Ghr_A,Ghr_D,Gra	many2many	Gar--Garlnc.14838,Gar--Garlnc.19017,Gar--Garlnc.19102,Gar--Garlnc.19103,Gar--Garlnc.3080,Gar--Garlnc.35425,Gar--Garlnc.35687,	Gra--Gralnc.8265,Gra--Gralnc.36681,	Ghr_A--Ghrlnc.24170,Ghr_A--Ghrlnc.28883,Ghr_A--Ghrlnc.18866,Ghr_A--Ghrlnc.28884,Ghr_A--Ghrlnc.37759,Ghr_A--Ghrlnc.5237,Ghr_A--Ghrlnc.24171,	Ghr_D--Ghrlnc.68492,Ghr_D--Ghrlnc.87297,Ghr_D--Ghrlnc.87298,	Gba_A--Gbalnc.16043,Gba_A--Gbalnc.20561,Gba_A--Gbalnc.20562,Gba_A--Gbalnc.4514,Gba_A--Gbalnc.32257,	Gba_D--Gbalnc.59490,Gba_D--Gbalnc.63242,Gba_D--Gbalnc.63243,Gba_D--Gbalnc.76078,
6	Gar,Gba_A,Gba_D,Ghr_A,Ghr_D,Gra	many2many	Gar--Garlnc.17412,	Gra--Gralnc.27379,Gra--Gralnc.29411,Gra--Gralnc.11390,Gra--Gralnc.1829,Gra--Gralnc.26693,	Ghr_A--Ghrlnc.13167,Ghr_A--Ghrlnc.22088,Ghr_A--Ghrlnc.22089,Ghr_A--Ghrlnc.31478,Ghr_A--Ghrlnc.44850,Ghr_A--Ghrlnc.15274,Ghr_A--Ghrlnc.8469,Ghr_A--Ghrlnc.862,	Ghr_D--Ghrlnc.61263,Ghr_D--Ghrlnc.60851,Ghr_D--Ghrlnc.86371,	Gba_A--Gbalnc.11264,Gba_A--Gbalnc.16449,Gba_A--Gbalnc.31874,Gba_A--Gbalnc.18816,Gba_A--Gbalnc.18817,Gba_A--Gbalnc.26928,Gba_A--Gbalnc.38385,Gba_A--Gbalnc.33730,	Gba_D--Gbalnc.52714,Gba_D--Gbalnc.52712,
6	Gar,Gba_A,Gba_D,Ghr_A,Ghr_D,Gra	many2many	Gar--Garlnc.37078,Gar--Garlnc.27204,Gar--Garlnc.27165,	Gra--Gralnc.19899,	Ghr_A--Ghrlnc.38584,Ghr_A--Ghrlnc.38599,Ghr_A--Ghrlnc.38604,Ghr_A--Ghrlnc.38610,Ghr_A--Ghrlnc.38611,Ghr_A--Ghrlnc.38618,Ghr_A--Ghrlnc.38598,Ghr_A--Ghrlnc.9099,	Ghr_D--Ghrlnc.81804,Ghr_D--Ghrlnc.81821,Ghr_D--Ghrlnc.81827,Ghr_D--Ghrlnc.81832,Ghr_D--Ghrlnc.81826,	Gba_A--Gbalnc.7801,Gba_A--Gbalnc.33007,Gba_A--Gbalnc.33025,	Gba_D--Gbalnc.71374,Gba_D--Gbalnc.71376,Gba_D--Gbalnc.71382,Gba_D--Gbalnc.71390,Gba_D--Gbalnc.71371,Gba_D--Gbalnc.71380,Gba_D--Gbalnc.71386,
6	Gar,Gba_A,Gba_D,Ghr_A,Ghr_D,Gra	many2many	Gar--Garlnc.13283,	Gra--Gralnc.27579,Gra--Gralnc.27581,Gra--Gralnc.27590,Gra--Gralnc.5210,Gra--Gralnc.11603,Gra--Gralnc.12258,Gra--Gralnc.28794,Gra--Gralnc.9626,Gra--Gralnc.27591,	Ghr_A--Ghrlnc.9139,Ghr_A--Ghrlnc.34056,	Ghr_D--Ghrlnc.61457,Ghr_D--Ghrlnc.61460,Ghr_D--Ghrlnc.61475,Ghr_D--Ghrlnc.61484,Ghr_D--Ghrlnc.61487,Ghr_D--Ghrlnc.48461,Ghr_D--Ghrlnc.61479,	Gba_A--Gbalnc.7840,Gba_A--Gbalnc.7841,Gba_A--Gbalnc.7852,	Gba_D--Gbalnc.53323,Gba_D--Gbalnc.53318,Gba_D--Gbalnc.41651,Gba_D--Gbalnc.53330,
6	Gar,Gba_A,Gba_D,Ghr_A,Ghr_D,Gra	many2many	Gar--Garlnc.27510,Gar--Garlnc.22298,Gar--Garlnc.12895,Gar--Garlnc.27504,Gar--Garlnc.4971,Gar--Garlnc.7794,	Gra--Gralnc.38124,Gra--Gralnc.19681,Gra--Gralnc.19680,Gra--Gralnc.19662,Gra--Gralnc.19675,	Ghr_A--Ghrlnc.10477,Ghr_A--Ghrlnc.38329,Ghr_A--Ghrlnc.38342,Ghr_A--Ghrlnc.38332,Ghr_A--Ghrlnc.38335,Ghr_A--Ghrlnc.38349,	Ghr_D--Ghrlnc.67191,	Gba_A--Gbalnc.8932,Gba_A--Gbalnc.32770,Gba_A--Gbalnc.32777,Gba_A--Gbalnc.32785,Gba_A--Gbalnc.32790,	Gba_D--Gbalnc.71153,Gba_D--Gbalnc.71147,Gba_D--Gbalnc.67345,
6	Gar,Gba_A,Gba_D,Ghr_A,Ghr_D,Gra	many2many	Gar--Garlnc.16835,	Gra--Gralnc.20074,Gra--Gralnc.31204,Gra--Gralnc.9614,	Ghr_A--Ghrlnc.22033,Ghr_A--Ghrlnc.14036,Ghr_A--Ghrlnc.21439,Ghr_A--Ghrlnc.785,Ghr_A--Ghrlnc.21336,Ghr_A--Ghrlnc.786,	Ghr_D--Ghrlnc.55955,Ghr_D--Ghrlnc.66486,Ghr_D--Ghrlnc.75295,	Gba_A--Gbalnc.18149,Gba_A--Gbalnc.18238,Gba_A--Gbalnc.18763,Gba_A--Gbalnc.732,Gba_A--Gbalnc.733,Gba_A--Gbalnc.33830,Gba_A--Gbalnc.18394,Gba_A--Gbalnc.19481,Gba_A--Gbalnc.32307,Gba_A--Gbalnc.28532,	Gba_D--Gbalnc.60903,Gba_D--Gbalnc.65584,
6	Gar,Gba_A,Gba_D,Ghr_A,Ghr_D,Gra	many2many	Gar--Garlnc.6608,	Gra--Gralnc.17990,Gra--Gralnc.20869,Gra--Gralnc.33047,	Ghr_A--Ghrlnc.8545,Ghr_A--Ghrlnc.25078,	Ghr_D--Ghrlnc.55991,Ghr_D--Ghrlnc.51491,Ghr_D--Ghrlnc.52989,Ghr_D--Ghrlnc.53162,Ghr_D--Ghrlnc.65906,Ghr_D--Ghrlnc.68955,Ghr_D--Ghrlnc.80283,Ghr_D--Ghrlnc.83330,Ghr_D--Ghrlnc.86194,	Gba_A--Gbalnc.21284,Gba_A--Gbalnc.7283,	Gba_D--Gbalnc.63739,Gba_D--Gbalnc.44169,Gba_D--Gbalnc.44354,Gba_D--Gbalnc.45655,Gba_D--Gbalnc.45788,Gba_D--Gbalnc.57237,Gba_D--Gbalnc.75389,
6	Gar,Gba_A,Gba_D,Ghr_A,Ghr_D,Gra	many2many	Gar--Garlnc.2058,Gar--Garlnc.7703,Gar--Garlnc.8244,Gar--Garlnc.35420,	Gra--Gralnc.36136,	Ghr_A--Ghrlnc.10568,Ghr_A--Ghrlnc.15477,Ghr_A--Ghrlnc.19050,Ghr_A--Ghrlnc.31160,Ghr_A--Ghrlnc.4323,Ghr_A--Ghrlnc.4324,Ghr_A--Ghrlnc.6779,Ghr_A--Ghrlnc.9734,	Ghr_D--Ghrlnc.47748,Ghr_D--Ghrlnc.74890,Ghr_D--Ghrlnc.56246,	Gba_A--Gbalnc.9010,Gba_A--Gbalnc.16199,Gba_A--Gbalnc.16019,Gba_A--Gbalnc.26647,Gba_A--Gbalnc.5803,Gba_A--Gbalnc.8322,Gba_A--Gbalnc.3788,	Gba_D--Gbalnc.41017,
6	Gar,Gba_A,Gba_D,Ghr_A,Ghr_D,Gra	many2many	Gar--Garlnc.3372,Gar--Garlnc.28176,Gar--Garlnc.20023,Gar--Garlnc.21554,	Gra--Gralnc.12490,	Ghr_A--Ghrlnc.17508,Ghr_A--Ghrlnc.27320,Ghr_A--Ghrlnc.15502,Ghr_A--Ghrlnc.17752,Ghr_A--Ghrlnc.21097,Ghr_A--Ghrlnc.25538,Ghr_A--Ghrlnc.37460,Ghr_A--Ghrlnc.21098,Ghr_A--Ghrlnc.37615,	Ghr_D--Ghrlnc.71444,Ghr_D--Ghrlnc.46933,Ghr_D--Ghrlnc.87150,	Gba_A--Gbalnc.13183,Gba_A--Gbalnc.21684,Gba_A--Gbalnc.23270,Gba_A--Gbalnc.31991,	Gba_D--Gbalnc.75949,Gba_D--Gbalnc.62067,
6	Gar,Gba_A,Gba_D,Ghr_A,Ghr_D,Gra	many2many	Gar--Garlnc.37405,Gar--Garlnc.360,Gar--Garlnc.361,Gar--Garlnc.365,Gar--Garlnc.13651,	Gra--Gralnc.3255,	Ghr_A--Ghrlnc.38241,Ghr_A--Ghrlnc.15131,Ghr_A--Ghrlnc.25793,Ghr_A--Ghrlnc.9345,	Ghr_D--Ghrlnc.74388,Ghr_D--Ghrlnc.46286,Ghr_D--Ghrlnc.54578,	Gba_A--Gbalnc.13487,Gba_A--Gbalnc.21928,Gba_A--Gbalnc.32700,Gba_A--Gbalnc.364,Gba_A--Gbalnc.366,	Gba_D--Gbalnc.39712,Gba_D--Gbalnc.39725,Gba_D--Gbalnc.43183,Gba_D--Gbalnc.39723,Gba_D--Gbalnc.47037,
6	Gar,Gba_A,Gba_D,Ghr_A,Ghr_D,Gra	many2many	Gar--Garlnc.21661,Gar--Garlnc.19087,Gar--Garlnc.27807,	Gra--Gralnc.19545,Gra--Gralnc.6205,	Ghr_A--Ghrlnc.27450,Ghr_A--Ghrlnc.44125,Ghr_A--Ghrlnc.27449,	Ghr_D--Ghrlnc.81447,	Gba_A--Gbalnc.23389,Gba_A--Gbalnc.37756,Gba_A--Gbalnc.440,Gba_A--Gbalnc.443,Gba_A--Gbalnc.31204,	Gba_D--Gbalnc.71042,Gba_D--Gbalnc.70657,Gba_D--Gbalnc.70658,Gba_D--Gbalnc.70661,Gba_D--Gbalnc.70655,Gba_D--Gbalnc.70656,Gba_D--Gbalnc.70659,Gba_D--Gbalnc.71043,Gba_D--Gbalnc.69987,
6	Gar,Gba_A,Gba_D,Ghr_A,Ghr_D,Gra	many2many	Gar--Garlnc.38169,	Gra--Gralnc.19422,	Ghr_A--Ghrlnc.38066,Ghr_A--Ghrlnc.38078,Ghr_A--Ghrlnc.38081,Ghr_A--Ghrlnc.38082,Ghr_A--Ghrlnc.38085,Ghr_A--Ghrlnc.1503,Ghr_A--Ghrlnc.28181,Ghr_A--Ghrlnc.37943,	Ghr_D--Ghrlnc.81322,Ghr_D--Ghrlnc.81324,Ghr_D--Ghrlnc.81321,	Gba_A--Gbalnc.32414,Gba_A--Gbalnc.32569,Gba_A--Gbalnc.32570,Gba_A--Gbalnc.32568,Gba_A--Gbalnc.4206,	Gba_D--Gbalnc.70921,Gba_D--Gbalnc.70925,Gba_D--Gbalnc.70928,Gba_D--Gbalnc.62586,
6	Gar,Gba_A,Gba_D,Ghr_A,Ghr_D,Gra	many2many	Gar--Garlnc.23668,Gar--Garlnc.38871,Gar--Garlnc.17224,Gar--Garlnc.18992,	Gra--Gralnc.11805,Gra--Gralnc.5988,Gra--Gralnc.5993,Gra--Gralnc.10888,Gra--Gralnc.10889,Gra--Gralnc.10890,Gra--Gralnc.2418,Gra--Gralnc.32925,	Ghr_A--Ghrlnc.17305,Ghr_A--Ghrlnc.3510,Ghr_A--Ghrlnc.1823,	Ghr_D--Ghrlnc.49221,Ghr_D--Ghrlnc.49225,Ghr_D--Ghrlnc.52432,	Gba_A--Gbalnc.7856,Gba_A--Gbalnc.15587,	Gba_D--Gbalnc.42370,Gba_D--Gbalnc.42371,
6	Gar,Gba_A,Gba_D,Ghr_A,Ghr_D,Gra	many2many	Gar--Garlnc.5560,	Gra--Gralnc.36092,Gra--Gralnc.4324,	Ghr_A--Ghrlnc.24544,Ghr_A--Ghrlnc.29286,Ghr_A--Ghrlnc.32406,Ghr_A--Ghrlnc.32527,Ghr_A--Ghrlnc.43153,Ghr_A--Ghrlnc.44323,Ghr_A--Ghrlnc.7688,Ghr_A--Ghrlnc.8285,Ghr_A--Ghrlnc.9648,Ghr_A--Ghrlnc.31586,	Ghr_D--Ghrlnc.63003,Ghr_D--Ghrlnc.63008,Ghr_D--Ghrlnc.47480,Ghr_D--Ghrlnc.67026,	Gba_A--Gbalnc.8243,	Gba_D--Gbalnc.43809,Gba_D--Gbalnc.58149,Gba_D--Gbalnc.54639,Gba_D--Gbalnc.54640,
6	Gar,Gba_A,Gba_D,Ghr_A,Ghr_D,Gra	many2many	Gar--Garlnc.29958,Gar--Garlnc.34310,Gar--Garlnc.34264,Gar--Garlnc.34311,	Gra--Gralnc.8849,	Ghr_A--Ghrlnc.43398,Ghr_A--Ghrlnc.43422,Ghr_A--Ghrlnc.43434,Ghr_A--Ghrlnc.43436,Ghr_A--Ghrlnc.23565,Ghr_A--Ghrlnc.39513,	Ghr_D--Ghrlnc.86042,	Gba_A--Gbalnc.37142,Gba_A--Gbalnc.37172,Gba_A--Gbalnc.37170,Gba_A--Gbalnc.11977,Gba_A--Gbalnc.14911,Gba_A--Gbalnc.3192,Gba_A--Gbalnc.37174,Gba_A--Gbalnc.8450,	Gba_D--Gbalnc.74980,Gba_D--Gbalnc.45694,
6	Gar,Gba_A,Gba_D,Ghr_A,Ghr_D,Gra	many2many	Gar--Garlnc.8044,	Gra--Gralnc.12697,Gra--Gralnc.3036,Gra--Gralnc.28370,Gra--Gralnc.34524,	Ghr_A--Ghrlnc.15024,Ghr_A--Ghrlnc.179,Ghr_A--Ghrlnc.181,Ghr_A--Ghrlnc.15027,Ghr_A--Ghrlnc.12671,	Ghr_D--Ghrlnc.46066,Ghr_D--Ghrlnc.46069,Ghr_D--Ghrlnc.51287,Ghr_D--Ghrlnc.46070,	Gba_A--Gbalnc.150,Gba_A--Gbalnc.7089,Gba_A--Gbalnc.155,Gba_A--Gbalnc.158,Gba_A--Gbalnc.159,	Gba_D--Gbalnc.39501,Gba_D--Gbalnc.39513,
6	Gar,Gba_A,Gba_D,Ghr_A,Ghr_D,Gra	many2many	Gar--Garlnc.34263,Gar--Garlnc.16794,Gar--Garlnc.16910,Gar--Garlnc.29131,Gar--Garlnc.29801,Gar--Garlnc.30725,Gar--Garlnc.30763,Gar--Garlnc.32264,Gar--Garlnc.36741,Gar--Garlnc.36927,Gar--Garlnc.38306,Gar--Garlnc.38889,	Gra--Gralnc.13620,	Ghr_A--Ghrlnc.27306,Ghr_A--Ghrlnc.27307,Ghr_A--Ghrlnc.27308,	Ghr_D--Ghrlnc.71434,	Gba_A--Gbalnc.10929,	Gba_D--Gbalnc.62054,Gba_D--Gbalnc.62056,Gba_D--Gbalnc.62962,
6	Gar,Gba_A,Gba_D,Ghr_A,Ghr_D,Gra	many2many	Gar--Garlnc.4563,Gar--Garlnc.4576,	Gra--Gralnc.31534,Gra--Gralnc.19541,	Ghr_A--Ghrlnc.3362,Ghr_A--Ghrlnc.3241,Ghr_A--Ghrlnc.3244,Ghr_A--Ghrlnc.3345,	Ghr_D--Ghrlnc.49030,Ghr_D--Ghrlnc.49040,Ghr_D--Ghrlnc.49033,	Gba_A--Gbalnc.2843,Gba_A--Gbalnc.2946,Gba_A--Gbalnc.2942,Gba_A--Gbalnc.2930,Gba_A--Gbalnc.2941,Gba_A--Gbalnc.2952,Gba_A--Gbalnc.2983,	Gba_D--Gbalnc.42167,Gba_D--Gbalnc.42210,
6	Gar,Gba_A,Gba_D,Ghr_A,Ghr_D,Gra	many2many	Gar--Garlnc.6350,	Gra--Gralnc.18165,Gra--Gralnc.6974,	Ghr_A--Ghrlnc.8212,	Ghr_D--Ghrlnc.72245,Ghr_D--Ghrlnc.86303,Ghr_D--Ghrlnc.59490,Ghr_D--Ghrlnc.66081,Ghr_D--Ghrlnc.68352,Ghr_D--Ghrlnc.79706,Ghr_D--Ghrlnc.79969,Ghr_D--Ghrlnc.79744,	Gba_A--Gbalnc.6999,	Gba_D--Gbalnc.59359,Gba_D--Gbalnc.75207,Gba_D--Gbalnc.51547,Gba_D--Gbalnc.57388,Gba_D--Gbalnc.62754,Gba_D--Gbalnc.69837,
6	Gar,Gba_A,Gba_D,Ghr_A,Ghr_D,Gra	many2many	Gar--Garlnc.28393,Gar--Garlnc.19778,Gar--Garlnc.21378,	Gra--Gralnc.30671,	Ghr_A--Ghrlnc.21588,Ghr_A--Ghrlnc.25207,Ghr_A--Ghrlnc.27152,Ghr_A--Ghrlnc.28941,Ghr_A--Ghrlnc.30880,Ghr_A--Ghrlnc.37353,	Ghr_D--Ghrlnc.74701,	Gba_A--Gbalnc.18374,Gba_A--Gbalnc.21400,Gba_A--Gbalnc.23142,Gba_A--Gbalnc.24594,Gba_A--Gbalnc.31911,Gba_A--Gbalnc.23141,Gba_A--Gbalnc.26397,	Gba_D--Gbalnc.48386,
6	Gar,Gba_A,Gba_D,Ghr_A,Ghr_D,Gra	many2many	Gar--Garlnc.25476,	Gra--Gralnc.36944,Gra--Gralnc.21134,Gra--Gralnc.36947,	Ghr_A--Ghrlnc.33310,Ghr_A--Ghrlnc.39494,	Ghr_D--Ghrlnc.50879,Ghr_D--Ghrlnc.75601,Ghr_D--Ghrlnc.76630,Ghr_D--Ghrlnc.87595,Ghr_D--Ghrlnc.83680,Ghr_D--Ghrlnc.87594,	Gba_A--Gbalnc.23840,Gba_A--Gbalnc.4805,Gba_A--Gbalnc.6119,	Gba_D--Gbalnc.62393,Gba_D--Gbalnc.66771,Gba_D--Gbalnc.76339,Gba_D--Gbalnc.76338,
6	Gar,Gba_A,Gba_D,Ghr_A,Ghr_D,Gra	many2many	Gar--Garlnc.12133,Gar--Garlnc.15175,Gar--Garlnc.19431,Gar--Garlnc.5167,	Gra--Gralnc.11336,Gra--Gralnc.11337,Gra--Gralnc.11333,	Ghr_A--Ghrlnc.1201,Ghr_A--Ghrlnc.4022,Ghr_A--Ghrlnc.24981,Ghr_A--Ghrlnc.17431,	Ghr_D--Ghrlnc.86269,	Gba_A--Gbalnc.1119,Gba_A--Gbalnc.3543,Gba_A--Gbalnc.36566,Gba_A--Gbalnc.3544,	Gba_D--Gbalnc.72726,Gba_D--Gbalnc.42812,
6	Gar,Gba_A,Gba_D,Ghr_A,Ghr_D,Gra	many2many	Gar--Garlnc.21481,Gar--Garlnc.21475,	Gra--Gralnc.13561,Gra--Gralnc.38214,	Ghr_A--Ghrlnc.27203,Ghr_A--Ghrlnc.27232,	Ghr_D--Ghrlnc.71368,Ghr_D--Ghrlnc.71381,	Gba_A--Gbalnc.22972,Gba_A--Gbalnc.23196,Gba_A--Gbalnc.23213,Gba_A--Gbalnc.23229,	Gba_D--Gbalnc.61976,Gba_D--Gbalnc.61984,Gba_D--Gbalnc.61985,Gba_D--Gbalnc.61991,Gba_D--Gbalnc.61994,Gba_D--Gbalnc.62571,
6	Gar,Gba_A,Gba_D,Ghr_A,Ghr_D,Gra	many2many	Gar--Garlnc.10582,Gar--Garlnc.14893,Gar--Garlnc.26621,	Gra--Gralnc.29406,Gra--Gralnc.24581,	Ghr_A--Ghrlnc.18957,Ghr_A--Ghrlnc.41647,Ghr_A--Ghrlnc.41648,Ghr_A--Ghrlnc.25781,	Ghr_D--Ghrlnc.63607,Ghr_D--Ghrlnc.74767,Ghr_D--Ghrlnc.53552,	Gba_A--Gbalnc.16119,Gba_A--Gbalnc.35605,Gba_A--Gbalnc.23458,	Gba_D--Gbalnc.55156,Gba_D--Gbalnc.65117,Gba_D--Gbalnc.50625,
6	Gar,Gba_A,Gba_D,Ghr_A,Ghr_D,Gra	many2many	Gar--Garlnc.17096,	Gra--Gralnc.19462,Gra--Gralnc.29305,Gra--Gralnc.678,	Ghr_A--Ghrlnc.2928,	Ghr_D--Ghrlnc.50502,Ghr_D--Ghrlnc.69861,Ghr_D--Ghrlnc.47281,Ghr_D--Ghrlnc.50456,Ghr_D--Ghrlnc.50503,Ghr_D--Ghrlnc.82586,Ghr_D--Ghrlnc.86570,Ghr_D--Ghrlnc.62363,	Gba_A--Gbalnc.18457,	Gba_D--Gbalnc.43291,Gba_D--Gbalnc.54059,Gba_D--Gbalnc.61847,Gba_D--Gbalnc.75423,
6	Gar,Gba_A,Gba_D,Ghr_A,Ghr_D,Gra	many2many	Gar--Garlnc.17204,	Gra--Gralnc.1533,Gra--Gralnc.17269,Gra--Gralnc.21368,	Ghr_A--Ghrlnc.21852,Ghr_A--Ghrlnc.35235,	Ghr_D--Ghrlnc.66277,Ghr_D--Ghrlnc.78734,Ghr_D--Ghrlnc.83534,Ghr_D--Ghrlnc.66278,Ghr_D--Ghrlnc.69506,	Gba_A--Gbalnc.18592,Gba_A--Gbalnc.30179,Gba_A--Gbalnc.34588,Gba_A--Gbalnc.21461,	Gba_D--Gbalnc.57562,Gba_D--Gbalnc.60340,Gba_D--Gbalnc.72760,
6	Gar,Gba_A,Gba_D,Ghr_A,Ghr_D,Gra	many2many	Gar--Garlnc.10175,Gar--Garlnc.20676,Gar--Garlnc.2287,	Gra--Gralnc.7122,Gra--Gralnc.9934,	Ghr_A--Ghrlnc.12493,Ghr_A--Ghrlnc.26324,Ghr_A--Ghrlnc.12492,	Ghr_D--Ghrlnc.53907,Ghr_D--Ghrlnc.58075,Ghr_D--Ghrlnc.70472,	Gba_A--Gbalnc.5416,Gba_A--Gbalnc.10682,Gba_A--Gbalnc.22371,	Gba_D--Gbalnc.46444,Gba_D--Gbalnc.50212,Gba_D--Gbalnc.61199,
6	Gar,Gba_A,Gba_D,Ghr_A,Ghr_D,Gra	many2many	Gar--Garlnc.15159,Gar--Garlnc.24030,	Gra--Gralnc.29692,Gra--Gralnc.33169,Gra--Gralnc.33969,	Ghr_A--Ghrlnc.15569,Ghr_A--Ghrlnc.19259,Ghr_A--Ghrlnc.33997,	Ghr_D--Ghrlnc.77557,Ghr_D--Ghrlnc.63935,	Gba_A--Gbalnc.36506,Gba_A--Gbalnc.13235,Gba_A--Gbalnc.16382,Gba_A--Gbalnc.29089,	Gba_D--Gbalnc.74588,Gba_D--Gbalnc.55455,Gba_D--Gbalnc.67601,
6	Gar,Gba_A,Gba_D,Ghr_A,Ghr_D,Gra	many2many	Gar--Garlnc.22222,Gar--Garlnc.22225,Gar--Garlnc.3283,	Gra--Gralnc.14446,	Ghr_A--Ghrlnc.31399,Ghr_A--Ghrlnc.28363,Ghr_A--Ghrlnc.28364,Ghr_A--Ghrlnc.28360,	Ghr_D--Ghrlnc.52901,	Gba_A--Gbalnc.24096,Gba_A--Gbalnc.24097,Gba_A--Gbalnc.24099,Gba_A--Gbalnc.24098,Gba_A--Gbalnc.26870,	Gba_D--Gbalnc.45488,Gba_D--Gbalnc.62836,Gba_D--Gbalnc.62837,
6	Gar,Gba_A,Gba_D,Ghr_A,Ghr_D,Gra	many2many	Gar--Garlnc.34223,Gar--Garlnc.34224,Gar--Garlnc.7430,	Gra--Gralnc.35556,	Ghr_A--Ghrlnc.43071,Ghr_A--Ghrlnc.43073,Ghr_A--Ghrlnc.43074,	Ghr_D--Ghrlnc.85964,Ghr_D--Ghrlnc.85965,Ghr_D--Ghrlnc.85966,	Gba_A--Gbalnc.36859,Gba_A--Gbalnc.36861,Gba_A--Gbalnc.36862,	Gba_D--Gbalnc.74903,Gba_D--Gbalnc.74904,Gba_D--Gbalnc.74905,Gba_D--Gbalnc.74906,
6	Gar,Gba_A,Gba_D,Ghr_A,Ghr_D,Gra	many2many	Gar--Garlnc.26466,Gar--Garlnc.27949,	Gra--Gralnc.8441,	Ghr_A--Ghrlnc.31129,Ghr_A--Ghrlnc.31203,Ghr_A--Ghrlnc.37903,Ghr_A--Ghrlnc.24357,	Ghr_D--Ghrlnc.50630,Ghr_D--Ghrlnc.81157,	Gba_A--Gbalnc.26620,Gba_A--Gbalnc.26680,Gba_A--Gbalnc.32376,Gba_A--Gbalnc.33385,Gba_A--Gbalnc.13791,Gba_A--Gbalnc.20731,	Gba_D--Gbalnc.59674,Gba_D--Gbalnc.43617,
6	Gar,Gba_A,Gba_D,Ghr_A,Ghr_D,Gra	many2many	Gar--Garlnc.22887,Gar--Garlnc.4275,	Gra--Gralnc.27205,Gra--Gralnc.5371,	Ghr_A--Ghrlnc.10230,Ghr_A--Ghrlnc.29194,Ghr_A--Ghrlnc.2958,	Ghr_D--Ghrlnc.48642,Ghr_D--Ghrlnc.55888,Ghr_D--Ghrlnc.73059,	Gba_A--Gbalnc.24814,Gba_A--Gbalnc.2583,Gba_A--Gbalnc.8702,	Gba_D--Gbalnc.41817,Gba_D--Gbalnc.48177,Gba_D--Gbalnc.63519,
6	Gar,Gba_A,Gba_D,Ghr_A,Ghr_D,Gra	many2many	Gar--Garlnc.34012,Gar--Garlnc.34023,Gar--Garlnc.30973,	Gra--Gralnc.23109,	Ghr_A--Ghrlnc.2493,Ghr_A--Ghrlnc.31748,Ghr_A--Ghrlnc.34040,Ghr_A--Ghrlnc.34041,Ghr_A--Ghrlnc.42774,Ghr_A--Ghrlnc.44809,	Ghr_D--Ghrlnc.79575,	Gba_A--Gbalnc.2167,Gba_A--Gbalnc.38350,	Gba_D--Gbalnc.69501,Gba_D--Gbalnc.69502,Gba_D--Gbalnc.69503,
6	Gar,Gba_A,Gba_D,Ghr_A,Ghr_D,Gra	many2many	Gar--Garlnc.24521,Gar--Garlnc.9103,Gar--Garlnc.12235,	Gra--Gralnc.26209,Gra--Gralnc.33250,	Ghr_A--Ghrlnc.14906,Ghr_A--Ghrlnc.33532,	Ghr_D--Ghrlnc.60283,Ghr_D--Ghrlnc.77078,Ghr_D--Ghrlnc.54426,	Gba_A--Gbalnc.12741,Gba_A--Gbalnc.12760,Gba_A--Gbalnc.28669,	Gba_D--Gbalnc.52241,Gba_D--Gbalnc.67165,Gba_D--Gbalnc.46894,
6	Gar,Gba_A,Gba_D,Ghr_A,Ghr_D,Gra	many2many	Gar--Garlnc.3591,	Gra--Gralnc.4711,Gra--Gralnc.4713,	Ghr_A--Ghrlnc.2125,Ghr_A--Ghrlnc.2123,	Ghr_D--Ghrlnc.47884,Ghr_D--Ghrlnc.47886,Ghr_D--Ghrlnc.47883,	Gba_A--Gbalnc.1856,Gba_A--Gbalnc.1854,	Gba_D--Gbalnc.41141,Gba_D--Gbalnc.41142,Gba_D--Gbalnc.41143,Gba_D--Gbalnc.41139,Gba_D--Gbalnc.41138,
6	Gar,Gba_A,Gba_D,Ghr_A,Ghr_D,Gra	many2many	Gar--Garlnc.27179,	Gra--Gralnc.19920,	Ghr_A--Ghrlnc.38638,Ghr_A--Ghrlnc.38641,Ghr_A--Ghrlnc.38643,Ghr_A--Ghrlnc.38644,Ghr_A--Ghrlnc.7919,	Ghr_D--Ghrlnc.81850,Ghr_D--Ghrlnc.81851,Ghr_D--Ghrlnc.81854,	Gba_A--Gbalnc.33051,Gba_A--Gbalnc.33052,Gba_A--Gbalnc.33056,Gba_A--Gbalnc.6764,	Gba_D--Gbalnc.46306,
6	Gar,Gba_A,Gba_D,Ghr_A,Ghr_D,Gra	many2many	Gar--Garlnc.502,Gar--Garlnc.525,	Gra--Gralnc.3425,	Ghr_A--Ghrlnc.569,Ghr_A--Ghrlnc.578,Ghr_A--Ghrlnc.579,	Ghr_D--Ghrlnc.46408,Ghr_D--Ghrlnc.46421,Ghr_D--Ghrlnc.46420,	Gba_A--Gbalnc.520,Gba_A--Gbalnc.523,Gba_A--Gbalnc.516,Gba_A--Gbalnc.519,Gba_A--Gbalnc.510,	Gba_D--Gbalnc.39872,
6	Gar,Gba_A,Gba_D,Ghr_A,Ghr_D,Gra	many2many	Gar--Garlnc.3124,Gar--Garlnc.27610,	Gra--Gralnc.19566,Gra--Gralnc.19586,	Ghr_A--Ghrlnc.38232,	Ghr_D--Ghrlnc.81462,Ghr_D--Ghrlnc.81467,Ghr_D--Ghrlnc.62016,Ghr_D--Ghrlnc.81466,Ghr_D--Ghrlnc.62004,	Gba_A--Gbalnc.12817,	Gba_D--Gbalnc.71057,Gba_D--Gbalnc.71058,Gba_D--Gbalnc.53759,Gba_D--Gbalnc.71068,
6	Gar,Gba_A,Gba_D,Ghr_A,Ghr_D,Gra	many2many	Gar--Garlnc.7927,Gar--Garlnc.7930,Gar--Garlnc.7931,	Gra--Gralnc.37481,Gra--Gralnc.27275,	Ghr_A--Ghrlnc.10300,Ghr_A--Ghrlnc.10304,Ghr_A--Ghrlnc.10305,Ghr_A--Ghrlnc.10306,	Ghr_D--Ghrlnc.55974,Ghr_D--Ghrlnc.55975,	Gba_A--Gbalnc.8764,	Gba_D--Gbalnc.48255,Gba_D--Gbalnc.48254,
6	Gar,Gba_A,Gba_D,Ghr_A,Ghr_D,Gra	many2many	Gar--Garlnc.37562,	Gra--Gralnc.32939,Gra--Gralnc.32935,	Ghr_A--Ghrlnc.14652,Ghr_A--Ghrlnc.14813,Ghr_A--Ghrlnc.32768,	Ghr_D--Ghrlnc.77280,Ghr_D--Ghrlnc.77306,Ghr_D--Ghrlnc.77282,	Gba_A--Gbalnc.12696,	Gba_D--Gbalnc.67359,Gba_D--Gbalnc.67381,Gba_D--Gbalnc.67354,Gba_D--Gbalnc.67352,
6	Gar,Gba_A,Gba_D,Ghr_A,Ghr_D,Gra	many2many	Gar--Garlnc.31405,	Gra--Gralnc.22640,Gra--Gralnc.8936,Gra--Gralnc.6456,	Ghr_A--Ghrlnc.24858,Ghr_A--Ghrlnc.42028,Ghr_A--Ghrlnc.4611,	Ghr_D--Ghrlnc.53127,Ghr_D--Ghrlnc.84941,	Gba_A--Gbalnc.35920,Gba_A--Gbalnc.4026,	Gba_D--Gbalnc.45757,Gba_D--Gbalnc.60176,Gba_D--Gbalnc.74028,
6	Gar,Gba_A,Gba_D,Ghr_A,Ghr_D,Gra	many2many	Gar--Garlnc.23136,Gar--Garlnc.23137,	Gra--Gralnc.15452,Gra--Gralnc.18391,	Ghr_A--Ghrlnc.29582,Ghr_A--Ghrlnc.29583,Ghr_A--Ghrlnc.29584,	Ghr_D--Ghrlnc.73434,	Gba_A--Gbalnc.25172,Gba_A--Gbalnc.25174,Gba_A--Gbalnc.25173,	Gba_D--Gbalnc.63856,Gba_D--Gbalnc.63859,Gba_D--Gbalnc.63860,
6	Gar,Gba_A,Gba_D,Ghr_A,Ghr_D,Gra	many2many	Gar--Garlnc.27174,Gar--Garlnc.27170,Gar--Garlnc.27171,Gar--Garlnc.27172,	Gra--Gralnc.19925,Gra--Gralnc.19932,Gra--Gralnc.19929,	Ghr_A--Ghrlnc.38648,Ghr_A--Ghrlnc.38649,Ghr_A--Ghrlnc.38650,	Ghr_D--Ghrlnc.81864,	Gba_A--Gbalnc.33062,Gba_A--Gbalnc.33065,	Gba_D--Gbalnc.54483,
6	Gar,Gba_A,Gba_D,Ghr_A,Ghr_D,Gra	many2many	Gar--Garlnc.412,Gar--Garlnc.413,	Gra--Gralnc.4654,	Ghr_A--Ghrlnc.464,Ghr_A--Ghrlnc.466,	Ghr_D--Ghrlnc.47818,Ghr_D--Ghrlnc.46328,	Gba_A--Gbalnc.415,Gba_A--Gbalnc.418,Gba_A--Gbalnc.421,	Gba_D--Gbalnc.39775,Gba_D--Gbalnc.39770,Gba_D--Gbalnc.51447,Gba_D--Gbalnc.39780,
6	Gar,Gba_A,Gba_D,Ghr_A,Ghr_D,Gra	many2many	Gar--Garlnc.7453,Gar--Garlnc.1095,Gar--Garlnc.33396,Gar--Garlnc.8220,Gar--Garlnc.37689,Gar--Garlnc.21590,Gar--Garlnc.28639,Gar--Garlnc.33983,	Gra--Gralnc.4238,	Ghr_A--Ghrlnc.11670,Ghr_A--Ghrlnc.1237,	Ghr_D--Ghrlnc.55782,	Gba_A--Gbalnc.16565,	Gba_D--Gbalnc.51865,
6	Gar,Gba_A,Gba_D,Ghr_A,Ghr_D,Gra	many2many	Gar--Garlnc.28652,Gar--Garlnc.25462,Gar--Garlnc.35873,	Gra--Gralnc.32660,Gra--Gralnc.4285,	Ghr_A--Ghrlnc.36543,	Ghr_D--Ghrlnc.47432,Ghr_D--Ghrlnc.83063,Ghr_D--Ghrlnc.66825,	Gba_A--Gbalnc.31297,Gba_A--Gbalnc.30287,Gba_A--Gbalnc.28595,	Gba_D--Gbalnc.40766,Gba_D--Gbalnc.72280,
6	Gar,Gba_A,Gba_D,Ghr_A,Ghr_D,Gra	many2many	Gar--Garlnc.13680,	Gra--Gralnc.28062,Gra--Gralnc.11462,	Ghr_A--Ghrlnc.17235,Ghr_A--Ghrlnc.17236,Ghr_A--Ghrlnc.4172,Ghr_A--Ghrlnc.17237,	Ghr_D--Ghrlnc.61990,Ghr_D--Ghrlnc.49838,Ghr_D--Ghrlnc.62017,	Gba_A--Gbalnc.14678,Gba_A--Gbalnc.3665,	Gba_D--Gbalnc.42932,
6	Gar,Gba_A,Gba_D,Ghr_A,Ghr_D,Gra	many2many	Gar--Garlnc.23220,	Gra--Gralnc.15359,	Ghr_A--Ghrlnc.29471,Ghr_A--Ghrlnc.29475,Ghr_A--Ghrlnc.29474,	Ghr_D--Ghrlnc.73324,Ghr_D--Ghrlnc.73326,Ghr_D--Ghrlnc.56272,	Gba_A--Gbalnc.25071,Gba_A--Gbalnc.25074,Gba_A--Gbalnc.25076,Gba_A--Gbalnc.25077,	Gba_D--Gbalnc.63762,
6	Gar,Gba_A,Gba_D,Ghr_A,Ghr_D,Gra	many2many	Gar--Garlnc.3156,	Gra--Gralnc.31217,Gra--Gralnc.20660,	Ghr_A--Ghrlnc.31682,Ghr_A--Ghrlnc.5316,Ghr_A--Ghrlnc.31683,	Ghr_D--Ghrlnc.75307,Ghr_D--Ghrlnc.52582,	Gba_A--Gbalnc.27109,Gba_A--Gbalnc.4577,	Gba_D--Gbalnc.65596,Gba_D--Gbalnc.45320,Gba_D--Gbalnc.66647,
6	Gar,Gba_A,Gba_D,Ghr_A,Ghr_D,Gra	many2many	Gar--Garlnc.36315,	Gra--Gralnc.37588,Gra--Gralnc.37589,	Ghr_A--Ghrlnc.34079,Ghr_A--Ghrlnc.8610,	Ghr_D--Ghrlnc.74225,Ghr_D--Ghrlnc.46596,	Gba_A--Gbalnc.39089,	Gba_D--Gbalnc.76970,Gba_D--Gbalnc.64614,Gba_D--Gbalnc.60320,Gba_D--Gbalnc.60321,Gba_D--Gbalnc.70382,
6	Gar,Gba_A,Gba_D,Ghr_A,Ghr_D,Gra	many2many	Gar--Garlnc.29081,Gar--Garlnc.11020,	Gra--Gralnc.18193,Gra--Gralnc.22306,Gra--Gralnc.6822,	Ghr_A--Ghrlnc.36306,Ghr_A--Ghrlnc.20542,	Ghr_D--Ghrlnc.79740,Ghr_D--Ghrlnc.79134,	Gba_A--Gbalnc.31111,	Gba_D--Gbalnc.46129,Gba_D--Gbalnc.69644,Gba_D--Gbalnc.46130,
6	Gar,Gba_A,Gba_D,Ghr_A,Ghr_D,Gra	many2many	Gar--Garlnc.32487,Gar--Garlnc.32488,	Gra--Gralnc.21585,Gra--Gralnc.21584,Gra--Gralnc.21586,	Ghr_A--Ghrlnc.40709,	Ghr_D--Ghrlnc.83766,Ghr_D--Ghrlnc.83767,Ghr_D--Ghrlnc.83768,	Gba_A--Gbalnc.25402,	Gba_D--Gbalnc.72976,Gba_D--Gbalnc.72977,Gba_D--Gbalnc.72978,
6	Gar,Gba_A,Gba_D,Ghr_A,Ghr_D,Gra	many2many	Gar--Garlnc.6252,Gar--Garlnc.28464,	Gra--Gralnc.36330,	Ghr_A--Ghrlnc.1213,Ghr_A--Ghrlnc.13536,Ghr_A--Ghrlnc.13582,Ghr_A--Ghrlnc.25141,Ghr_A--Ghrlnc.25929,Ghr_A--Ghrlnc.25930,	Ghr_D--Ghrlnc.69032,Ghr_D--Ghrlnc.86903,	Gba_A--Gbalnc.11607,	Gba_D--Gbalnc.75705,
6	Gar,Gba_A,Gba_D,Ghr_A,Ghr_D,Gra	many2many	Gar--Garlnc.22391,	Gra--Gralnc.31484,Gra--Gralnc.31539,	Ghr_A--Ghrlnc.18664,Ghr_A--Ghrlnc.22103,Ghr_A--Ghrlnc.26896,Ghr_A--Ghrlnc.27050,	Ghr_D--Ghrlnc.75629,	Gba_A--Gbalnc.15942,Gba_A--Gbalnc.18828,Gba_A--Gbalnc.22876,	Gba_D--Gbalnc.58357,Gba_D--Gbalnc.65882,
6	Gar,Gba_A,Gba_D,Ghr_A,Ghr_D,Gra	many2many	Gar--Garlnc.7942,	Gra--Gralnc.27254,Gra--Gralnc.32693,	Ghr_A--Ghrlnc.10280,Ghr_A--Ghrlnc.33483,	Ghr_D--Ghrlnc.55947,Ghr_D--Ghrlnc.77033,Ghr_D--Ghrlnc.77030,	Gba_A--Gbalnc.28629,Gba_A--Gbalnc.8747,	Gba_D--Gbalnc.48229,Gba_D--Gbalnc.67132,
6	Gar,Gba_A,Gba_D,Ghr_A,Ghr_D,Gra	many2many	Gar--Garlnc.23444,	Gra--Gralnc.15700,	Ghr_A--Ghrlnc.12634,Ghr_A--Ghrlnc.29899,	Ghr_D--Ghrlnc.63027,Ghr_D--Ghrlnc.73713,Ghr_D--Ghrlnc.83152,Ghr_D--Ghrlnc.63026,	Gba_A--Gbalnc.25455,	Gba_D--Gbalnc.54657,Gba_D--Gbalnc.64126,Gba_D--Gbalnc.72201,
6	Gar,Gba_A,Gba_D,Ghr_A,Ghr_D,Gra	many2many	Gar--Garlnc.11264,	Gra--Gralnc.20936,Gra--Gralnc.27958,	Ghr_A--Ghrlnc.13735,Ghr_A--Ghrlnc.17098,	Ghr_D--Ghrlnc.49919,Ghr_D--Ghrlnc.59272,Ghr_D--Ghrlnc.61875,	Gba_A--Gbalnc.14561,	Gba_D--Gbalnc.51348,Gba_D--Gbalnc.53631,Gba_D--Gbalnc.72315,
6	Gar,Gba_A,Gba_D,Ghr_A,Ghr_D,Gra	many2many	Gar--Garlnc.35203,	Gra--Gralnc.25982,Gra--Gralnc.25981,	Ghr_A--Ghrlnc.14591,Ghr_A--Ghrlnc.1072,Ghr_A--Ghrlnc.14592,Ghr_A--Ghrlnc.44303,	Ghr_D--Ghrlnc.60027,Ghr_D--Ghrlnc.60025,	Gba_A--Gbalnc.12490,	Gba_D--Gbalnc.52020,Gba_D--Gbalnc.47315,
6	Gar,Gba_A,Gba_D,Ghr_A,Ghr_D,Gra	many2many	Gar--Garlnc.17968,Gar--Garlnc.17964,	Gra--Gralnc.2313,	Ghr_A--Ghrlnc.22864,	Ghr_D--Ghrlnc.49854,Ghr_D--Ghrlnc.67242,Ghr_D--Ghrlnc.67243,	Gba_A--Gbalnc.19419,Gba_A--Gbalnc.19420,Gba_A--Gbalnc.19421,Gba_A--Gbalnc.19423,	Gba_D--Gbalnc.58358,
6	Gar,Gba_A,Gba_D,Ghr_A,Ghr_D,Gra	many2many	Gar--Garlnc.2160,Gar--Garlnc.23650,	Gra--Gralnc.15878,Gra--Gralnc.8295,	Ghr_A--Ghrlnc.24220,	Ghr_D--Ghrlnc.68534,Ghr_D--Ghrlnc.73908,	Gba_A--Gbalnc.20602,Gba_A--Gbalnc.25649,Gba_A--Gbalnc.20601,	Gba_D--Gbalnc.59520,Gba_D--Gbalnc.64303,
6	Gar,Gba_A,Gba_D,Ghr_A,Ghr_D,Gra	many2many	Gar--Garlnc.31819,Gar--Garlnc.31820,	Gra--Gralnc.1538,	Ghr_A--Ghrlnc.28267,Ghr_A--Ghrlnc.41527,Ghr_A--Ghrlnc.41528,	Ghr_D--Ghrlnc.66282,Ghr_D--Ghrlnc.86424,	Gba_A--Gbalnc.24028,Gba_A--Gbalnc.35506,Gba_A--Gbalnc.38687,	Gba_D--Gbalnc.57566,
6	Gar,Gba_A,Gba_D,Ghr_A,Ghr_D,Gra	many2many	Gar--Garlnc.33170,Gar--Garlnc.33171,Gar--Garlnc.33172,	Gra--Gralnc.6223,	Ghr_A--Ghrlnc.4918,	Ghr_D--Ghrlnc.52708,Ghr_D--Ghrlnc.64622,Ghr_D--Ghrlnc.52707,	Gba_A--Gbalnc.4262,Gba_A--Gbalnc.33578,	Gba_D--Gbalnc.45421,Gba_D--Gbalnc.45422,
6	Gar,Gba_A,Gba_D,Ghr_A,Ghr_D,Gra	many2many	Gar--Garlnc.1188,Gar--Garlnc.37916,Gar--Garlnc.7514,	Gra--Gralnc.38126,Gra--Gralnc.14495,	Ghr_A--Ghrlnc.16380,	Ghr_D--Ghrlnc.54721,Ghr_D--Ghrlnc.54722,	Gba_A--Gbalnc.13932,Gba_A--Gbalnc.13933,	Gba_D--Gbalnc.47166,
6	Gar,Gba_A,Gba_D,Ghr_A,Ghr_D,Gra	many2many	Gar--Garlnc.13322,	Gra--Gralnc.26939,Gra--Gralnc.26947,	Ghr_A--Ghrlnc.9535,Ghr_A--Ghrlnc.9553,Ghr_A--Ghrlnc.9556,	Ghr_D--Ghrlnc.61052,	Gba_A--Gbalnc.8156,	Gba_D--Gbalnc.52908,Gba_D--Gbalnc.52985,Gba_D--Gbalnc.52974,
6	Gar,Gba_A,Gba_D,Ghr_A,Ghr_D,Gra	many2many	Gar--Garlnc.21570,	Gra--Gralnc.2227,	Ghr_A--Ghrlnc.22708,Ghr_A--Ghrlnc.15889,	Ghr_D--Ghrlnc.67126,Ghr_D--Ghrlnc.80142,Ghr_D--Ghrlnc.65600,Ghr_D--Ghrlnc.71465,	Gba_A--Gbalnc.7771,Gba_A--Gbalnc.19302,	Gba_D--Gbalnc.58257,
6	Gar,Gba_A,Gba_D,Ghr_A,Ghr_D,Gra	many2many	Gar--Garlnc.35074,	Gra--Gralnc.2052,	Ghr_A--Ghrlnc.3321,Ghr_A--Ghrlnc.32003,Ghr_A--Ghrlnc.44126,	Ghr_D--Ghrlnc.48982,Ghr_D--Ghrlnc.48992,Ghr_D--Ghrlnc.66881,	Gba_A--Gbalnc.37759,Gba_A--Gbalnc.2905,	Gba_D--Gbalnc.42122,
6	Gar,Gba_A,Gba_D,Ghr_A,Ghr_D,Gra	many2many	Gar--Garlnc.20621,Gar--Garlnc.20622,	Gra--Gralnc.36536,Gra--Gralnc.3880,	Ghr_A--Ghrlnc.26264,Ghr_A--Ghrlnc.30995,	Ghr_D--Ghrlnc.87134,Ghr_D--Ghrlnc.46940,	Gba_A--Gbalnc.26509,	Gba_D--Gbalnc.40326,Gba_D--Gbalnc.75932,
6	Gar,Gba_A,Gba_D,Ghr_A,Ghr_D,Gra	many2many	Gar--Garlnc.20713,Gar--Garlnc.2348,	Gra--Gralnc.7181,Gra--Gralnc.9976,	Ghr_A--Ghrlnc.26390,	Ghr_D--Ghrlnc.53976,Ghr_D--Ghrlnc.70521,	Gba_A--Gbalnc.22412,Gba_A--Gbalnc.5368,	Gba_D--Gbalnc.46508,Gba_D--Gbalnc.61239,
6	Gar,Gba_A,Gba_D,Ghr_A,Ghr_D,Gra	many2many	Gar--Garlnc.30256,	Gra--Gralnc.13516,Gra--Gralnc.16954,	Ghr_A--Ghrlnc.27147,Ghr_A--Ghrlnc.34872,	Ghr_D--Ghrlnc.71315,Ghr_D--Ghrlnc.78397,	Gba_A--Gbalnc.23136,Gba_A--Gbalnc.29853,	Gba_D--Gbalnc.61932,Gba_D--Gbalnc.68379,
6	Gar,Gba_A,Gba_D,Ghr_A,Ghr_D,Gra	many2many	Gar--Garlnc.23231,	Gra--Gralnc.15369,Gra--Gralnc.5567,	Ghr_A--Ghrlnc.29484,Ghr_A--Ghrlnc.3159,	Ghr_D--Ghrlnc.48849,Ghr_D--Ghrlnc.73336,	Gba_A--Gbalnc.2769,Gba_A--Gbalnc.25087,	Gba_D--Gbalnc.41991,Gba_D--Gbalnc.63772,
6	Gar,Gba_A,Gba_D,Ghr_A,Ghr_D,Gra	many2many	Gar--Garlnc.29863,Gar--Garlnc.32596,	Gra--Gralnc.17367,Gra--Gralnc.21471,	Ghr_A--Ghrlnc.35345,Ghr_A--Ghrlnc.40563,	Ghr_D--Ghrlnc.78849,Ghr_D--Ghrlnc.83647,	Gba_A--Gbalnc.30282,	Gba_D--Gbalnc.68802,Gba_D--Gbalnc.72859,
6	Gar,Gba_A,Gba_D,Ghr_A,Ghr_D,Gra	many2many	Gar--Garlnc.33579,	Gra--Gralnc.6568,	Ghr_A--Ghrlnc.39177,Ghr_A--Ghrlnc.39178,	Ghr_D--Ghrlnc.52971,Ghr_D--Ghrlnc.82377,	Gba_A--Gbalnc.33527,Gba_A--Gbalnc.31213,Gba_A--Gbalnc.4184,	Gba_D--Gbalnc.45640,Gba_D--Gbalnc.71792,
6	Gar,Gba_A,Gba_D,Ghr_A,Ghr_D,Gra	many2many	Gar--Garlnc.32483,Gar--Garlnc.3017,	Gra--Gralnc.5992,Gra--Gralnc.21591,	Ghr_A--Ghrlnc.40712,Ghr_A--Ghrlnc.5371,Ghr_A--Ghrlnc.29099,	Ghr_D--Ghrlnc.83774,	Gba_A--Gbalnc.34809,Gba_A--Gbalnc.4625,	Gba_D--Gbalnc.72982,
6	Gar,Gba_A,Gba_D,Ghr_A,Ghr_D,Gra	many2many	Gar--Garlnc.24881,Gar--Garlnc.2078,	Gra--Gralnc.6899,	Ghr_A--Ghrlnc.6604,	Ghr_D--Ghrlnc.53660,Ghr_D--Ghrlnc.53661,Ghr_D--Ghrlnc.53662,	Gba_A--Gbalnc.5653,Gba_A--Gbalnc.12344,	Gba_D--Gbalnc.46219,Gba_D--Gbalnc.46218,
6	Gar,Gba_A,Gba_D,Ghr_A,Ghr_D,Gra	many2many	Gar--Garlnc.13002,	Gra--Gralnc.26987,	Ghr_A--Ghrlnc.9472,Ghr_A--Ghrlnc.38083,	Ghr_D--Ghrlnc.61173,Ghr_D--Ghrlnc.61174,Ghr_D--Ghrlnc.61175,	Gba_A--Gbalnc.32565,Gba_A--Gbalnc.8108,Gba_A--Gbalnc.8110,	Gba_D--Gbalnc.53091,
6	Gar,Gba_A,Gba_D,Ghr_A,Ghr_D,Gra	many2many	Gar--Garlnc.11908,	Gra--Gralnc.25937,	Ghr_A--Ghrlnc.14530,Ghr_A--Ghrlnc.19391,Ghr_A--Ghrlnc.38279,	Ghr_D--Ghrlnc.60323,Ghr_D--Ghrlnc.60324,	Gba_A--Gbalnc.12443,Gba_A--Gbalnc.20458,	Gba_D--Gbalnc.52288,Gba_D--Gbalnc.52289,
6	Gar,Gba_A,Gba_D,Ghr_A,Ghr_D,Gra	many2many	Gar--Garlnc.12942,Gar--Garlnc.12943,	Gra--Gralnc.26951,	Ghr_A--Ghrlnc.474,Ghr_A--Ghrlnc.9603,Ghr_A--Ghrlnc.31340,	Ghr_D--Ghrlnc.61095,	Gba_A--Gbalnc.8197,Gba_A--Gbalnc.8202,Gba_A--Gbalnc.8135,	Gba_D--Gbalnc.52971,
6	Gar,Gba_A,Gba_D,Ghr_A,Ghr_D,Gra	many2many	Gar--Garlnc.973,Gar--Garlnc.975,	Gra--Gralnc.3889,Gra--Gralnc.3890,	Ghr_A--Ghrlnc.1118,Ghr_A--Ghrlnc.1119,Ghr_A--Ghrlnc.1120,	Ghr_D--Ghrlnc.46948,	Gba_A--Gbalnc.1043,	Gba_D--Gbalnc.59039,Gba_D--Gbalnc.40336,
6	Gar,Gba_A,Gba_D,Ghr_A,Ghr_D,Gra	many2many	Gar--Garlnc.10933,	Gra--Gralnc.24943,Gra--Gralnc.25715,	Ghr_A--Ghrlnc.13351,	Ghr_D--Ghrlnc.47095,Ghr_D--Ghrlnc.59733,	Gba_A--Gbalnc.12204,	Gba_D--Gbalnc.40475,Gba_D--Gbalnc.51757,Gba_D--Gbalnc.51756,
6	Gar,Gba_A,Gba_D,Ghr_A,Ghr_D,Gra	many2many	Gar--Garlnc.3678,	Gra--Gralnc.21703,Gra--Gralnc.4764,	Ghr_A--Ghrlnc.8050,Ghr_A--Ghrlnc.2182,	Ghr_D--Ghrlnc.47945,	Gba_A--Gbalnc.1903,Gba_A--Gbalnc.6867,	Gba_D--Gbalnc.41194,Gba_D--Gbalnc.73099,
6	Gar,Gba_A,Gba_D,Ghr_A,Ghr_D,Gra	many2many	Gar--Garlnc.12167,	Gra--Gralnc.11962,Gra--Gralnc.13602,Gra--Gralnc.31902,	Ghr_A--Ghrlnc.14831,Ghr_A--Ghrlnc.14832,	Ghr_D--Ghrlnc.60236,	Gba_A--Gbalnc.12708,Gba_A--Gbalnc.35351,	Gba_D--Gbalnc.52198,
6	Gar,Gba_A,Gba_D,Ghr_A,Ghr_D,Gra	many2many	Gar--Garlnc.12230,Gar--Garlnc.12231,Gar--Garlnc.12233,	Gra--Gralnc.26205,	Ghr_A--Ghrlnc.14901,Ghr_A--Ghrlnc.14904,	Ghr_D--Ghrlnc.60280,	Gba_A--Gbalnc.12756,Gba_A--Gbalnc.12758,	Gba_D--Gbalnc.52238,
6	Gar,Gba_A,Gba_D,Ghr_A,Ghr_D,Gra	many2many	Gar--Garlnc.14702,	Gra--Gralnc.6560,	Ghr_A--Ghrlnc.15203,Ghr_A--Ghrlnc.18758,Ghr_A--Ghrlnc.40898,Ghr_A--Ghrlnc.16059,	Ghr_D--Ghrlnc.83944,	Gba_A--Gbalnc.13651,Gba_A--Gbalnc.15876,	Gba_D--Gbalnc.73132,
6	Gar,Gba_A,Gba_D,Ghr_A,Ghr_D,Gra	many2many	Gar--Garlnc.20605,	Gra--Gralnc.11911,	Ghr_A--Ghrlnc.26243,Ghr_A--Ghrlnc.4442,Ghr_A--Ghrlnc.7282,Ghr_A--Ghrlnc.16339,	Ghr_D--Ghrlnc.50476,	Gba_A--Gbalnc.13896,Gba_A--Gbalnc.3890,	Gba_D--Gbalnc.43469,
6	Gar,Gba_A,Gba_D,Ghr_A,Ghr_D,Gra	many2many	Gar--Garlnc.22963,Gar--Garlnc.22965,Gar--Garlnc.22964,	Gra--Gralnc.15189,Gra--Gralnc.14471,	Ghr_A--Ghrlnc.29302,Ghr_A--Ghrlnc.29303,	Ghr_D--Ghrlnc.73145,	Gba_A--Gbalnc.24921,	Gba_D--Gbalnc.63608,
6	Gar,Gba_A,Gba_D,Ghr_A,Ghr_D,Gra	many2many	Gar--Garlnc.23202,	Gra--Gralnc.15338,Gra--Gralnc.5536,Gra--Gralnc.15337,	Ghr_A--Ghrlnc.29455,	Ghr_D--Ghrlnc.73302,Ghr_D--Ghrlnc.73301,	Gba_A--Gbalnc.25063,Gba_A--Gbalnc.25062,	Gba_D--Gbalnc.63741,
6	Gar,Gba_A,Gba_D,Ghr_A,Ghr_D,Gra	many2many	Gar--Garlnc.12144,Gar--Garlnc.12145,Gar--Garlnc.9133,	Gra--Gralnc.13534,	Ghr_A--Ghrlnc.18324,Ghr_A--Ghrlnc.14785,	Ghr_D--Ghrlnc.71337,	Gba_A--Gbalnc.15758,Gba_A--Gbalnc.24784,	Gba_D--Gbalnc.61950,
6	Gar,Gba_A,Gba_D,Ghr_A,Ghr_D,Gra	many2many	Gar--Garlnc.32835,	Gra--Gralnc.21589,	Ghr_A--Ghrlnc.40275,	Ghr_D--Ghrlnc.78495,Ghr_D--Ghrlnc.84367,	Gba_A--Gbalnc.34422,Gba_A--Gbalnc.37509,	Gba_D--Gbalnc.59378,Gba_D--Gbalnc.68445,Gba_D--Gbalnc.68471,
6	Gar,Gba_A,Gba_D,Ghr_A,Ghr_D,Gra	many2many	Gar--Garlnc.31703,	Gra--Gralnc.20811,Gra--Gralnc.1170,	Ghr_A--Ghrlnc.41668,	Ghr_D--Ghrlnc.46567,Ghr_D--Ghrlnc.80718,Ghr_D--Ghrlnc.83162,	Gba_A--Gbalnc.35625,	Gba_D--Gbalnc.72194,Gba_D--Gbalnc.72195,
6	Gar,Gba_A,Gba_D,Ghr_A,Ghr_D,Gra	many2many	Gar--Garlnc.1123,Gar--Garlnc.37801,	Gra--Gralnc.9397,Gra--Gralnc.4053,	Ghr_A--Ghrlnc.1270,	Ghr_D--Ghrlnc.69897,	Gba_A--Gbalnc.1211,Gba_A--Gbalnc.16061,	Gba_D--Gbalnc.60695,Gba_D--Gbalnc.67951,
6	Gar,Gba_A,Gba_D,Ghr_A,Ghr_D,Gra	many2many	Gar--Garlnc.36586,	Gra--Gralnc.34385,Gra--Gralnc.5524,	Ghr_A--Ghrlnc.10578,	Ghr_D--Ghrlnc.48816,	Gba_A--Gbalnc.2733,Gba_A--Gbalnc.9019,	Gba_D--Gbalnc.41957,Gba_D--Gbalnc.48515,
6	Gar,Gba_A,Gba_D,Ghr_A,Ghr_D,Gra	many2many	Gar--Garlnc.27260,Gar--Garlnc.19577,Gar--Garlnc.37559,	Gra--Gralnc.26347,Gra--Gralnc.6174,	Ghr_A--Ghrlnc.38545,	Ghr_D--Ghrlnc.81763,	Gba_A--Gbalnc.32946,	Gba_D--Gbalnc.71303,
6	Gar,Gba_A,Gba_D,Ghr_A,Ghr_D,Gra	many2many	Gar--Garlnc.34172,	Gra--Gralnc.5844,	Ghr_A--Ghrlnc.10594,Ghr_A--Ghrlnc.43014,	Ghr_D--Ghrlnc.52269,Ghr_D--Ghrlnc.53120,	Gba_A--Gbalnc.9033,Gba_A--Gbalnc.36808,	Gba_D--Gbalnc.45750,
6	Gar,Gba_A,Gba_D,Ghr_A,Ghr_D,Gra	many2many	Gar--Garlnc.10715,	Gra--Gralnc.24708,Gra--Gralnc.24709,	Ghr_A--Ghrlnc.13120,Ghr_A--Ghrlnc.13118,	Ghr_D--Ghrlnc.58668,Ghr_D--Ghrlnc.58670,	Gba_A--Gbalnc.11214,	Gba_D--Gbalnc.50757,
6	Gar,Gba_A,Gba_D,Ghr_A,Ghr_D,Gra	many2many	Gar--Garlnc.8772,	Gra--Gralnc.16224,Gra--Gralnc.38036,	Ghr_A--Ghrlnc.15265,	Ghr_D--Ghrlnc.60576,	Gba_A--Gbalnc.13024,Gba_A--Gbalnc.13025,	Gba_D--Gbalnc.52693,Gba_D--Gbalnc.75167,
6	Gar,Gba_A,Gba_D,Ghr_A,Ghr_D,Gra	many2many	Gar--Garlnc.1230,	Gra--Gralnc.4315,Gra--Gralnc.4316,	Ghr_A--Ghrlnc.1603,	Ghr_D--Ghrlnc.47467,Ghr_D--Ghrlnc.47470,Ghr_D--Ghrlnc.47469,	Gba_A--Gbalnc.1467,	Gba_D--Gbalnc.40794,
6	Gar,Gba_A,Gba_D,Ghr_A,Ghr_D,Gra	many2many	Gar--Garlnc.32442,	Gra--Gralnc.4417,	Ghr_A--Ghrlnc.40604,	Ghr_D--Ghrlnc.55517,Ghr_D--Ghrlnc.47544,Ghr_D--Ghrlnc.78513,	Gba_A--Gbalnc.34714,	Gba_D--Gbalnc.47900,Gba_D--Gbalnc.68494,
6	Gar,Gba_A,Gba_D,Ghr_A,Ghr_D,Gra	many2many	Gar--Garlnc.13871,	Gra--Gralnc.28291,	Ghr_A--Ghrlnc.17523,Ghr_A--Ghrlnc.17524,	Ghr_D--Ghrlnc.62235,	Gba_A--Gbalnc.14914,	Gba_D--Gbalnc.53941,Gba_D--Gbalnc.53942,Gba_D--Gbalnc.76876,
6	Gar,Gba_A,Gba_D,Ghr_A,Ghr_D,Gra	many2many	Gar--Garlnc.17497,Gar--Garlnc.29546,	Gra--Gralnc.17724,Gra--Gralnc.1917,	Ghr_A--Ghrlnc.22192,Ghr_A--Ghrlnc.35740,	Ghr_D--Ghrlnc.79221,	Gba_A--Gbalnc.18901,	Gba_D--Gbalnc.69161,
6	Gar,Gba_A,Gba_D,Ghr_A,Ghr_D,Gra	many2many	Gar--Garlnc.4358,	Gra--Gralnc.15206,	Ghr_A--Ghrlnc.29320,	Ghr_D--Ghrlnc.48744,Ghr_D--Ghrlnc.73167,	Gba_A--Gbalnc.24937,Gba_A--Gbalnc.2674,	Gba_D--Gbalnc.41902,Gba_D--Gbalnc.63626,
6	Gar,Gba_A,Gba_D,Ghr_A,Ghr_D,Gra	many2many	Gar--Garlnc.30782,	Gra--Gralnc.9718,	Ghr_A--Ghrlnc.34279,Ghr_A--Ghrlnc.34280,	Ghr_D--Ghrlnc.70232,Ghr_D--Ghrlnc.77828,	Gba_A--Gbalnc.29300,	Gba_D--Gbalnc.60998,Gba_D--Gbalnc.67840,
6	Gar,Gba_A,Gba_D,Ghr_A,Ghr_D,Gra	many2many	Gar--Garlnc.3635,	Gra--Gralnc.21769,	Ghr_A--Ghrlnc.15163,Ghr_A--Ghrlnc.2035,	Ghr_D--Ghrlnc.83994,Ghr_D--Ghrlnc.50750,	Gba_A--Gbalnc.1793,	Gba_D--Gbalnc.73178,
6	Gar,Gba_A,Gba_D,Ghr_A,Ghr_D,Gra	many2many	Gar--Garlnc.14563,	Gra--Gralnc.9357,Gra--Gralnc.9358,	Ghr_A--Ghrlnc.18428,	Ghr_D--Ghrlnc.69852,Ghr_D--Ghrlnc.69853,	Gba_A--Gbalnc.15686,	Gba_D--Gbalnc.60652,
6	Gar,Gba_A,Gba_D,Ghr_A,Ghr_D,Gra	many2many	Gar--Garlnc.18176,Gar--Garlnc.18177,	Gra--Gralnc.1802,Gra--Gralnc.2614,	Ghr_A--Ghrlnc.23112,	Ghr_D--Ghrlnc.66520,	Gba_A--Gbalnc.19650,	Gba_D--Gbalnc.57770,
6	Gar,Gba_A,Gba_D,Ghr_A,Ghr_D,Gra	many2many	Gar--Garlnc.19156,	Gra--Gralnc.8310,	Ghr_A--Ghrlnc.24238,	Ghr_D--Ghrlnc.68548,Ghr_D--Ghrlnc.68549,	Gba_A--Gbalnc.20621,	Gba_D--Gbalnc.59534,Gba_D--Gbalnc.59536,
6	Gar,Gba_A,Gba_D,Ghr_A,Ghr_D,Gra	many2many	Gar--Garlnc.20576,	Gra--Gralnc.9840,	Ghr_A--Ghrlnc.26201,	Ghr_D--Ghrlnc.70375,	Gba_A--Gbalnc.22266,Gba_A--Gbalnc.22267,	Gba_D--Gbalnc.61112,Gba_D--Gbalnc.61111,
6	Gar,Gba_A,Gba_D,Ghr_A,Ghr_D,Gra	many2many	Gar--Garlnc.24914,Gar--Garlnc.24916,	Gra--Gralnc.32411,	Ghr_A--Ghrlnc.33131,Ghr_A--Ghrlnc.33129,	Ghr_D--Ghrlnc.76722,	Gba_A--Gbalnc.28308,	Gba_D--Gbalnc.66866,
6	Gar,Gba_A,Gba_D,Ghr_A,Ghr_D,Gra	many2many	Gar--Garlnc.29127,	Gra--Gralnc.28793,	Ghr_A--Ghrlnc.36246,	Ghr_D--Ghrlnc.81374,Ghr_D--Ghrlnc.81377,	Gba_A--Gbalnc.31069,	Gba_D--Gbalnc.54519,Gba_D--Gbalnc.70963,
6	Gar,Gba_A,Gba_D,Ghr_A,Ghr_D,Gra	many2many	Gar--Garlnc.18885,	Gra--Gralnc.8114,	Ghr_A--Ghrlnc.37544,Ghr_A--Ghrlnc.25108,	Ghr_D--Ghrlnc.49264,Ghr_D--Ghrlnc.63158,	Gba_A--Gbalnc.32054,	Gba_D--Gbalnc.54770,
6	Gar,Gba_A,Gba_D,Ghr_A,Ghr_D,Gra	many2many	Gar--Garlnc.1666,	Gra--Gralnc.6402,Gra--Gralnc.6403,	Ghr_A--Ghrlnc.4541,	Ghr_D--Ghrlnc.53194,	Gba_A--Gbalnc.3969,Gba_A--Gbalnc.3970,	Gba_D--Gbalnc.45821,
6	Gar,Gba_A,Gba_D,Ghr_A,Ghr_D,Gra	many2many	Gar--Garlnc.31631,	Gra--Gralnc.7499,Gra--Gralnc.9485,	Ghr_A--Ghrlnc.5918,	Ghr_D--Ghrlnc.54307,	Gba_A--Gbalnc.5086,Gba_A--Gbalnc.5087,	Gba_D--Gbalnc.46785,
6	Gar,Gba_A,Gba_D,Ghr_A,Ghr_D,Gra	many2many	Gar--Garlnc.12875,	Gra--Gralnc.26828,	Ghr_A--Ghrlnc.9599,	Ghr_D--Ghrlnc.61002,	Gba_A--Gbalnc.31515,Gba_A--Gbalnc.439,	Gba_D--Gbalnc.52860,Gba_D--Gbalnc.52853,
6	Gar,Gba_A,Gba_D,Ghr_A,Ghr_D,Gra	many2many	Gar--Garlnc.37072,Gar--Garlnc.37073,	Gra--Gralnc.27636,	Ghr_A--Ghrlnc.9103,Ghr_A--Ghrlnc.20998,	Ghr_D--Ghrlnc.61528,	Gba_A--Gbalnc.7806,	Gba_D--Gbalnc.76005,
6	Gar,Gba_A,Gba_D,Ghr_A,Ghr_D,Gra	many2many	Gar--Garlnc.3701,Gar--Garlnc.37999,	Gra--Gralnc.13181,	Ghr_A--Ghrlnc.2292,Ghr_A--Ghrlnc.39279,	Ghr_D--Ghrlnc.82641,	Gba_A--Gbalnc.33606,	Gba_D--Gbalnc.41286,
5	Gba_A,Gba_D,Ghr_A,Ghr_D,Gra	many2many	0	Gra--Gralnc.13557,Gra--Gralnc.15110,Gra--Gralnc.15650,Gra--Gralnc.18144,Gra--Gralnc.23593,Gra--Gralnc.32372,Gra--Gralnc.32467,Gra--Gralnc.3884,Gra--Gralnc.11837,Gra--Gralnc.26697,Gra--Gralnc.36843,Gra--Gralnc.5738,Gra--Gralnc.6109,Gra--Gralnc.18701,Gra--Gralnc.36019,	Ghr_A--Ghrlnc.17463,Ghr_A--Ghrlnc.32801,Ghr_A--Ghrlnc.40776,Ghr_A--Ghrlnc.42188,Ghr_A--Ghrlnc.7213,Ghr_A--Ghrlnc.3992,	Ghr_D--Ghrlnc.47161,Ghr_D--Ghrlnc.47162,Ghr_D--Ghrlnc.47851,Ghr_D--Ghrlnc.50265,Ghr_D--Ghrlnc.50447,Ghr_D--Ghrlnc.52341,Ghr_D--Ghrlnc.59855,Ghr_D--Ghrlnc.60550,Ghr_D--Ghrlnc.60857,Ghr_D--Ghrlnc.76682,Ghr_D--Ghrlnc.87027,Ghr_D--Ghrlnc.87288,Ghr_D--Ghrlnc.60180,Ghr_D--Ghrlnc.69371,Ghr_D--Ghrlnc.63291,Ghr_D--Ghrlnc.53409,Ghr_D--Ghrlnc.54123,Ghr_D--Ghrlnc.59856,Ghr_D--Ghrlnc.62299,Ghr_D--Ghrlnc.63440…	Gba_A--Gbalnc.34862,Gba_A--Gbalnc.37795,	Gba_D--Gbalnc.42819,Gba_D--Gbalnc.43295,Gba_D--Gbalnc.43296,Gba_D--Gbalnc.47003,Gba_D--Gbalnc.51875,Gba_D--Gbalnc.53731,Gba_D--Gbalnc.60230,Gba_D--Gbalnc.66823,Gba_D--Gbalnc.72825,Gba_D--Gbalnc.52154,Gba_D--Gbalnc.45997,Gba_D--Gbalnc.54008,Gba_D--Gbalnc.61925,Gba_D--Gbalnc.63959,Gba_D--Gbalnc.70218,Gba_D--Gbalnc.75624,Gba_D--Gbalnc.76052,Gba_D--Gbalnc.42985,
5	Gba_A,Gba_D,Ghr_A,Ghr_D,Gra	many2many	0	Gra--Gralnc.25314,Gra--Gralnc.6690,Gra--Gralnc.11839,Gra--Gralnc.14043,Gra--Gralnc.18483,Gra--Gralnc.18721,Gra--Gralnc.32343,Gra--Gralnc.4351,Gra--Gralnc.6259,Gra--Gralnc.20832,Gra--Gralnc.6260,Gra--Gralnc.36006,	Ghr_A--Ghrlnc.33834,Ghr_A--Ghrlnc.33837,Ghr_A--Ghrlnc.37864,	Ghr_D--Ghrlnc.69306,Ghr_D--Ghrlnc.46276,Ghr_D--Ghrlnc.52744,Ghr_D--Ghrlnc.52745,Ghr_D--Ghrlnc.60656,Ghr_D--Ghrlnc.62359,Ghr_D--Ghrlnc.66182,Ghr_D--Ghrlnc.66603,Ghr_D--Ghrlnc.68694,Ghr_D--Ghrlnc.71673,Ghr_D--Ghrlnc.78868,Ghr_D--Ghrlnc.80453,Ghr_D--Ghrlnc.47817,Ghr_D--Ghrlnc.86468,Ghr_D--Ghrlnc.52746,Ghr_D--Ghrlnc.82390,	Gba_A--Gbalnc.24681,	Gba_D--Gbalnc.45453,Gba_D--Gbalnc.52627,Gba_D--Gbalnc.56881,Gba_D--Gbalnc.57837,Gba_D--Gbalnc.58334,Gba_D--Gbalnc.59679,Gba_D--Gbalnc.62267,Gba_D--Gbalnc.68819,Gba_D--Gbalnc.72991,Gba_D--Gbalnc.75254,Gba_D--Gbalnc.41081,Gba_D--Gbalnc.60172,Gba_D--Gbalnc.75350,Gba_D--Gbalnc.69756,
5	Gba_A,Gba_D,Ghr_A,Ghr_D,Gra	many2many	0	Gra--Gralnc.36202,Gra--Gralnc.21207,	Ghr_A--Ghrlnc.25232,Ghr_A--Ghrlnc.40261,Ghr_A--Ghrlnc.9997,	Ghr_D--Ghrlnc.62523,Ghr_D--Ghrlnc.47974,Ghr_D--Ghrlnc.59439,Ghr_D--Ghrlnc.59440,Ghr_D--Ghrlnc.60418,Ghr_D--Ghrlnc.60611,Ghr_D--Ghrlnc.63781,Ghr_D--Ghrlnc.66380,Ghr_D--Ghrlnc.68930,Ghr_D--Ghrlnc.80131,Ghr_D--Ghrlnc.83059,Ghr_D--Ghrlnc.83060,Ghr_D--Ghrlnc.86747,Ghr_D--Ghrlnc.86748,Ghr_D--Ghrlnc.56159,Ghr_D--Ghrlnc.83340,Ghr_D--Ghrlnc.79892,	Gba_A--Gbalnc.21421,Gba_A--Gbalnc.34411,Gba_A--Gbalnc.8527,	Gba_D--Gbalnc.54219,Gba_D--Gbalnc.48429,Gba_D--Gbalnc.51503,Gba_D--Gbalnc.52363,Gba_D--Gbalnc.53326,Gba_D--Gbalnc.53327,Gba_D--Gbalnc.55317,Gba_D--Gbalnc.57648,Gba_D--Gbalnc.57649,Gba_D--Gbalnc.57908,Gba_D--Gbalnc.57909,Gba_D--Gbalnc.59866,Gba_D--Gbalnc.72285,
5	Gar,Gba_D,Ghr_A,Ghr_D,Gra	many2many	Gar--Garlnc.15137,Gar--Garlnc.17325,Gar--Garlnc.1798,Gar--Garlnc.19640,Gar--Garlnc.25152,Gar--Garlnc.34279,Gar--Garlnc.37007,Gar--Garlnc.37210,Gar--Garlnc.37222,Gar--Garlnc.37521,Gar--Garlnc.38491,Gar--Garlnc.5764,Gar--Garlnc.14599,Gar--Garlnc.17643,Gar--Garlnc.32107,	Gra--Gralnc.12917,Gra--Gralnc.1619,Gra--Gralnc.20151,Gra--Gralnc.20994,Gra--Gralnc.33921,Gra--Gralnc.37273,Gra--Gralnc.4549,Gra--Gralnc.5164,Gra--Gralnc.5659,Gra--Gralnc.8794,Gra--Gralnc.4895,Gra--Gralnc.31992,	Ghr_A--Ghrlnc.22255,Ghr_A--Ghrlnc.22259,Ghr_A--Ghrlnc.22257,Ghr_A--Ghrlnc.22258,Ghr_A--Ghrlnc.9787,Ghr_A--Ghrlnc.37267,	Ghr_D--Ghrlnc.71661,	0	Gba_D--Gbalnc.45710,
5	Gar,Gba_D,Ghr_A,Ghr_D,Gra	many2many	Gar--Garlnc.2154,	Gra--Gralnc.14146,Gra--Gralnc.14718,Gra--Gralnc.29635,Gra--Gralnc.34099,Gra--Gralnc.32635,Gra--Gralnc.12196,	Ghr_A--Ghrlnc.26649,	Ghr_D--Ghrlnc.69013,Ghr_D--Ghrlnc.76424,Ghr_D--Ghrlnc.48415,Ghr_D--Ghrlnc.55417,Ghr_D--Ghrlnc.60738,Ghr_D--Ghrlnc.66678,Ghr_D--Ghrlnc.75610,Ghr_D--Ghrlnc.76551,Ghr_D--Ghrlnc.79573,Ghr_D--Ghrlnc.86320,Ghr_D--Ghrlnc.86866,Ghr_D--Ghrlnc.71517,Ghr_D--Ghrlnc.72963,Ghr_D--Ghrlnc.71833,	0	Gba_D--Gbalnc.40658,Gba_D--Gbalnc.41614,Gba_D--Gbalnc.47803,Gba_D--Gbalnc.57895,Gba_D--Gbalnc.59134,Gba_D--Gbalnc.59996,Gba_D--Gbalnc.62127,Gba_D--Gbalnc.66704,Gba_D--Gbalnc.70551,Gba_D--Gbalnc.75674,Gba_D--Gbalnc.54772,
5	Gar,Gba_A,Gba_D,Ghr_A,Ghr_D	many2many	Gar--Garlnc.10631,Gar--Garlnc.8611,Gar--Garlnc.16958,Gar--Garlnc.28150,	0	Ghr_A--Ghrlnc.21504,Ghr_A--Ghrlnc.13019,Ghr_A--Ghrlnc.15605,Ghr_A--Ghrlnc.15606,Ghr_A--Ghrlnc.16104,Ghr_A--Ghrlnc.31970,Ghr_A--Ghrlnc.36232,Ghr_A--Ghrlnc.37647,Ghr_A--Ghrlnc.21619,Ghr_A--Ghrlnc.28657,Ghr_A--Ghrlnc.38830,	Ghr_D--Ghrlnc.69785,	Gba_A--Gbalnc.13268,Gba_A--Gbalnc.13689,Gba_A--Gbalnc.18291,Gba_A--Gbalnc.18400,Gba_A--Gbalnc.24345,Gba_A--Gbalnc.32136,Gba_A--Gbalnc.33230,Gba_A--Gbalnc.27573,Gba_A--Gbalnc.16162,Gba_A--Gbalnc.31058,Gba_A--Gbalnc.6063,	Gba_D--Gbalnc.57149,Gba_D--Gbalnc.60585,
5	Gar,Gba_A,Gba_D,Ghr_A,Gra	many2many	Gar--Garlnc.26356,Gar--Garlnc.35726,Gar--Garlnc.28147,Gar--Garlnc.19390,Gar--Garlnc.26363,Gar--Garlnc.25915,Gar--Garlnc.25916,Gar--Garlnc.27801,Gar--Garlnc.31379,Gar--Garlnc.26361,	Gra--Gralnc.30996,Gra--Gralnc.30990,Gra--Gralnc.30991,Gra--Gralnc.31000,	Ghr_A--Ghrlnc.11160,Ghr_A--Ghrlnc.14612,Ghr_A--Ghrlnc.31403,Ghr_A--Ghrlnc.31405,Ghr_A--Ghrlnc.33143,Ghr_A--Ghrlnc.38118,Ghr_A--Ghrlnc.15484,Ghr_A--Ghrlnc.8006,Ghr_A--Ghrlnc.31404,	0	Gba_A--Gbalnc.9493,Gba_A--Gbalnc.28311,Gba_A--Gbalnc.26866,Gba_A--Gbalnc.26867,Gba_A--Gbalnc.26869,	Gba_D--Gbalnc.66871,
5	Gar,Gba_A,Gba_D,Ghr_A,Ghr_D	many2many	Gar--Garlnc.1535,Gar--Garlnc.17919,Gar--Garlnc.20845,Gar--Garlnc.21355,Gar--Garlnc.22158,Gar--Garlnc.30458,Gar--Garlnc.38935,Gar--Garlnc.4812,Gar--Garlnc.22346,Gar--Garlnc.25572,	0	Ghr_A--Ghrlnc.16922,Ghr_A--Ghrlnc.16923,Ghr_A--Ghrlnc.39059,Ghr_A--Ghrlnc.16916,Ghr_A--Ghrlnc.34385,Ghr_A--Ghrlnc.9542,Ghr_A--Ghrlnc.9755,Ghr_A--Ghrlnc.38250,	Ghr_D--Ghrlnc.61685,Ghr_D--Ghrlnc.61691,	Gba_A--Gbalnc.14393,Gba_A--Gbalnc.14398,Gba_A--Gbalnc.33425,Gba_A--Gbalnc.29396,	Gba_D--Gbalnc.53467,Gba_D--Gbalnc.53470,Gba_D--Gbalnc.53472,Gba_D--Gbalnc.56561,
5	Gba_A,Gba_D,Ghr_A,Ghr_D,Gra	many2many	0	Gra--Gralnc.36423,Gra--Gralnc.19534,Gra--Gralnc.26346,Gra--Gralnc.4353,	Ghr_A--Ghrlnc.36831,Ghr_A--Ghrlnc.7897,Ghr_A--Ghrlnc.36830,Ghr_A--Ghrlnc.36832,	Ghr_D--Ghrlnc.61151,Ghr_D--Ghrlnc.63744,Ghr_D--Ghrlnc.79586,Ghr_D--Ghrlnc.60429,Ghr_D--Ghrlnc.63031,Ghr_D--Ghrlnc.69259,Ghr_D--Ghrlnc.86993,Ghr_D--Ghrlnc.50947,	Gba_A--Gbalnc.31516,Gba_A--Gbalnc.6750,	Gba_D--Gbalnc.43876,Gba_D--Gbalnc.51656,Gba_D--Gbalnc.75801,Gba_D--Gbalnc.41152,Gba_D--Gbalnc.52375,Gba_D--Gbalnc.54040,Gba_D--Gbalnc.66978,Gba_D--Gbalnc.67245,Gba_D--Gbalnc.69513,
5	Gba_A,Gba_D,Ghr_A,Ghr_D,Gra	many2many	0	Gra--Gralnc.29826,Gra--Gralnc.29834,Gra--Gralnc.29816,Gra--Gralnc.35810,Gra--Gralnc.29838,	Ghr_A--Ghrlnc.19410,Ghr_A--Ghrlnc.19417,Ghr_A--Ghrlnc.19431,Ghr_A--Ghrlnc.19419,Ghr_A--Ghrlnc.15291,Ghr_A--Ghrlnc.27509,	Ghr_D--Ghrlnc.64072,Ghr_D--Ghrlnc.64082,Ghr_D--Ghrlnc.64105,Ghr_D--Ghrlnc.64073,Ghr_D--Ghrlnc.64083,Ghr_D--Ghrlnc.64099,Ghr_D--Ghrlnc.64109,	Gba_A--Gbalnc.16516,Gba_A--Gbalnc.16518,Gba_A--Gbalnc.16517,Gba_A--Gbalnc.16529,Gba_A--Gbalnc.16519,	Gba_D--Gbalnc.55581,Gba_D--Gbalnc.55582,Gba_D--Gbalnc.55587,
5	Gba_A,Gba_D,Ghr_A,Ghr_D,Gra	many2many	0	Gra--Gralnc.10840,Gra--Gralnc.10843,Gra--Gralnc.10844,	Ghr_A--Ghrlnc.3463,	Ghr_D--Ghrlnc.49185,Ghr_D--Ghrlnc.49176,Ghr_D--Ghrlnc.82921,Ghr_D--Ghrlnc.49172,	Gba_A--Gbalnc.3048,Gba_A--Gbalnc.3052,Gba_A--Gbalnc.29095,Gba_A--Gbalnc.3062,	Gba_D--Gbalnc.42322,Gba_D--Gbalnc.42324,Gba_D--Gbalnc.42318,Gba_D--Gbalnc.42326,Gba_D--Gbalnc.42315,Gba_D--Gbalnc.42320,Gba_D--Gbalnc.42327,Gba_D--Gbalnc.42328,Gba_D--Gbalnc.42330,Gba_D--Gbalnc.42331,Gba_D--Gbalnc.42325,Gba_D--Gbalnc.42310,Gba_D--Gbalnc.42313,Gba_D--Gbalnc.76386,
5	Gar,Gba_A,Gba_D,Ghr_A,Ghr_D	many2many	Gar--Garlnc.33498,Gar--Garlnc.19209,	0	Ghr_A--Ghrlnc.24286,Ghr_A--Ghrlnc.21634,Ghr_A--Ghrlnc.39447,Ghr_A--Ghrlnc.44561,Ghr_A--Ghrlnc.1438,Ghr_A--Ghrlnc.20190,Ghr_A--Ghrlnc.22314,Ghr_A--Ghrlnc.39360,Ghr_A--Ghrlnc.25014,	Ghr_D--Ghrlnc.68572,	Gba_A--Gbalnc.1349,Gba_A--Gbalnc.17178,Gba_A--Gbalnc.18992,Gba_A--Gbalnc.20668,Gba_A--Gbalnc.33678,Gba_A--Gbalnc.33745,Gba_A--Gbalnc.38146,Gba_A--Gbalnc.5736,Gba_A--Gbalnc.26879,Gba_A--Gbalnc.4329,	Gba_D--Gbalnc.59560,Gba_D--Gbalnc.65378,Gba_D--Gbalnc.45482,
5	Gar,Gba_A,Ghr_A,Ghr_D,Gra	many2many	Gar--Garlnc.12675,Gar--Garlnc.37410,Gar--Garlnc.37160,Gar--Garlnc.5614,Gar--Garlnc.20798,Gar--Garlnc.17689,Gar--Garlnc.26407,Gar--Garlnc.29910,Gar--Garlnc.37530,Gar--Garlnc.19704,Gar--Garlnc.5586,Gar--Garlnc.37383,Gar--Garlnc.28490,	Gra--Gralnc.11562,Gra--Gralnc.11699,Gra--Gralnc.7509,	Ghr_A--Ghrlnc.19488,Ghr_A--Ghrlnc.13782,Ghr_A--Ghrlnc.15344,Ghr_A--Ghrlnc.17353,Ghr_A--Ghrlnc.9459,	Ghr_D--Ghrlnc.68945,Ghr_D--Ghrlnc.78098,	Gba_A--Gbalnc.6118,	0
5	Gba_A,Gba_D,Ghr_A,Ghr_D,Gra	many2many	0	Gra--Gralnc.11107,Gra--Gralnc.14190,Gra--Gralnc.29478,Gra--Gralnc.32322,Gra--Gralnc.4815,Gra--Gralnc.9045,Gra--Gralnc.6803,	Ghr_A--Ghrlnc.36171,Ghr_A--Ghrlnc.20524,	Ghr_D--Ghrlnc.83028,Ghr_D--Ghrlnc.83029,Ghr_D--Ghrlnc.69467,Ghr_D--Ghrlnc.48006,Ghr_D--Ghrlnc.64957,	Gba_A--Gbalnc.17439,Gba_A--Gbalnc.27572,Gba_A--Gbalnc.6720,	Gba_D--Gbalnc.46115,Gba_D--Gbalnc.41244,Gba_D--Gbalnc.60310,Gba_D--Gbalnc.69321,Gba_D--Gbalnc.52623,
5	Gar,Gba_A,Gba_D,Ghr_A,Ghr_D	many2many	Gar--Garlnc.13130,	0	Ghr_A--Ghrlnc.14392,Ghr_A--Ghrlnc.15853,Ghr_A--Ghrlnc.38958,Ghr_A--Ghrlnc.9230,Ghr_A--Ghrlnc.9232,Ghr_A--Ghrlnc.9352,Ghr_A--Ghrlnc.9354,	Ghr_D--Ghrlnc.61328,Ghr_D--Ghrlnc.61335,Ghr_D--Ghrlnc.50694,Ghr_D--Ghrlnc.61087,Ghr_D--Ghrlnc.61155,	Gba_A--Gbalnc.8004,	Gba_D--Gbalnc.53005,Gba_D--Gbalnc.53001,Gba_D--Gbalnc.53031,Gba_D--Gbalnc.53049,Gba_D--Gbalnc.53027,Gba_D--Gbalnc.53045,Gba_D--Gbalnc.53003,Gba_D--Gbalnc.53004,
5	Gba_A,Gba_D,Ghr_A,Ghr_D,Gra	many2many	0	Gra--Gralnc.10202,Gra--Gralnc.15506,Gra--Gralnc.29675,Gra--Gralnc.21525,	Ghr_A--Ghrlnc.17814,Ghr_A--Ghrlnc.39397,	Ghr_D--Ghrlnc.73499,Ghr_D--Ghrlnc.78243,Ghr_D--Ghrlnc.78244,Ghr_D--Ghrlnc.79827,Ghr_D--Ghrlnc.85886,Ghr_D--Ghrlnc.82528,	Gba_A--Gbalnc.15170,Gba_A--Gbalnc.33707,Gba_A--Gbalnc.7270,	Gba_D--Gbalnc.63924,Gba_D--Gbalnc.39376,Gba_D--Gbalnc.63140,Gba_D--Gbalnc.70859,Gba_D--Gbalnc.71921,Gba_D--Gbalnc.72918,
5	Gba_A,Gba_D,Ghr_A,Ghr_D,Gra	many2many	0	Gra--Gralnc.38209,	Ghr_A--Ghrlnc.3751,	Ghr_D--Ghrlnc.55331,Ghr_D--Ghrlnc.47531,Ghr_D--Ghrlnc.50079,Ghr_D--Ghrlnc.52758,Ghr_D--Ghrlnc.72414,Ghr_D--Ghrlnc.76059,Ghr_D--Ghrlnc.76175,Ghr_D--Ghrlnc.76385,Ghr_D--Ghrlnc.79400,Ghr_D--Ghrlnc.80238,Ghr_D--Ghrlnc.80910,Ghr_D--Ghrlnc.56130,	Gba_A--Gbalnc.31435,	Gba_D--Gbalnc.40844,Gba_D--Gbalnc.48400,Gba_D--Gbalnc.55402,Gba_D--Gbalnc.62911,Gba_D--Gbalnc.70614,Gba_D--Gbalnc.75723,
5	Gar,Gba_A,Gba_D,Ghr_A,Ghr_D	many2many	Gar--Garlnc.8837,Gar--Garlnc.11553,Gar--Garlnc.20966,	0	Ghr_A--Ghrlnc.15004,Ghr_A--Ghrlnc.2083,Ghr_A--Ghrlnc.2370,Ghr_A--Ghrlnc.44365,Ghr_A--Ghrlnc.6029,Ghr_A--Ghrlnc.16354,	Ghr_D--Ghrlnc.80509,Ghr_D--Ghrlnc.80328,	Gba_A--Gbalnc.13907,Gba_A--Gbalnc.16410,Gba_A--Gbalnc.1830,Gba_A--Gbalnc.2051,Gba_A--Gbalnc.18809,Gba_A--Gbalnc.31683,Gba_A--Gbalnc.38817,Gba_A--Gbalnc.33701,Gba_A--Gbalnc.31684,	Gba_D--Gbalnc.70122,
5	Gar,Gba_A,Gba_D,Ghr_A,Ghr_D	many2many	Gar--Garlnc.23030,Gar--Garlnc.18809,Gar--Garlnc.34979,	0	Ghr_A--Ghrlnc.29377,Ghr_A--Ghrlnc.18136,Ghr_A--Ghrlnc.23829,Ghr_A--Ghrlnc.23830,Ghr_A--Ghrlnc.25878,Ghr_A--Ghrlnc.43992,Ghr_A--Ghrlnc.44054,Ghr_A--Ghrlnc.6238,Ghr_A--Ghrlnc.43991,	Ghr_D--Ghrlnc.73222,Ghr_D--Ghrlnc.73223,Ghr_D--Ghrlnc.73224,	Gba_A--Gbalnc.15427,Gba_A--Gbalnc.20265,Gba_A--Gbalnc.21995,Gba_A--Gbalnc.24990,Gba_A--Gbalnc.6357,	Gba_D--Gbalnc.63670,
5	Gar,Gba_A,Ghr_A,Ghr_D,Gra	many2many	Gar--Garlnc.38540,Gar--Garlnc.38544,Gar--Garlnc.38553,	Gra--Gralnc.2843,Gra--Gralnc.2857,Gra--Gralnc.2860,Gra--Gralnc.2865,Gra--Gralnc.2869,Gra--Gralnc.2870,Gra--Gralnc.2861,Gra--Gralnc.2864,	Ghr_A--Ghrlnc.27484,Ghr_A--Ghrlnc.27489,Ghr_A--Ghrlnc.27490,Ghr_A--Ghrlnc.37402,Ghr_A--Ghrlnc.27487,	Ghr_D--Ghrlnc.47632,Ghr_D--Ghrlnc.82946,Ghr_D--Ghrlnc.82950,Ghr_D--Ghrlnc.82951,	Gba_A--Gbalnc.31948,	0
5	Gar,Gba_A,Ghr_A,Ghr_D,Gra	many2many	Gar--Garlnc.14757,	Gra--Gralnc.7569,	Ghr_A--Ghrlnc.24494,Ghr_A--Ghrlnc.17642,Ghr_A--Ghrlnc.22005,Ghr_A--Ghrlnc.23371,Ghr_A--Ghrlnc.24509,Ghr_A--Ghrlnc.43608,Ghr_A--Ghrlnc.4694,Ghr_A--Ghrlnc.987,	Ghr_D--Ghrlnc.77597,Ghr_D--Ghrlnc.69525,	Gba_A--Gbalnc.15009,Gba_A--Gbalnc.18738,Gba_A--Gbalnc.20845,Gba_A--Gbalnc.20846,Gba_A--Gbalnc.20852,Gba_A--Gbalnc.31963,Gba_A--Gbalnc.37330,Gba_A--Gbalnc.918,	0
5	Gba_A,Gba_D,Ghr_A,Ghr_D,Gra	many2many	0	Gra--Gralnc.36213,Gra--Gralnc.26304,Gra--Gralnc.13868,	Ghr_A--Ghrlnc.40386,	Ghr_D--Ghrlnc.55282,Ghr_D--Ghrlnc.55846,Ghr_D--Ghrlnc.60391,Ghr_D--Ghrlnc.63374,Ghr_D--Ghrlnc.63972,Ghr_D--Ghrlnc.83459,Ghr_D--Ghrlnc.86765,	Gba_A--Gbalnc.34523,	Gba_D--Gbalnc.52339,Gba_D--Gbalnc.53017,Gba_D--Gbalnc.54966,Gba_D--Gbalnc.55490,Gba_D--Gbalnc.72696,Gba_D--Gbalnc.75592,Gba_D--Gbalnc.53018,Gba_D--Gbalnc.70290,
5	Gar,Gba_A,Gba_D,Ghr_A,Gra	many2many	Gar--Garlnc.18810,Gar--Garlnc.3211,Gar--Garlnc.6080,	Gra--Gralnc.10766,	Ghr_A--Ghrlnc.24936,Ghr_A--Ghrlnc.7856,Ghr_A--Ghrlnc.5100,Ghr_A--Ghrlnc.8112,Ghr_A--Ghrlnc.36094,Ghr_A--Ghrlnc.14711,Ghr_A--Ghrlnc.23831,Ghr_A--Ghrlnc.35722,	0	Gba_A--Gbalnc.32648,Gba_A--Gbalnc.33708,Gba_A--Gbalnc.4402,Gba_A--Gbalnc.20266,Gba_A--Gbalnc.18113,Gba_A--Gbalnc.19445,	Gba_D--Gbalnc.68758,Gba_D--Gbalnc.69464,
5	Gar,Gba_A,Gba_D,Ghr_A,Ghr_D	many2many	Gar--Garlnc.14801,	0	Ghr_A--Ghrlnc.13057,	Ghr_D--Ghrlnc.56404,Ghr_D--Ghrlnc.58619,Ghr_D--Ghrlnc.69780,Ghr_D--Ghrlnc.69781,Ghr_D--Ghrlnc.69813,Ghr_D--Ghrlnc.69814,Ghr_D--Ghrlnc.71904,Ghr_D--Ghrlnc.76341,	Gba_A--Gbalnc.11172,Gba_A--Gbalnc.26344,	Gba_D--Gbalnc.55078,Gba_D--Gbalnc.60582,Gba_D--Gbalnc.60614,Gba_D--Gbalnc.60615,Gba_D--Gbalnc.65008,Gba_D--Gbalnc.66515,Gba_D--Gbalnc.52707,
5	Gba_A,Gba_D,Ghr_A,Ghr_D,Gra	many2many	0	Gra--Gralnc.12209,Gra--Gralnc.26443,Gra--Gralnc.34263,Gra--Gralnc.28878,	Ghr_A--Ghrlnc.27475,Ghr_A--Ghrlnc.2945,Ghr_A--Ghrlnc.33153,Ghr_A--Ghrlnc.40178,	Ghr_D--Ghrlnc.47998,Ghr_D--Ghrlnc.71667,Ghr_D--Ghrlnc.47999,Ghr_D--Ghrlnc.60548,	Gba_A--Gbalnc.1223,Gba_A--Gbalnc.8223,	Gba_D--Gbalnc.41239,Gba_D--Gbalnc.54607,Gba_D--Gbalnc.62264,Gba_D--Gbalnc.73324,Gba_D--Gbalnc.52476,
5	Gba_A,Gba_D,Ghr_A,Ghr_D,Gra	many2many	0	Gra--Gralnc.318,Gra--Gralnc.23944,	Ghr_A--Ghrlnc.697,Ghr_A--Ghrlnc.10502,Ghr_A--Ghrlnc.16658,Ghr_A--Ghrlnc.9361,Ghr_A--Ghrlnc.38065,	Ghr_D--Ghrlnc.70517,Ghr_D--Ghrlnc.78656,Ghr_D--Ghrlnc.70398,Ghr_D--Ghrlnc.70627,Ghr_D--Ghrlnc.79264,Ghr_D--Ghrlnc.72026,	Gba_A--Gbalnc.8949,Gba_A--Gbalnc.14167,Gba_A--Gbalnc.6326,Gba_A--Gbalnc.8009,Gba_A--Gbalnc.654,	Gba_D--Gbalnc.68632,
5	Gar,Gba_D,Ghr_A,Ghr_D,Gra	many2many	Gar--Garlnc.17167,Gar--Garlnc.12712,Gar--Garlnc.21889,Gar--Garlnc.21890,Gar--Garlnc.21891,Gar--Garlnc.21892,	Gra--Gralnc.14051,Gra--Gralnc.14044,Gra--Gralnc.14052,	Ghr_A--Ghrlnc.27818,Ghr_A--Ghrlnc.27819,Ghr_A--Ghrlnc.27821,Ghr_A--Ghrlnc.9771,Ghr_A--Ghrlnc.21782,	Ghr_D--Ghrlnc.71845,Ghr_D--Ghrlnc.71846,	0	Gba_D--Gbalnc.62408,Gba_D--Gbalnc.62410,Gba_D--Gbalnc.62669,
5	Gba_A,Gba_D,Ghr_A,Ghr_D,Gra	many2many	0	Gra--Gralnc.2630,Gra--Gralnc.2631,	Ghr_A--Ghrlnc.37585,Ghr_A--Ghrlnc.37584,Ghr_A--Ghrlnc.23127,Ghr_A--Ghrlnc.37586,Ghr_A--Ghrlnc.37587,Ghr_A--Ghrlnc.37589,	Ghr_D--Ghrlnc.67497,	Gba_A--Gbalnc.19665,Gba_A--Gbalnc.14971,Gba_A--Gbalnc.32085,Gba_A--Gbalnc.32088,Gba_A--Gbalnc.32087,Gba_A--Gbalnc.32086,	Gba_D--Gbalnc.58593,Gba_D--Gbalnc.69081,Gba_D--Gbalnc.58594,
5	Gar,Gba_A,Gba_D,Ghr_A,Gra	many2many	Gar--Garlnc.13200,	Gra--Gralnc.4493,	Ghr_A--Ghrlnc.43170,Ghr_A--Ghrlnc.19377,Ghr_A--Ghrlnc.31914,Ghr_A--Ghrlnc.39804,Ghr_A--Ghrlnc.45220,Ghr_A--Ghrlnc.41024,Ghr_A--Ghrlnc.8588,	0	Gba_A--Gbalnc.16481,Gba_A--Gbalnc.27296,Gba_A--Gbalnc.36942,Gba_A--Gbalnc.34055,Gba_A--Gbalnc.15352,Gba_A--Gbalnc.28531,Gba_A--Gbalnc.37739,Gba_A--Gbalnc.38722,	Gba_D--Gbalnc.66318,
5	Gar,Gba_D,Ghr_A,Ghr_D,Gra	many2many	Gar--Garlnc.32927,Gar--Garlnc.37220,Gar--Garlnc.37224,Gar--Garlnc.17908,Gar--Garlnc.22279,Gar--Garlnc.37657,Gar--Garlnc.5609,Gar--Garlnc.5610,	Gra--Gralnc.12371,Gra--Gralnc.13903,Gra--Gralnc.15639,Gra--Gralnc.8155,Gra--Gralnc.8399,Gra--Gralnc.10627,	Ghr_A--Ghrlnc.7139,Ghr_A--Ghrlnc.7148,	Ghr_D--Ghrlnc.68373,	0	Gba_D--Gbalnc.42082,
5	Gar,Gba_A,Gba_D,Ghr_D,Gra	many2many	Gar--Garlnc.17598,Gar--Garlnc.18627,Gar--Garlnc.20146,Gar--Garlnc.20365,Gar--Garlnc.21478,Gar--Garlnc.23270,Gar--Garlnc.26634,Gar--Garlnc.303,Gar--Garlnc.32582,Gar--Garlnc.38432,Gar--Garlnc.38712,	Gra--Gralnc.13596,	0	Ghr_D--Ghrlnc.71386,	Gba_A--Gbalnc.39035,Gba_A--Gbalnc.23249,	Gba_D--Gbalnc.61977,Gba_D--Gbalnc.61971,
5	Gar,Gba_A,Gba_D,Ghr_A,Ghr_D	many2many	Gar--Garlnc.14899,Gar--Garlnc.6397,Gar--Garlnc.17490,	0	Ghr_A--Ghrlnc.38878,Ghr_A--Ghrlnc.1281,Ghr_A--Ghrlnc.14045,Ghr_A--Ghrlnc.18963,Ghr_A--Ghrlnc.22185,Ghr_A--Ghrlnc.41005,	Ghr_D--Ghrlnc.82092,Ghr_D--Ghrlnc.82091,	Gba_A--Gbalnc.16124,Gba_A--Gbalnc.33267,Gba_A--Gbalnc.33266,	Gba_D--Gbalnc.71519,Gba_D--Gbalnc.71518,Gba_D--Gbalnc.68884,
5	Gar,Gba_A,Gba_D,Ghr_A,Gra	many2many	Gar--Garlnc.25603,Gar--Garlnc.25598,Gar--Garlnc.25602,Gar--Garlnc.25605,	Gra--Gralnc.31779,Gra--Gralnc.31780,Gra--Gralnc.31768,Gra--Gralnc.31770,Gra--Gralnc.31772,	Ghr_A--Ghrlnc.32338,Ghr_A--Ghrlnc.32362,	0	Gba_A--Gbalnc.27616,Gba_A--Gbalnc.27614,Gba_A--Gbalnc.27623,Gba_A--Gbalnc.27636,	Gba_D--Gbalnc.66178,Gba_D--Gbalnc.66179,
5	Gar,Gba_D,Ghr_A,Ghr_D,Gra	many2many	Gar--Garlnc.27264,Gar--Garlnc.27206,Gar--Garlnc.27208,	Gra--Gralnc.34515,Gra--Gralnc.21771,	Ghr_A--Ghrlnc.10583,Ghr_A--Ghrlnc.38547,Ghr_A--Ghrlnc.38549,Ghr_A--Ghrlnc.9769,	Ghr_D--Ghrlnc.81771,Ghr_D--Ghrlnc.81732,Ghr_D--Ghrlnc.81775,Ghr_D--Ghrlnc.81776,	0	Gba_D--Gbalnc.71332,Gba_D--Gbalnc.39510,Gba_D--Gbalnc.45660,
5	Gar,Gba_A,Gba_D,Ghr_A,Ghr_D	many2many	Gar--Garlnc.385,Gar--Garlnc.16363,Gar--Garlnc.18223,Gar--Garlnc.4067,	0	Ghr_A--Ghrlnc.27858,Ghr_A--Ghrlnc.43159,Ghr_A--Ghrlnc.897,	Ghr_D--Ghrlnc.61142,Ghr_D--Ghrlnc.50472,Ghr_D--Ghrlnc.63174,	Gba_A--Gbalnc.23687,	Gba_D--Gbalnc.62426,Gba_D--Gbalnc.53072,Gba_D--Gbalnc.43464,Gba_D--Gbalnc.43465,Gba_D--Gbalnc.54784,
5	Gba_A,Gba_D,Ghr_A,Ghr_D,Gra	many2many	0	Gra--Gralnc.6922,Gra--Gralnc.6923,	Ghr_A--Ghrlnc.10673,Ghr_A--Ghrlnc.10674,	Ghr_D--Ghrlnc.55827,Ghr_D--Ghrlnc.67070,Ghr_D--Ghrlnc.70509,Ghr_D--Ghrlnc.75946,Ghr_D--Ghrlnc.82162,Ghr_D--Ghrlnc.82701,Ghr_D--Ghrlnc.86697,Ghr_D--Ghrlnc.86803,	Gba_A--Gbalnc.9112,	Gba_D--Gbalnc.47024,Gba_D--Gbalnc.71580,Gba_D--Gbalnc.72076,
5	Gar,Gba_A,Ghr_A,Ghr_D,Gra	many2many	Gar--Garlnc.27163,Gar--Garlnc.27167,	Gra--Gralnc.19947,	Ghr_A--Ghrlnc.38660,Ghr_A--Ghrlnc.24353,Ghr_A--Ghrlnc.7721,	Ghr_D--Ghrlnc.81859,Ghr_D--Ghrlnc.81867,Ghr_D--Ghrlnc.81873,Ghr_D--Ghrlnc.81870,Ghr_D--Ghrlnc.81871,	Gba_A--Gbalnc.33055,Gba_A--Gbalnc.33061,Gba_A--Gbalnc.33070,Gba_A--Gbalnc.33074,Gba_A--Gbalnc.33068,	0
5	Gba_A,Gba_D,Ghr_A,Ghr_D,Gra	many2many	0	Gra--Gralnc.21480,Gra--Gralnc.36600,	Ghr_A--Ghrlnc.15332,Ghr_A--Ghrlnc.1495,Ghr_A--Ghrlnc.22763,Ghr_A--Ghrlnc.5898,	Ghr_D--Ghrlnc.65950,Ghr_D--Ghrlnc.69437,Ghr_D--Ghrlnc.75283,Ghr_D--Ghrlnc.78438,Ghr_D--Ghrlnc.69940,	Gba_A--Gbalnc.13068,	Gba_D--Gbalnc.66660,Gba_D--Gbalnc.73746,Gba_D--Gbalnc.73750,Gba_D--Gbalnc.60284,
5	Gba_A,Gba_D,Ghr_A,Ghr_D,Gra	many2many	0	Gra--Gralnc.2337,	Ghr_A--Ghrlnc.33196,Ghr_A--Ghrlnc.27576,Ghr_A--Ghrlnc.33018,	Ghr_D--Ghrlnc.63251,Ghr_D--Ghrlnc.67265,Ghr_D--Ghrlnc.67266,Ghr_D--Ghrlnc.75430,Ghr_D--Ghrlnc.80575,	Gba_A--Gbalnc.11136,Gba_A--Gbalnc.28205,Gba_A--Gbalnc.28364,	Gba_D--Gbalnc.58380,Gba_D--Gbalnc.58381,Gba_D--Gbalnc.70299,
5	Gar,Gba_D,Ghr_A,Ghr_D,Gra	many2many	Gar--Garlnc.38747,Gar--Garlnc.15736,Gar--Garlnc.15724,Gar--Garlnc.15726,Gar--Garlnc.15748,	Gra--Gralnc.29968,	Ghr_A--Ghrlnc.19573,Ghr_A--Ghrlnc.43401,Ghr_A--Ghrlnc.8202,	Ghr_D--Ghrlnc.64249,Ghr_D--Ghrlnc.64252,	0	Gba_D--Gbalnc.55723,Gba_D--Gbalnc.55724,Gba_D--Gbalnc.55727,Gba_D--Gbalnc.65448,
5	Gar,Gba_A,Ghr_A,Ghr_D,Gra	many2many	Gar--Garlnc.17504,Gar--Garlnc.17509,	Gra--Gralnc.37904,Gra--Gralnc.37941,Gra--Gralnc.37945,Gra--Gralnc.38000,Gra--Gralnc.38003,	Ghr_A--Ghrlnc.22200,Ghr_A--Ghrlnc.22202,	Ghr_D--Ghrlnc.66667,Ghr_D--Ghrlnc.66668,Ghr_D--Ghrlnc.66676,	Gba_A--Gbalnc.18910,Gba_A--Gbalnc.18912,Gba_A--Gbalnc.18915,	0
5	Gar,Gba_D,Ghr_A,Ghr_D,Gra	many2many	Gar--Garlnc.28376,Gar--Garlnc.38293,Gar--Garlnc.38294,Gar--Garlnc.38472,Gar--Garlnc.38475,Gar--Garlnc.38476,Gar--Garlnc.28337,	Gra--Gralnc.18619,Gra--Gralnc.31085,	Ghr_A--Ghrlnc.37366,Ghr_A--Ghrlnc.37367,Ghr_A--Ghrlnc.44040,	Ghr_D--Ghrlnc.86810,	0	Gba_D--Gbalnc.43964,Gba_D--Gbalnc.43965,
5	Gar,Gba_D,Ghr_A,Ghr_D,Gra	many2many	Gar--Garlnc.6804,	Gra--Gralnc.20187,	Ghr_A--Ghrlnc.38910,Ghr_A--Ghrlnc.8754,	Ghr_D--Ghrlnc.49955,Ghr_D--Ghrlnc.74792,Ghr_D--Ghrlnc.74793,Ghr_D--Ghrlnc.82127,Ghr_D--Ghrlnc.45967,Ghr_D--Ghrlnc.56298,Ghr_D--Ghrlnc.68433,Ghr_D--Ghrlnc.77073,	0	Gba_D--Gbalnc.43021,Gba_D--Gbalnc.72527,Gba_D--Gbalnc.67159,
5	Gar,Gba_D,Ghr_A,Ghr_D,Gra	many2many	Gar--Garlnc.5143,Gar--Garlnc.5145,	Gra--Gralnc.11307,Gra--Gralnc.21402,	Ghr_A--Ghrlnc.3983,Ghr_A--Ghrlnc.3985,Ghr_A--Ghrlnc.3986,	Ghr_D--Ghrlnc.49668,Ghr_D--Ghrlnc.49671,Ghr_D--Ghrlnc.49672,Ghr_D--Ghrlnc.83574,Ghr_D--Ghrlnc.83575,	0	Gba_D--Gbalnc.42784,Gba_D--Gbalnc.51652,Gba_D--Gbalnc.72788,
5	Gba_A,Gba_D,Ghr_A,Ghr_D,Gra	many2many	0	Gra--Gralnc.12054,	Ghr_A--Ghrlnc.42125,Ghr_A--Ghrlnc.42126,	Ghr_D--Ghrlnc.55046,Ghr_D--Ghrlnc.69586,Ghr_D--Ghrlnc.84086,Ghr_D--Ghrlnc.84087,Ghr_D--Ghrlnc.85036,	Gba_A--Gbalnc.36009,	Gba_D--Gbalnc.47464,Gba_D--Gbalnc.47465,Gba_D--Gbalnc.70545,Gba_D--Gbalnc.70546,Gba_D--Gbalnc.73268,Gba_D--Gbalnc.74117,
5	Gar,Gba_D,Ghr_A,Ghr_D,Gra	many2many	Gar--Garlnc.24248,Gar--Garlnc.24056,Gar--Garlnc.28623,	Gra--Gralnc.32944,Gra--Gralnc.32950,Gra--Gralnc.32779,	Ghr_A--Ghrlnc.33751,Ghr_A--Ghrlnc.7530,Ghr_A--Ghrlnc.33421,	Ghr_D--Ghrlnc.77317,Ghr_D--Ghrlnc.60435,Ghr_D--Ghrlnc.77310,Ghr_D--Ghrlnc.77318,	0	Gba_D--Gbalnc.67357,Gba_D--Gbalnc.67382,
5	Gar,Gba_A,Gba_D,Ghr_A,Ghr_D	many2many	Gar--Garlnc.12361,Gar--Garlnc.37650,Gar--Garlnc.16472,Gar--Garlnc.34762,	0	Ghr_A--Ghrlnc.15079,Ghr_A--Ghrlnc.2534,Ghr_A--Ghrlnc.37630,	Ghr_D--Ghrlnc.60400,	Gba_A--Gbalnc.12873,Gba_A--Gbalnc.24492,Gba_A--Gbalnc.32120,Gba_A--Gbalnc.32119,Gba_A--Gbalnc.17693,	Gba_D--Gbalnc.52348,
5	Gba_A,Gba_D,Ghr_A,Ghr_D,Gra	many2many	0	Gra--Gralnc.1588,Gra--Gralnc.21226,Gra--Gralnc.26390,	Ghr_A--Ghrlnc.15153,Ghr_A--Ghrlnc.40382,	Ghr_D--Ghrlnc.55877,Ghr_D--Ghrlnc.68674,Ghr_D--Ghrlnc.83364,Ghr_D--Ghrlnc.83450,	Gba_A--Gbalnc.34520,	Gba_D--Gbalnc.48161,Gba_D--Gbalnc.52417,Gba_D--Gbalnc.72612,Gba_D--Gbalnc.72690,
5	Gba_A,Gba_D,Ghr_A,Ghr_D,Gra	many2many	0	Gra--Gralnc.724,Gra--Gralnc.8548,Gra--Gralnc.8549,	Ghr_A--Ghrlnc.20794,Ghr_A--Ghrlnc.24580,Ghr_A--Ghrlnc.20795,	Ghr_D--Ghrlnc.65347,Ghr_D--Ghrlnc.68822,Ghr_D--Ghrlnc.68823,Ghr_D--Ghrlnc.65348,	Gba_A--Gbalnc.17694,	Gba_D--Gbalnc.56736,Gba_D--Gbalnc.59778,Gba_D--Gbalnc.59779,
5	Gba_A,Gba_D,Ghr_A,Ghr_D,Gra	many2many	0	Gra--Gralnc.32609,Gra--Gralnc.32278,	Ghr_A--Ghrlnc.42634,	Ghr_D--Ghrlnc.60725,Ghr_D--Ghrlnc.62578,Ghr_D--Ghrlnc.76581,Ghr_D--Ghrlnc.75493,	Gba_A--Gbalnc.28151,	Gba_D--Gbalnc.66730,Gba_D--Gbalnc.52574,Gba_D--Gbalnc.58599,Gba_D--Gbalnc.65747,Gba_D--Gbalnc.66731,Gba_D--Gbalnc.66732,
5	Gar,Gba_D,Ghr_A,Ghr_D,Gra	many2many	Gar--Garlnc.24238,Gar--Garlnc.33970,	Gra--Gralnc.32962,Gra--Gralnc.35255,	Ghr_A--Ghrlnc.33759,Ghr_A--Ghrlnc.42729,Ghr_A--Ghrlnc.33760,Ghr_A--Ghrlnc.33761,Ghr_A--Ghrlnc.6515,	Ghr_D--Ghrlnc.77324,Ghr_D--Ghrlnc.85645,	0	Gba_D--Gbalnc.67395,Gba_D--Gbalnc.74626,Gba_D--Gbalnc.74627,
5	Gar,Gba_A,Ghr_A,Ghr_D,Gra	many2many	Gar--Garlnc.26491,Gar--Garlnc.36809,Gar--Garlnc.37004,Gar--Garlnc.37209,Gar--Garlnc.37366,Gar--Garlnc.37454,	Gra--Gralnc.13937,Gra--Gralnc.13904,	Ghr_A--Ghrlnc.9445,	Ghr_D--Ghrlnc.50910,Ghr_D--Ghrlnc.71782,Ghr_D--Ghrlnc.83489,	Gba_A--Gbalnc.8085,Gba_A--Gbalnc.20661,	0
5	Gba_A,Gba_D,Ghr_A,Ghr_D,Gra	many2many	0	Gra--Gralnc.24461,Gra--Gralnc.27069,Gra--Gralnc.27403,Gra--Gralnc.10863,Gra--Gralnc.32842,Gra--Gralnc.36230,	Ghr_A--Ghrlnc.27971,	Ghr_D--Ghrlnc.55584,	Gba_A--Gbalnc.23785,	Gba_D--Gbalnc.48030,Gba_D--Gbalnc.42346,Gba_D--Gbalnc.48031,Gba_D--Gbalnc.62527,Gba_D--Gbalnc.67276,
5	Gar,Gba_A,Gba_D,Ghr_A,Ghr_D	many2many	Gar--Garlnc.16948,	0	Ghr_A--Ghrlnc.12197,Ghr_A--Ghrlnc.21485,Ghr_A--Ghrlnc.21488,	Ghr_D--Ghrlnc.57806,Ghr_D--Ghrlnc.65946,Ghr_D--Ghrlnc.65947,	Gba_A--Gbalnc.10405,Gba_A--Gbalnc.18273,Gba_A--Gbalnc.18277,	Gba_D--Gbalnc.49939,Gba_D--Gbalnc.57275,Gba_D--Gbalnc.57276,
5	Gar,Gba_A,Gba_D,Ghr_D,Gra	many2many	Gar--Garlnc.8401,Gar--Garlnc.21769,	Gra--Gralnc.37709,Gra--Gralnc.13505,	0	Ghr_D--Ghrlnc.88401,Ghr_D--Ghrlnc.88409,Ghr_D--Ghrlnc.88415,Ghr_D--Ghrlnc.71302,	Gba_A--Gbalnc.36431,	Gba_D--Gbalnc.77099,Gba_D--Gbalnc.61923,Gba_D--Gbalnc.48970,Gba_D--Gbalnc.49911,
5	Gar,Gba_D,Ghr_A,Ghr_D,Gra	many2many	Gar--Garlnc.1219,	Gra--Gralnc.9322,	Ghr_A--Ghrlnc.21175,	Ghr_D--Ghrlnc.46881,Ghr_D--Ghrlnc.62682,Ghr_D--Ghrlnc.69939,Ghr_D--Ghrlnc.77472,Ghr_D--Ghrlnc.69805,Ghr_D--Ghrlnc.69807,	0	Gba_D--Gbalnc.54357,Gba_D--Gbalnc.40084,Gba_D--Gbalnc.60609,Gba_D--Gbalnc.62489,
5	Gar,Gba_A,Ghr_A,Ghr_D,Gra	many2many	Gar--Garlnc.27750,	Gra--Gralnc.19431,	Ghr_A--Ghrlnc.38094,Ghr_A--Ghrlnc.31215,Ghr_A--Ghrlnc.38093,Ghr_A--Ghrlnc.38099,	Ghr_D--Ghrlnc.81351,Ghr_D--Ghrlnc.81357,Ghr_D--Ghrlnc.81391,	Gba_A--Gbalnc.32546,Gba_A--Gbalnc.976,Gba_A--Gbalnc.32551,Gba_A--Gbalnc.32554,	0
5	Gba_A,Gba_D,Ghr_A,Ghr_D,Gra	many2many	0	Gra--Gralnc.29440,Gra--Gralnc.20174,	Ghr_A--Ghrlnc.20693,	Ghr_D--Ghrlnc.53609,Ghr_D--Ghrlnc.60030,Ghr_D--Ghrlnc.63662,Ghr_D--Ghrlnc.69132,Ghr_D--Ghrlnc.74193,Ghr_D--Ghrlnc.54885,	Gba_A--Gbalnc.33562,	Gba_D--Gbalnc.64582,Gba_D--Gbalnc.52023,Gba_D--Gbalnc.60024,
5	Gba_A,Gba_D,Ghr_A,Ghr_D,Gra	many2many	0	Gra--Gralnc.24106,Gra--Gralnc.32348,	Ghr_A--Ghrlnc.42189,Ghr_A--Ghrlnc.4600,Ghr_A--Ghrlnc.12422,Ghr_A--Ghrlnc.6525,	Ghr_D--Ghrlnc.57997,Ghr_D--Ghrlnc.67072,Ghr_D--Ghrlnc.79210,	Gba_A--Gbalnc.10619,Gba_A--Gbalnc.10616,Gba_A--Gbalnc.10620,	Gba_D--Gbalnc.43926,
5	Gba_A,Gba_D,Ghr_A,Ghr_D,Gra	many2many	0	Gra--Gralnc.18103,Gra--Gralnc.6268,Gra--Gralnc.6269,	Ghr_A--Ghrlnc.18488,Ghr_A--Ghrlnc.36660,Ghr_A--Ghrlnc.4967,Ghr_A--Ghrlnc.25888,	Ghr_D--Ghrlnc.86554,	Gba_A--Gbalnc.15642,Gba_A--Gbalnc.18639,Gba_A--Gbalnc.4314,Gba_A--Gbalnc.4315,	Gba_D--Gbalnc.70976,
5	Gba_A,Gba_D,Ghr_A,Ghr_D,Gra	many2many	0	Gra--Gralnc.12281,Gra--Gralnc.18632,	Ghr_A--Ghrlnc.14544,Ghr_A--Ghrlnc.14555,Ghr_A--Ghrlnc.24587,	Ghr_D--Ghrlnc.46813,Ghr_D--Ghrlnc.80268,Ghr_D--Ghrlnc.50811,	Gba_A--Gbalnc.12456,	Gba_D--Gbalnc.43767,Gba_D--Gbalnc.45706,Gba_D--Gbalnc.70079,
5	Gba_A,Gba_D,Ghr_A,Ghr_D,Gra	many2many	0	Gra--Gralnc.37907,Gra--Gralnc.21071,Gra--Gralnc.7605,	Ghr_A--Ghrlnc.22239,	Ghr_D--Ghrlnc.66720,Ghr_D--Ghrlnc.67762,Ghr_D--Ghrlnc.83185,	Gba_A--Gbalnc.18946,Gba_A--Gbalnc.18945,	Gba_D--Gbalnc.57931,Gba_D--Gbalnc.58828,Gba_D--Gbalnc.72454,
5	Gar,Gba_A,Gba_D,Ghr_D,Gra	many2many	Gar--Garlnc.35485,	Gra--Gralnc.18687,Gra--Gralnc.20699,Gra--Gralnc.21607,Gra--Gralnc.8831,Gra--Gralnc.3707,	0	Ghr_D--Ghrlnc.69159,Ghr_D--Ghrlnc.69160,Ghr_D--Ghrlnc.75199,Ghr_D--Ghrlnc.87044,	Gba_A--Gbalnc.3921,	Gba_D--Gbalnc.60055,
5	Gar,Gba_A,Ghr_A,Ghr_D,Gra	many2many	Gar--Garlnc.19320,Gar--Garlnc.14766,Gar--Garlnc.14767,Gar--Garlnc.1502,Gar--Garlnc.6370,	Gra--Gralnc.32087,Gra--Gralnc.36315,	Ghr_A--Ghrlnc.12925,Ghr_A--Ghrlnc.24403,Ghr_A--Ghrlnc.27041,	Ghr_D--Ghrlnc.53044,	Gba_A--Gbalnc.20768,	0
5	Gar,Gba_A,Gba_D,Ghr_D,Gra	many2many	Gar--Garlnc.17903,Gar--Garlnc.17904,	Gra--Gralnc.36727,Gra--Gralnc.19142,	0	Ghr_D--Ghrlnc.48538,Ghr_D--Ghrlnc.81008,	Gba_A--Gbalnc.32237,	Gba_D--Gbalnc.41725,Gba_D--Gbalnc.64397,Gba_D--Gbalnc.70666,Gba_D--Gbalnc.70667,Gba_D--Gbalnc.60336,
5	Gar,Gba_A,Gba_D,Ghr_A,Ghr_D	many2many	Gar--Garlnc.23177,Gar--Garlnc.36612,Gar--Garlnc.7766,	0	Ghr_A--Ghrlnc.10498,Ghr_A--Ghrlnc.29427,Ghr_A--Ghrlnc.3100,	Ghr_D--Ghrlnc.56168,Ghr_D--Ghrlnc.73272,	Gba_A--Gbalnc.2712,Gba_A--Gbalnc.8945,	Gba_D--Gbalnc.48437,
5	Gar,Gba_A,Ghr_A,Ghr_D,Gra	many2many	Gar--Garlnc.21058,Gar--Garlnc.7215,	Gra--Gralnc.34851,Gra--Gralnc.34852,	Ghr_A--Ghrlnc.11135,Ghr_A--Ghrlnc.11141,	Ghr_D--Ghrlnc.56754,Ghr_D--Ghrlnc.56764,Ghr_D--Ghrlnc.82674,	Gba_A--Gbalnc.9483,Gba_A--Gbalnc.9484,	0
5	Gar,Gba_A,Ghr_A,Ghr_D,Gra	many2many	Gar--Garlnc.8836,Gar--Garlnc.8834,	Gra--Gralnc.33533,	Ghr_A--Ghrlnc.16348,Ghr_A--Ghrlnc.16350,Ghr_A--Ghrlnc.16352,	Ghr_D--Ghrlnc.54757,Ghr_D--Ghrlnc.54768,	Gba_A--Gbalnc.13903,Gba_A--Gbalnc.13905,Gba_A--Gbalnc.13904,	0
5	Gba_A,Gba_D,Ghr_A,Ghr_D,Gra	many2many	0	Gra--Gralnc.17490,Gra--Gralnc.2621,	Ghr_A--Ghrlnc.17739,	Ghr_D--Ghrlnc.71377,Ghr_D--Ghrlnc.78242,Ghr_D--Ghrlnc.78981,	Gba_A--Gbalnc.18245,	Gba_D--Gbalnc.45980,Gba_D--Gbalnc.60246,Gba_D--Gbalnc.68226,Gba_D--Gbalnc.68937,
5	Gar,Gba_A,Gba_D,Ghr_A,Ghr_D	many2many	Gar--Garlnc.32865,	0	Ghr_A--Ghrlnc.35332,Ghr_A--Ghrlnc.14087,	Ghr_D--Ghrlnc.78657,	Gba_A--Gbalnc.12105,Gba_A--Gbalnc.30266,Gba_A--Gbalnc.34393,Gba_A--Gbalnc.23491,Gba_A--Gbalnc.5905,	Gba_D--Gbalnc.68633,Gba_D--Gbalnc.68634,
5	Gar,Gba_D,Ghr_A,Ghr_D,Gra	many2many	Gar--Garlnc.9628,Gar--Garlnc.15136,Gar--Garlnc.9008,	Gra--Gralnc.34330,Gra--Gralnc.26266,	Ghr_A--Ghrlnc.11899,Ghr_A--Ghrlnc.2859,	Ghr_D--Ghrlnc.60895,Ghr_D--Ghrlnc.57228,Ghr_D--Ghrlnc.60347,	0	Gba_D--Gbalnc.52304,
5	Gar,Gba_D,Ghr_A,Ghr_D,Gra	many2many	Gar--Garlnc.33990,Gar--Garlnc.4359,	Gra--Gralnc.35273,Gra--Gralnc.5467,Gra--Gralnc.35275,	Ghr_A--Ghrlnc.42748,Ghr_A--Ghrlnc.7342,	Ghr_D--Ghrlnc.48745,Ghr_D--Ghrlnc.85667,	0	Gba_D--Gbalnc.41903,Gba_D--Gbalnc.74646,
5	Gba_A,Gba_D,Ghr_A,Ghr_D,Gra	many2many	0	Gra--Gralnc.28122,	Ghr_A--Ghrlnc.45734,Ghr_A--Ghrlnc.22241,	Ghr_D--Ghrlnc.88410,Ghr_D--Ghrlnc.88403,Ghr_D--Ghrlnc.62066,Ghr_D--Ghrlnc.88411,	Gba_A--Gbalnc.39201,	Gba_D--Gbalnc.77090,Gba_D--Gbalnc.77097,Gba_D--Gbalnc.53796,
5	Gba_A,Gba_D,Ghr_A,Ghr_D,Gra	many2many	0	Gra--Gralnc.31871,Gra--Gralnc.10827,Gra--Gralnc.10833,Gra--Gralnc.19283,	Ghr_A--Ghrlnc.3440,Ghr_A--Ghrlnc.3441,Ghr_A--Ghrlnc.3438,	Ghr_D--Ghrlnc.76074,Ghr_D--Ghrlnc.49152,	Gba_A--Gbalnc.3027,	Gba_D--Gbalnc.42265,
5	Gba_A,Gba_D,Ghr_A,Ghr_D,Gra	many2many	0	Gra--Gralnc.25962,Gra--Gralnc.28374,	Ghr_A--Ghrlnc.12764,Ghr_A--Ghrlnc.17639,	Ghr_D--Ghrlnc.58325,Ghr_D--Ghrlnc.65083,Ghr_D--Ghrlnc.65084,	Gba_A--Gbalnc.10906,	Gba_D--Gbalnc.50430,Gba_D--Gbalnc.54042,
5	Gar,Gba_A,Gba_D,Ghr_A,Ghr_D	many2many	Gar--Garlnc.15732,	0	Ghr_A--Ghrlnc.36862,Ghr_A--Ghrlnc.1502,Ghr_A--Ghrlnc.34440,Ghr_A--Ghrlnc.6887,	Ghr_D--Ghrlnc.53204,Ghr_D--Ghrlnc.82837,	Gba_A--Gbalnc.29448,Gba_A--Gbalnc.31542,	Gba_D--Gbalnc.72438,
5	Gba_A,Gba_D,Ghr_A,Ghr_D,Gra	many2many	0	Gra--Gralnc.18919,	Ghr_A--Ghrlnc.37444,Ghr_A--Ghrlnc.37445,Ghr_A--Ghrlnc.37446,	Ghr_D--Ghrlnc.80716,Ghr_D--Ghrlnc.80719,Ghr_D--Ghrlnc.70177,	Gba_A--Gbalnc.15411,	Gba_D--Gbalnc.70429,Gba_D--Gbalnc.70430,
5	Gar,Gba_A,Gba_D,Ghr_A,Ghr_D	many2many	Gar--Garlnc.6909,	0	Ghr_A--Ghrlnc.8878,Ghr_A--Ghrlnc.8879,	Ghr_D--Ghrlnc.51820,Ghr_D--Ghrlnc.51824,Ghr_D--Ghrlnc.51817,	Gba_A--Gbalnc.7588,Gba_A--Gbalnc.7590,	Gba_D--Gbalnc.44634,Gba_D--Gbalnc.44636,
5	Gar,Gba_A,Gba_D,Ghr_A,Ghr_D	many2many	Gar--Garlnc.6931,Gar--Garlnc.6935,	0	Ghr_A--Ghrlnc.8880,Ghr_A--Ghrlnc.8885,Ghr_A--Ghrlnc.8887,	Ghr_D--Ghrlnc.51828,Ghr_D--Ghrlnc.51829,	Gba_A--Gbalnc.7600,	Gba_D--Gbalnc.44644,Gba_D--Gbalnc.44648,
5	Gba_A,Gba_D,Ghr_A,Ghr_D,Gra	many2many	0	Gra--Gralnc.13188,	Ghr_A--Ghrlnc.8893,Ghr_A--Ghrlnc.22195,Ghr_A--Ghrlnc.43852,Ghr_A--Ghrlnc.33283,Ghr_A--Ghrlnc.42521,	Ghr_D--Ghrlnc.51834,	Gba_A--Gbalnc.18904,Gba_A--Gbalnc.37537,	Gba_D--Gbalnc.44650,
5	Gba_A,Gba_D,Ghr_A,Ghr_D,Gra	many2many	0	Gra--Gralnc.31525,Gra--Gralnc.4516,	Ghr_A--Ghrlnc.15837,Ghr_A--Ghrlnc.18715,Ghr_A--Ghrlnc.2923,	Ghr_D--Ghrlnc.62715,	Gba_A--Gbalnc.22971,Gba_A--Gbalnc.4547,	Gba_D--Gbalnc.72096,Gba_D--Gbalnc.54382,
5	Gar,Gba_A,Gba_D,Ghr_A,Ghr_D	many2many	Gar--Garlnc.33544,	0	Ghr_A--Ghrlnc.39325,Ghr_A--Ghrlnc.41364,	Ghr_D--Ghrlnc.87759,Ghr_D--Ghrlnc.87762,Ghr_D--Ghrlnc.76896,	Gba_A--Gbalnc.33643,Gba_A--Gbalnc.35361,Gba_A--Gbalnc.38583,	Gba_D--Gbalnc.49635,
5	Gba_A,Gba_D,Ghr_A,Ghr_D,Gra	many2many	0	Gra--Gralnc.18688,Gra--Gralnc.3588,Gra--Gralnc.36465,Gra--Gralnc.20698,	Ghr_A--Ghrlnc.739,	Ghr_D--Ghrlnc.46595,	Gba_A--Gbalnc.692,Gba_A--Gbalnc.39091,	Gba_D--Gbalnc.40032,Gba_D--Gbalnc.65506,
5	Gba_A,Gba_D,Ghr_A,Ghr_D,Gra	many2many	0	Gra--Gralnc.2447,Gra--Gralnc.4018,	Ghr_A--Ghrlnc.20409,	Ghr_D--Ghrlnc.73444,Ghr_D--Ghrlnc.63579,Ghr_D--Ghrlnc.72895,Ghr_D--Ghrlnc.72896,Ghr_D--Ghrlnc.77071,	Gba_A--Gbalnc.17349,	Gba_D--Gbalnc.63870,
5	Gba_A,Gba_D,Ghr_A,Ghr_D,Gra	many2many	0	Gra--Gralnc.35044,Gra--Gralnc.35045,	Ghr_A--Ghrlnc.11330,Ghr_A--Ghrlnc.11331,	Ghr_D--Ghrlnc.56965,Ghr_D--Ghrlnc.56966,	Gba_A--Gbalnc.9646,	Gba_D--Gbalnc.49125,Gba_D--Gbalnc.49126,
5	Gar,Gba_A,Gba_D,Ghr_A,Ghr_D	many2many	Gar--Garlnc.14105,Gar--Garlnc.15830,	0	Ghr_A--Ghrlnc.14159,Ghr_A--Ghrlnc.14162,	Ghr_D--Ghrlnc.59652,Ghr_D--Ghrlnc.79328,	Gba_A--Gbalnc.38474,	Gba_D--Gbalnc.51691,Gba_D--Gbalnc.69259,
5	Gba_A,Gba_D,Ghr_A,Ghr_D,Gra	many2many	0	Gra--Gralnc.9327,	Ghr_A--Ghrlnc.28804,	Ghr_D--Ghrlnc.58508,Ghr_D--Ghrlnc.48004,Ghr_D--Ghrlnc.76785,	Gba_A--Gbalnc.24463,	Gba_D--Gbalnc.41242,Gba_D--Gbalnc.50612,Gba_D--Gbalnc.66910,
5	Gar,Gba_A,Gba_D,Ghr_A,Ghr_D	many2many	Gar--Garlnc.8023,Gar--Garlnc.14934,	0	Ghr_A--Ghrlnc.18976,Ghr_A--Ghrlnc.18990,Ghr_A--Ghrlnc.10176,	Ghr_D--Ghrlnc.63602,	Gba_A--Gbalnc.16151,	Gba_D--Gbalnc.55150,Gba_D--Gbalnc.48133,
5	Gar,Gba_A,Gba_D,Ghr_A,Ghr_D	many2many	Gar--Garlnc.17010,Gar--Garlnc.18956,Gar--Garlnc.29423,	0	Ghr_A--Ghrlnc.23987,Ghr_A--Ghrlnc.21096,	Ghr_D--Ghrlnc.68339,	Gba_A--Gbalnc.17939,Gba_A--Gbalnc.20415,	Gba_D--Gbalnc.59346,
5	Gar,Gba_A,Gba_D,Ghr_A,Ghr_D	many2many	Gar--Garlnc.19934,	0	Ghr_A--Ghrlnc.25406,Ghr_A--Ghrlnc.25407,	Ghr_D--Ghrlnc.66383,Ghr_D--Ghrlnc.69625,Ghr_D--Ghrlnc.80556,	Gba_A--Gbalnc.21570,	Gba_D--Gbalnc.57505,Gba_D--Gbalnc.70278,
5	Gba_A,Gba_D,Ghr_A,Ghr_D,Gra	many2many	0	Gra--Gralnc.7435,	Ghr_A--Ghrlnc.25560,Ghr_A--Ghrlnc.19164,Ghr_A--Ghrlnc.33151,	Ghr_D--Ghrlnc.65235,Ghr_D--Ghrlnc.73649,	Gba_A--Gbalnc.21702,Gba_A--Gbalnc.8712,	Gba_D--Gbalnc.59334,
5	Gar,Gba_A,Gba_D,Ghr_A,Ghr_D	many2many	Gar--Garlnc.24742,	0	Ghr_A--Ghrlnc.33276,	Ghr_D--Ghrlnc.76849,	Gba_A--Gbalnc.28437,Gba_A--Gbalnc.28438,	Gba_D--Gbalnc.66965,Gba_D--Gbalnc.66966,Gba_D--Gbalnc.47044,Gba_D--Gbalnc.66964,
5	Gar,Gba_A,Gba_D,Ghr_A,Ghr_D	many2many	Gar--Garlnc.21626,	0	Ghr_A--Ghrlnc.35555,Ghr_A--Ghrlnc.2625,	Ghr_D--Ghrlnc.62034,Ghr_D--Ghrlnc.62035,Ghr_D--Ghrlnc.62036,	Gba_A--Gbalnc.4285,	Gba_D--Gbalnc.53771,Gba_D--Gbalnc.53772,
5	Gar,Gba_A,Gba_D,Ghr_A,Ghr_D	many2many	Gar--Garlnc.29442,	0	Ghr_A--Ghrlnc.35860,Ghr_A--Ghrlnc.37036,Ghr_A--Ghrlnc.35863,Ghr_A--Ghrlnc.6976,	Ghr_D--Ghrlnc.79335,	Gba_A--Gbalnc.30741,Gba_A--Gbalnc.38249,	Gba_D--Gbalnc.69267,
5	Gar,Gba_A,Ghr_A,Ghr_D,Gra	many2many	Gar--Garlnc.36646,Gar--Garlnc.36648,Gar--Garlnc.36650,	Gra--Gralnc.8113,	Ghr_A--Ghrlnc.38997,Ghr_A--Ghrlnc.38998,Ghr_A--Ghrlnc.38999,	Ghr_D--Ghrlnc.82208,	Gba_A--Gbalnc.33370,	0
5	Gba_A,Gba_D,Ghr_A,Ghr_D,Gra	many2many	0	Gra--Gralnc.5962,Gra--Gralnc.7012,	Ghr_A--Ghrlnc.42080,	Ghr_D--Ghrlnc.84997,Ghr_D--Ghrlnc.85009,	Gba_A--Gbalnc.35988,	Gba_D--Gbalnc.74089,Gba_D--Gbalnc.74093,Gba_D--Gbalnc.58360,
5	Gba_A,Gba_D,Ghr_A,Ghr_D,Gra	many2many	0	Gra--Gralnc.3332,Gra--Gralnc.3341,	Ghr_A--Ghrlnc.528,	Ghr_D--Ghrlnc.46378,	Gba_A--Gbalnc.475,	Gba_D--Gbalnc.39822,Gba_D--Gbalnc.39798,Gba_D--Gbalnc.39819,Gba_D--Gbalnc.39827,
5	Gar,Gba_A,Ghr_A,Ghr_D,Gra	many2many	Gar--Garlnc.27741,Gar--Garlnc.27690,	Gra--Gralnc.19461,Gra--Gralnc.3522,	Ghr_A--Ghrlnc.38108,	Ghr_D--Ghrlnc.81380,	Gba_A--Gbalnc.32530,Gba_A--Gbalnc.32533,Gba_A--Gbalnc.32850,	0
5	Gba_A,Gba_D,Ghr_A,Ghr_D,Gra	many2many	0	Gra--Gralnc.19453,	Ghr_A--Ghrlnc.38330,	Ghr_D--Ghrlnc.81574,Ghr_D--Ghrlnc.81624,Ghr_D--Ghrlnc.81633,	Gba_A--Gbalnc.32847,Gba_A--Gbalnc.32789,Gba_A--Gbalnc.32848,	Gba_D--Gbalnc.71186,
5	Gar,Gba_A,Gba_D,Ghr_A,Gra	many2many	Gar--Garlnc.18152,	Gra--Gralnc.2582,	Ghr_A--Ghrlnc.23073,Ghr_A--Ghrlnc.23074,Ghr_A--Ghrlnc.23075,	0	Gba_A--Gbalnc.19616,Gba_A--Gbalnc.19617,	Gba_D--Gbalnc.58551,Gba_D--Gbalnc.58552,
5	Gar,Gba_A,Gba_D,Ghr_A,Gra	many2many	Gar--Garlnc.29726,Gar--Garlnc.33734,	Gra--Gralnc.20097,	Ghr_A--Ghrlnc.35507,	0	Gba_A--Gbalnc.30427,Gba_A--Gbalnc.33214,Gba_A--Gbalnc.24296,	Gba_D--Gbalnc.68930,Gba_D--Gbalnc.68951,
5	Gar,Gba_A,Gba_D,Ghr_D,Gra	many2many	Gar--Garlnc.7964,Gar--Garlnc.25197,	Gra--Gralnc.9029,	0	Ghr_D--Ghrlnc.69439,Ghr_D--Ghrlnc.55429,	Gba_A--Gbalnc.21417,Gba_A--Gbalnc.21418,	Gba_D--Gbalnc.47819,Gba_D--Gbalnc.47820,
5	Gar,Gba_A,Ghr_A,Ghr_D,Gra	many2many	Gar--Garlnc.19399,	Gra--Gralnc.27044,	Ghr_A--Ghrlnc.10011,Ghr_A--Ghrlnc.10012,	Ghr_D--Ghrlnc.55621,Ghr_D--Ghrlnc.55622,	Gba_A--Gbalnc.8544,Gba_A--Gbalnc.8545,	0
5	Gba_A,Gba_D,Ghr_A,Ghr_D,Gra	many2many	0	Gra--Gralnc.34908,	Ghr_A--Ghrlnc.11204,Ghr_A--Ghrlnc.40876,	Ghr_D--Ghrlnc.56832,Ghr_D--Ghrlnc.83923,	Gba_A--Gbalnc.34947,Gba_A--Gbalnc.9532,	Gba_D--Gbalnc.73112,
5	Gar,Gba_D,Ghr_A,Ghr_D,Gra	many2many	Gar--Garlnc.1485,	Gra--Gralnc.1053,Gra--Gralnc.4478,Gra--Gralnc.4679,	Ghr_A--Ghrlnc.1805,Ghr_A--Ghrlnc.18209,	Ghr_D--Ghrlnc.66964,	0	Gba_D--Gbalnc.40910,
5	Gba_A,Gba_D,Ghr_A,Ghr_D,Gra	many2many	0	Gra--Gralnc.18859,Gra--Gralnc.28007,Gra--Gralnc.4955,	Ghr_A--Ghrlnc.2271,Ghr_A--Ghrlnc.2270,	Ghr_D--Ghrlnc.47954,	Gba_A--Gbalnc.1977,	Gba_D--Gbalnc.41205,
5	Gar,Gba_A,Gba_D,Ghr_A,Ghr_D	many2many	Gar--Garlnc.19264,Gar--Garlnc.19263,	0	Ghr_A--Ghrlnc.24328,Ghr_A--Ghrlnc.24330,	Ghr_D--Ghrlnc.68628,Ghr_D--Ghrlnc.68626,	Gba_A--Gbalnc.20709,	Gba_D--Gbalnc.59612,
5	Gar,Gba_A,Gba_D,Ghr_A,Ghr_D	many2many	Gar--Garlnc.38164,Gar--Garlnc.30588,	0	Ghr_A--Ghrlnc.25541,Ghr_A--Ghrlnc.25542,	Ghr_D--Ghrlnc.69749,	Gba_A--Gbalnc.21688,Gba_A--Gbalnc.21689,	Gba_D--Gbalnc.60553,
5	Gba_A,Gba_D,Ghr_A,Ghr_D,Gra	many2many	0	Gra--Gralnc.17390,	Ghr_A--Ghrlnc.34868,	Ghr_D--Ghrlnc.67970,Ghr_D--Ghrlnc.67971,	Gba_A--Gbalnc.29848,	Gba_D--Gbalnc.59005,Gba_D--Gbalnc.59006,Gba_D--Gbalnc.68374,
5	Gar,Gba_A,Ghr_A,Ghr_D,Gra	many2many	Gar--Garlnc.30072,	Gra--Gralnc.17157,	Ghr_A--Ghrlnc.35091,Ghr_A--Ghrlnc.43652,	Ghr_D--Ghrlnc.78613,Ghr_D--Ghrlnc.78612,	Gba_A--Gbalnc.30048,Gba_A--Gbalnc.15840,	0
5	Gar,Gba_A,Gba_D,Ghr_A,Ghr_D	many2many	Gar--Garlnc.24335,Gar--Garlnc.13315,	0	Ghr_A--Ghrlnc.37252,Ghr_A--Ghrlnc.9115,	Ghr_D--Ghrlnc.80584,	Gba_A--Gbalnc.7817,	Gba_D--Gbalnc.70306,Gba_D--Gbalnc.59249,
5	Gba_A,Gba_D,Ghr_A,Ghr_D,Gra	many2many	0	Gra--Gralnc.32458,	Ghr_A--Ghrlnc.39106,	Ghr_D--Ghrlnc.76788,Ghr_D--Ghrlnc.82852,	Gba_A--Gbalnc.33466,Gba_A--Gbalnc.33465,	Gba_D--Gbalnc.53963,Gba_D--Gbalnc.66913,
5	Gba_A,Gba_D,Ghr_A,Ghr_D,Gra	many2many	0	Gra--Gralnc.29095,Gra--Gralnc.29096,	Ghr_A--Ghrlnc.40024,Ghr_A--Ghrlnc.43824,Ghr_A--Ghrlnc.43825,	Ghr_D--Ghrlnc.86601,	Gba_A--Gbalnc.37510,	Gba_D--Gbalnc.75453,
5	Gar,Gba_A,Gba_D,Ghr_A,Gra	many2many	Gar--Garlnc.12857,	Gra--Gralnc.37596,	Ghr_A--Ghrlnc.6051,	0	Gba_A--Gbalnc.10719,Gba_A--Gbalnc.5213,Gba_A--Gbalnc.8220,	Gba_D--Gbalnc.40645,Gba_D--Gbalnc.46661,
5	Gba_A,Gba_D,Ghr_A,Ghr_D,Gra	many2many	0	Gra--Gralnc.6162,Gra--Gralnc.29338,Gra--Gralnc.11621,	Ghr_A--Ghrlnc.7671,	Ghr_D--Ghrlnc.52638,Ghr_D--Ghrlnc.63525,	Gba_A--Gbalnc.6578,	Gba_D--Gbalnc.55089,
5	Gar,Gba_A,Ghr_A,Ghr_D,Gra	many2many	Gar--Garlnc.28592,	Gra--Gralnc.24305,Gra--Gralnc.5612,Gra--Gralnc.5613,	Ghr_A--Ghrlnc.37083,Ghr_A--Ghrlnc.12659,	Ghr_D--Ghrlnc.52015,	Gba_A--Gbalnc.31690,	0
5	Gar,Gba_A,Gba_D,Ghr_A,Gra	many2many	Gar--Garlnc.7190,	Gra--Gralnc.34877,	Ghr_A--Ghrlnc.11173,Ghr_A--Ghrlnc.11163,	0	Gba_A--Gbalnc.9503,Gba_A--Gbalnc.9505,	Gba_D--Gbalnc.59663,Gba_D--Gbalnc.48969,
5	Gar,Gba_A,Ghr_A,Ghr_D,Gra	many2many	Gar--Garlnc.38807,	Gra--Gralnc.8703,Gra--Gralnc.8704,	Ghr_A--Ghrlnc.7269,	Ghr_D--Ghrlnc.69008,Ghr_D--Ghrlnc.69106,	Gba_A--Gbalnc.6196,Gba_A--Gbalnc.6197,	0
5	Gba_A,Gba_D,Ghr_A,Ghr_D,Gra	many2many	0	Gra--Gralnc.10759,Gra--Gralnc.10758,	Ghr_A--Ghrlnc.792,Ghr_A--Ghrlnc.29964,	Ghr_D--Ghrlnc.49091,	Gba_A--Gbalnc.18443,Gba_A--Gbalnc.25513,	Gba_D--Gbalnc.42211,
5	Gba_A,Gba_D,Ghr_A,Ghr_D,Gra	many2many	0	Gra--Gralnc.8563,Gra--Gralnc.8561,Gra--Gralnc.18176,	Ghr_A--Ghrlnc.25419,	Ghr_D--Ghrlnc.75355,	Gba_A--Gbalnc.21583,Gba_A--Gbalnc.21584,	Gba_D--Gbalnc.42650,
5	Gar,Gba_A,Gba_D,Ghr_A,Ghr_D	many2many	Gar--Garlnc.18049,Gar--Garlnc.1125,Gar--Garlnc.24117,	0	Ghr_A--Ghrlnc.8258,	Ghr_D--Ghrlnc.47475,	Gba_A--Gbalnc.27760,	Gba_D--Gbalnc.40798,Gba_D--Gbalnc.66064,
5	Gar,Gba_A,Gba_D,Ghr_A,Gra	many2many	Gar--Garlnc.32262,	Gra--Gralnc.7132,Gra--Gralnc.7133,	Ghr_A--Ghrlnc.15148,Ghr_A--Ghrlnc.39512,Ghr_A--Ghrlnc.45857,	0	Gba_A--Gbalnc.34203,	Gba_D--Gbalnc.73197,
5	Gar,Gba_A,Gba_D,Ghr_D,Gra	many2many	Gar--Garlnc.33955,	Gra--Gralnc.33051,	0	Ghr_D--Ghrlnc.77431,Ghr_D--Ghrlnc.85632,	Gba_A--Gbalnc.28959,Gba_A--Gbalnc.36541,	Gba_D--Gbalnc.67480,Gba_D--Gbalnc.74617,
5	Gar,Gba_A,Gba_D,Ghr_A,Ghr_D	many2many	Gar--Garlnc.4068,Gar--Garlnc.16117,	0	Ghr_A--Ghrlnc.11982,Ghr_A--Ghrlnc.20324,	Ghr_D--Ghrlnc.57601,	Gba_A--Gbalnc.10209,	Gba_D--Gbalnc.49734,
5	Gba_A,Gba_D,Ghr_A,Ghr_D,Gra	many2many	0	Gra--Gralnc.369,Gra--Gralnc.23225,	Ghr_A--Ghrlnc.12651,	Ghr_D--Ghrlnc.74255,	Gba_A--Gbalnc.10808,Gba_A--Gbalnc.17293,	Gba_D--Gbalnc.56372,
5	Gar,Gba_A,Gba_D,Ghr_A,Ghr_D	many2many	Gar--Garlnc.10994,Gar--Garlnc.11692,	0	Ghr_A--Ghrlnc.13420,	Ghr_D--Ghrlnc.59761,	Gba_A--Gbalnc.12223,Gba_A--Gbalnc.12224,	Gba_D--Gbalnc.51784,
5	Gba_A,Gba_D,Ghr_A,Ghr_D,Gra	many2many	0	Gra--Gralnc.29264,	Ghr_A--Ghrlnc.18621,	Ghr_D--Ghrlnc.63421,Ghr_D--Ghrlnc.63422,	Gba_A--Gbalnc.15831,	Gba_D--Gbalnc.55009,Gba_D--Gbalnc.55008,
5	Gar,Gba_A,Gba_D,Ghr_A,Ghr_D	many2many	Gar--Garlnc.17616,Gar--Garlnc.8370,	0	Ghr_A--Ghrlnc.15548,	Ghr_D--Ghrlnc.55250,Ghr_D--Ghrlnc.56250,	Gba_A--Gbalnc.13221,	Gba_D--Gbalnc.47647,
5	Gba_A,Gba_D,Ghr_A,Ghr_D,Gra	many2many	0	Gra--Gralnc.11663,Gra--Gralnc.25024,	Ghr_A--Ghrlnc.16837,	Ghr_D--Ghrlnc.50060,	Gba_A--Gbalnc.14315,Gba_A--Gbalnc.11526,	Gba_D--Gbalnc.43112,
5	Gar,Gba_A,Ghr_A,Ghr_D,Gra	many2many	Gar--Garlnc.35614,	Gra--Gralnc.4569,Gra--Gralnc.6101,	Ghr_A--Ghrlnc.17093,Ghr_A--Ghrlnc.17108,	Ghr_D--Ghrlnc.61862,	Gba_A--Gbalnc.14558,	0
5	Gba_A,Gba_D,Ghr_A,Ghr_D,Gra	many2many	0	Gra--Gralnc.28922,	Ghr_A--Ghrlnc.18186,Ghr_A--Ghrlnc.31499,	Ghr_D--Ghrlnc.62906,	Gba_A--Gbalnc.26949,Gba_A--Gbalnc.15579,	Gba_D--Gbalnc.54559,
5	Gba_A,Gba_D,Ghr_A,Ghr_D,Gra	many2many	0	Gra--Gralnc.12797,	Ghr_A--Ghrlnc.22234,	Ghr_D--Ghrlnc.50053,Ghr_D--Ghrlnc.66713,	Gba_A--Gbalnc.18940,	Gba_D--Gbalnc.43106,Gba_D--Gbalnc.57925,
5	Gba_A,Gba_D,Ghr_A,Ghr_D,Gra	many2many	0	Gra--Gralnc.8837,	Ghr_A--Ghrlnc.25058,Ghr_A--Ghrlnc.25059,	Ghr_D--Ghrlnc.69165,	Gba_A--Gbalnc.21273,Gba_A--Gbalnc.21274,	Gba_D--Gbalnc.60059,
5	Gba_A,Gba_D,Ghr_A,Ghr_D,Gra	many2many	0	Gra--Gralnc.18113,	Ghr_A--Ghrlnc.29853,	Ghr_D--Ghrlnc.69983,Ghr_D--Ghrlnc.73679,	Gba_A--Gbalnc.25423,	Gba_D--Gbalnc.60776,Gba_D--Gbalnc.64099,
5	Gar,Gba_A,Gba_D,Ghr_A,Ghr_D	many2many	Gar--Garlnc.25465,	0	Ghr_A--Ghrlnc.32176,	Ghr_D--Ghrlnc.76093,Ghr_D--Ghrlnc.80398,	Gba_A--Gbalnc.27490,	Gba_D--Gbalnc.66298,Gba_D--Gbalnc.70177,
5	Gar,Gba_A,Gba_D,Ghr_A,Ghr_D	many2many	Gar--Garlnc.16738,	0	Ghr_A--Ghrlnc.36999,	Ghr_D--Ghrlnc.55809,Ghr_D--Ghrlnc.80329,	Gba_A--Gbalnc.31641,Gba_A--Gbalnc.31642,	Gba_D--Gbalnc.48107,
5	Gar,Gba_D,Ghr_A,Ghr_D,Gra	many2many	Gar--Garlnc.24685,	Gra--Gralnc.32574,	Ghr_A--Ghrlnc.33329,	Ghr_D--Ghrlnc.76908,Ghr_D--Ghrlnc.76909,	0	Gba_D--Gbalnc.67013,Gba_D--Gbalnc.67014,
5	Gba_A,Gba_D,Ghr_A,Ghr_D,Gra	many2many	0	Gra--Gralnc.16331,	Ghr_A--Ghrlnc.34174,Ghr_A--Ghrlnc.41970,	Ghr_D--Ghrlnc.77724,	Gba_A--Gbalnc.29192,Gba_A--Gbalnc.35899,	Gba_D--Gbalnc.67742,
5	Gba_A,Gba_D,Ghr_A,Ghr_D,Gra	many2many	0	Gra--Gralnc.17877,	Ghr_A--Ghrlnc.35924,Ghr_A--Ghrlnc.35920,	Ghr_D--Ghrlnc.65619,Ghr_D--Ghrlnc.79399,	Gba_A--Gbalnc.30799,	Gba_D--Gbalnc.69329,
5	Gba_A,Gba_D,Ghr_A,Ghr_D,Gra	many2many	0	Gra--Gralnc.2111,	Ghr_A--Ghrlnc.36010,	Ghr_D--Ghrlnc.66983,Ghr_D--Ghrlnc.79479,	Gba_A--Gbalnc.30880,	Gba_D--Gbalnc.58184,Gba_D--Gbalnc.69409,
5	Gba_A,Gba_D,Ghr_A,Ghr_D,Gra	many2many	0	Gra--Gralnc.18898,Gra--Gralnc.18901,	Ghr_A--Ghrlnc.37414,	Ghr_D--Ghrlnc.80699,	Gba_A--Gbalnc.31956,	Gba_D--Gbalnc.70412,Gba_D--Gbalnc.70414,
5	Gba_A,Gba_D,Ghr_A,Ghr_D,Gra	many2many	0	Gra--Gralnc.18937,Gra--Gralnc.18939,	Ghr_A--Ghrlnc.37479,Ghr_A--Ghrlnc.37482,	Ghr_D--Ghrlnc.80736,	Gba_A--Gbalnc.32009,	Gba_D--Gbalnc.70449,
5	Gba_A,Gba_D,Ghr_A,Ghr_D,Gra	many2many	0	Gra--Gralnc.20649,Gra--Gralnc.37264,	Ghr_A--Ghrlnc.39524,Ghr_A--Ghrlnc.39525,	Ghr_D--Ghrlnc.82642,	Gba_A--Gbalnc.33813,	Gba_D--Gbalnc.72022,
5	Gba_A,Gba_D,Ghr_A,Ghr_D,Gra	many2many	0	Gra--Gralnc.11388,Gra--Gralnc.11389,	Ghr_A--Ghrlnc.4086,	Ghr_D--Ghrlnc.49762,	Gba_A--Gbalnc.3589,	Gba_D--Gbalnc.42858,Gba_D--Gbalnc.42859,
5	Gar,Gba_A,Gba_D,Ghr_A,Ghr_D	many2many	Gar--Garlnc.32272,	0	Ghr_A--Ghrlnc.40969,Ghr_A--Ghrlnc.40970,	Ghr_D--Ghrlnc.84007,	Gba_A--Gbalnc.35031,	Gba_D--Gbalnc.73189,Gba_D--Gbalnc.73190,
5	Gar,Gba_D,Ghr_A,Ghr_D,Gra	many2many	Gar--Garlnc.31833,	Gra--Gralnc.22211,	Ghr_A--Ghrlnc.41498,Ghr_A--Ghrlnc.41501,	Ghr_D--Ghrlnc.84468,Ghr_D--Ghrlnc.84470,	0	Gba_D--Gbalnc.73624,
5	Gba_A,Gba_D,Ghr_A,Ghr_D,Gra	many2many	0	Gra--Gralnc.31381,	Ghr_A--Ghrlnc.41604,Ghr_A--Ghrlnc.31924,	Ghr_D--Ghrlnc.84531,Ghr_D--Ghrlnc.76285,	Gba_A--Gbalnc.27302,	Gba_D--Gbalnc.64102,
5	Gar,Gba_A,Ghr_A,Ghr_D,Gra	many2many	Gar--Garlnc.2019,Gar--Garlnc.31268,	Gra--Gralnc.22798,	Ghr_A--Ghrlnc.42191,Ghr_A--Ghrlnc.6631,	Ghr_D--Ghrlnc.85103,	Gba_A--Gbalnc.36065,	0
5	Gar,Gba_D,Ghr_A,Ghr_D,Gra	many2many	Gar--Garlnc.16815,	Gra--Gralnc.37053,Gra--Gralnc.37064,	Ghr_A--Ghrlnc.45037,Ghr_A--Ghrlnc.21309,	Ghr_D--Ghrlnc.87746,	0	Gba_D--Gbalnc.76452,
5	Gar,Gba_A,Gba_D,Ghr_A,Ghr_D	many2many	Gar--Garlnc.3189,Gar--Garlnc.3190,	0	Ghr_A--Ghrlnc.5356,Ghr_A--Ghrlnc.5357,	Ghr_D--Ghrlnc.60733,	Gba_A--Gbalnc.4610,	Gba_D--Gbalnc.70977,
5	Gar,Gba_A,Gba_D,Ghr_A,Ghr_D	many2many	Gar--Garlnc.1972,	0	Ghr_A--Ghrlnc.6649,	Ghr_D--Ghrlnc.69742,Ghr_D--Ghrlnc.72301,	Gba_A--Gbalnc.5690,	Gba_D--Gbalnc.53744,Gba_D--Gbalnc.60545,
5	Gba_A,Gba_D,Ghr_A,Ghr_D,Gra	many2many	0	Gra--Gralnc.27402,Gra--Gralnc.6014,	Ghr_A--Ghrlnc.6874,	Ghr_D--Ghrlnc.61228,	Gba_A--Gbalnc.6086,Gba_A--Gbalnc.6087,	Gba_D--Gbalnc.45211,
5	Gar,Gba_A,Gba_D,Ghr_A,Ghr_D	many2many	Gar--Garlnc.13294,	0	Ghr_A--Ghrlnc.9152,Ghr_A--Ghrlnc.9161,	Ghr_D--Ghrlnc.61456,	Gba_A--Gbalnc.2986,	Gba_D--Gbalnc.61748,Gba_D--Gbalnc.61749,
5	Gar,Gba_D,Ghr_A,Ghr_D,Gra	many2many	Gar--Garlnc.15272,	Gra--Gralnc.29843,	Ghr_A--Ghrlnc.24061,	Ghr_D--Ghrlnc.64089,Ghr_D--Ghrlnc.64092,	0	Gba_D--Gbalnc.55544,Gba_D--Gbalnc.55601,
5	Gar,Gba_D,Ghr_A,Ghr_D,Gra	many2many	Gar--Garlnc.23473,Gar--Garlnc.17337,	Gra--Gralnc.26247,Gra--Gralnc.26248,	Ghr_A--Ghrlnc.8355,	Ghr_D--Ghrlnc.60330,	0	Gba_D--Gbalnc.52292,
5	Gba_A,Gba_D,Ghr_A,Ghr_D,Gra	many2many	0	Gra--Gralnc.11485,	Ghr_A--Ghrlnc.13916,Ghr_A--Ghrlnc.13917,	Ghr_D--Ghrlnc.49862,	Gba_A--Gbalnc.11953,Gba_A--Gbalnc.11954,	Gba_D--Gbalnc.42949,
5	Gba_A,Gba_D,Ghr_A,Ghr_D,Gra	many2many	0	Gra--Gralnc.35782,	Ghr_A--Ghrlnc.43258,Ghr_A--Ghrlnc.43268,	Ghr_D--Ghrlnc.86212,	Gba_A--Gbalnc.37006,	Gba_D--Gbalnc.75116,Gba_D--Gbalnc.46610,
5	Gar,Gba_A,Ghr_A,Ghr_D,Gra	many2many	Gar--Garlnc.16383,	Gra--Gralnc.633,	Ghr_A--Ghrlnc.20679,Ghr_A--Ghrlnc.44495,	Ghr_D--Ghrlnc.51018,Ghr_D--Ghrlnc.87606,	Gba_A--Gbalnc.17594,	0
5	Gar,Gba_A,Gba_D,Ghr_D,Gra	many2many	Gar--Garlnc.3720,	Gra--Gralnc.4869,Gra--Gralnc.1280,	0	Ghr_D--Ghrlnc.48080,	Gba_A--Gbalnc.2007,	Gba_D--Gbalnc.41311,Gba_D--Gbalnc.41312,
4	Gar,Gba_A,Ghr_A,Gra	many2many	Gar--Garlnc.19226,Gar--Garlnc.17860,Gar--Garlnc.17863,Gar--Garlnc.17864,Gar--Garlnc.17865,Gar--Garlnc.17867,Gar--Garlnc.17872,Gar--Garlnc.17873,Gar--Garlnc.19224,Gar--Garlnc.19233,Gar--Garlnc.19234,Gar--Garlnc.19235,Gar--Garlnc.19236,Gar--Garlnc.19237,Gar--Garlnc.19238,Gar--Garlnc.19239,Gar--Garlnc.28349,Gar--Garlnc.28351,Gar--Garlnc.28352,Gar--Garlnc.28354,Gar--Garlnc.28357,Gar--Garlnc.3198,Gar-…	Gra--Gralnc.20036,	Ghr_A--Ghrlnc.27483,Ghr_A--Ghrlnc.24304,	0	Gba_A--Gbalnc.20689,Gba_A--Gbalnc.20692,	0
4	Gba_D,Ghr_A,Ghr_D,Gra	many2many	0	Gra--Gralnc.32132,Gra--Gralnc.6708,Gra--Gralnc.2461,	Ghr_A--Ghrlnc.18675,Ghr_A--Ghrlnc.22365,Ghr_A--Ghrlnc.30976,	Ghr_D--Ghrlnc.47653,Ghr_D--Ghrlnc.54758,Ghr_D--Ghrlnc.54990,Ghr_D--Ghrlnc.62910,Ghr_D--Ghrlnc.63022,Ghr_D--Ghrlnc.64874,Ghr_D--Ghrlnc.66348,Ghr_D--Ghrlnc.69187,Ghr_D--Ghrlnc.69188,Ghr_D--Ghrlnc.69189,Ghr_D--Ghrlnc.69692,Ghr_D--Ghrlnc.71460,Ghr_D--Ghrlnc.71882,Ghr_D--Ghrlnc.77176,Ghr_D--Ghrlnc.80381,Ghr_D--Ghrlnc.82765,Ghr_D--Ghrlnc.84246,Ghr_D--Ghrlnc.58908,	0	Gba_D--Gbalnc.40906,Gba_D--Gbalnc.41642,Gba_D--Gbalnc.47417,Gba_D--Gbalnc.47418,Gba_D--Gbalnc.54562,Gba_D--Gbalnc.57621,Gba_D--Gbalnc.58122,Gba_D--Gbalnc.60504,Gba_D--Gbalnc.62083,Gba_D--Gbalnc.67258,Gba_D--Gbalnc.70165,Gba_D--Gbalnc.72127,Gba_D--Gbalnc.72473,Gba_D--Gbalnc.73420,Gba_D--Gbalnc.60505,
4	Gba_A,Gba_D,Ghr_D,Gra	many2many	0	Gra--Gralnc.6348,Gra--Gralnc.3847,Gra--Gralnc.27177,Gra--Gralnc.7998,	0	Ghr_D--Ghrlnc.83186,Ghr_D--Ghrlnc.46550,Ghr_D--Ghrlnc.46895,Ghr_D--Ghrlnc.47741,Ghr_D--Ghrlnc.48560,Ghr_D--Ghrlnc.49985,Ghr_D--Ghrlnc.50394,Ghr_D--Ghrlnc.55055,Ghr_D--Ghrlnc.55840,Ghr_D--Ghrlnc.55849,Ghr_D--Ghrlnc.58728,Ghr_D--Ghrlnc.58995,Ghr_D--Ghrlnc.62713,Ghr_D--Ghrlnc.67306,Ghr_D--Ghrlnc.79639,Ghr_D--Ghrlnc.86973,Ghr_D--Ghrlnc.88454,Ghr_D--Ghrlnc.71707,	Gba_A--Gbalnc.28628,	Gba_D--Gbalnc.43050,Gba_D--Gbalnc.65415,Gba_D--Gbalnc.69560,Gba_D--Gbalnc.75778,Gba_D--Gbalnc.40285,Gba_D--Gbalnc.43400,Gba_D--Gbalnc.77130,Gba_D--Gbalnc.62296,Gba_D--Gbalnc.48144,Gba_D--Gbalnc.51078,Gba_D--Gbalnc.51079,Gba_D--Gbalnc.54381,Gba_D--Gbalnc.72455,Gba_D--Gbalnc.74940,Gba_D--Gbalnc.77095,
4	Gba_A,Gba_D,Ghr_A,Ghr_D	many2many	0	0	Ghr_A--Ghrlnc.41010,Ghr_A--Ghrlnc.20691,Ghr_A--Ghrlnc.21614,Ghr_A--Ghrlnc.25278,Ghr_A--Ghrlnc.39547,Ghr_A--Ghrlnc.45715,Ghr_A--Ghrlnc.1400,Ghr_A--Ghrlnc.1401,Ghr_A--Ghrlnc.41011,Ghr_A--Ghrlnc.9840,Ghr_A--Ghrlnc.23303,	Ghr_D--Ghrlnc.54920,Ghr_D--Ghrlnc.62644,Ghr_D--Ghrlnc.68102,Ghr_D--Ghrlnc.62645,	Gba_A--Gbalnc.12055,Gba_A--Gbalnc.17605,Gba_A--Gbalnc.18395,Gba_A--Gbalnc.21462,Gba_A--Gbalnc.33829,Gba_A--Gbalnc.35069,Gba_A--Gbalnc.33652,	Gba_D--Gbalnc.54324,Gba_D--Gbalnc.47350,Gba_D--Gbalnc.54325,
4	Gba_A,Gba_D,Ghr_D,Gra	many2many	0	Gra--Gralnc.36708,Gra--Gralnc.6793,Gra--Gralnc.18054,Gra--Gralnc.3677,Gra--Gralnc.14022,	0	Ghr_D--Ghrlnc.63731,Ghr_D--Ghrlnc.59590,Ghr_D--Ghrlnc.86179,Ghr_D--Ghrlnc.74752,Ghr_D--Ghrlnc.53539,Ghr_D--Ghrlnc.55627,Ghr_D--Ghrlnc.76411,	Gba_A--Gbalnc.26443,Gba_A--Gbalnc.32205,	Gba_D--Gbalnc.46102,Gba_D--Gbalnc.76107,Gba_D--Gbalnc.47995,Gba_D--Gbalnc.51642,Gba_D--Gbalnc.62430,Gba_D--Gbalnc.55269,Gba_D--Gbalnc.65103,Gba_D--Gbalnc.72581,Gba_D--Gbalnc.75091,
4	Gba_A,Gba_D,Ghr_A,Ghr_D	many2many	0	0	Ghr_A--Ghrlnc.39467,Ghr_A--Ghrlnc.44399,Ghr_A--Ghrlnc.5710,	Ghr_D--Ghrlnc.47361,Ghr_D--Ghrlnc.83376,Ghr_D--Ghrlnc.83980,	Gba_A--Gbalnc.1780,Gba_A--Gbalnc.29944,Gba_A--Gbalnc.4928,Gba_A--Gbalnc.38011,	Gba_D--Gbalnc.73166,Gba_D--Gbalnc.44297,Gba_D--Gbalnc.52018,Gba_D--Gbalnc.52233,Gba_D--Gbalnc.65143,Gba_D--Gbalnc.72621,Gba_D--Gbalnc.75342,Gba_D--Gbalnc.76438,
4	Gar,Gba_D,Ghr_D,Gra	many2many	Gar--Garlnc.18863,	Gra--Gralnc.27282,Gra--Gralnc.1696,Gra--Gralnc.22063,	0	Ghr_D--Ghrlnc.66392,Ghr_D--Ghrlnc.55982,Ghr_D--Ghrlnc.71392,Ghr_D--Ghrlnc.84317,	0	Gba_D--Gbalnc.57654,Gba_D--Gbalnc.48261,Gba_D--Gbalnc.73485,Gba_D--Gbalnc.57655,Gba_D--Gbalnc.57658,Gba_D--Gbalnc.62000,Gba_D--Gbalnc.71502,Gba_D--Gbalnc.74935,
4	Gba_D,Ghr_A,Ghr_D,Gra	many2many	0	Gra--Gralnc.36226,Gra--Gralnc.36407,Gra--Gralnc.36011,	Ghr_A--Ghrlnc.40237,	Ghr_D--Ghrlnc.49787,Ghr_D--Ghrlnc.69449,Ghr_D--Ghrlnc.80740,Ghr_D--Ghrlnc.66823,Ghr_D--Ghrlnc.69584,Ghr_D--Ghrlnc.80638,Ghr_D--Ghrlnc.86979,	0	Gba_D--Gbalnc.70355,Gba_D--Gbalnc.61911,Gba_D--Gbalnc.42887,Gba_D--Gbalnc.60403,
4	Gar,Gba_D,Ghr_A,Ghr_D	many2many	Gar--Garlnc.27735,Gar--Garlnc.36898,Gar--Garlnc.1167,Gar--Garlnc.17822,Gar--Garlnc.21896,Gar--Garlnc.32923,Gar--Garlnc.38211,Gar--Garlnc.803,	0	Ghr_A--Ghrlnc.17176,Ghr_A--Ghrlnc.28469,	Ghr_D--Ghrlnc.49887,Ghr_D--Ghrlnc.53083,	0	Gba_D--Gbalnc.42969,Gba_D--Gbalnc.45721,
4	Gar,Gba_A,Gba_D,Ghr_A	many2many	Gar--Garlnc.33599,	0	Ghr_A--Ghrlnc.38527,Ghr_A--Ghrlnc.38974,Ghr_A--Ghrlnc.42770,	0	Gba_A--Gbalnc.32955,Gba_A--Gbalnc.32956,Gba_A--Gbalnc.32952,Gba_A--Gbalnc.32953,	Gba_D--Gbalnc.71306,Gba_D--Gbalnc.71308,Gba_D--Gbalnc.71310,Gba_D--Gbalnc.71311,Gba_D--Gbalnc.71312,Gba_D--Gbalnc.71313,
4	Gba_D,Ghr_A,Ghr_D,Gra	many2many	0	Gra--Gralnc.18697,Gra--Gralnc.21022,Gra--Gralnc.22208,Gra--Gralnc.31824,Gra--Gralnc.36733,	Ghr_A--Ghrlnc.4079,	Ghr_D--Ghrlnc.53114,Ghr_D--Ghrlnc.65243,Ghr_D--Ghrlnc.65244,Ghr_D--Ghrlnc.76769,Ghr_D--Ghrlnc.86288,	0	Gba_D--Gbalnc.56469,Gba_D--Gbalnc.66897,Gba_D--Gbalnc.62185,
4	Gar,Gba_A,Ghr_A,Gra	many2many	Gar--Garlnc.8919,Gar--Garlnc.19290,	Gra--Gralnc.33435,	Ghr_A--Ghrlnc.16479,Ghr_A--Ghrlnc.13555,Ghr_A--Ghrlnc.16487,Ghr_A--Ghrlnc.24142,Ghr_A--Ghrlnc.24361,	0	Gba_A--Gbalnc.8960,Gba_A--Gbalnc.11621,Gba_A--Gbalnc.20544,Gba_A--Gbalnc.20737,Gba_A--Gbalnc.13965,Gba_A--Gbalnc.8185,	0
4	Gar,Gba_A,Gba_D,Ghr_A	many2many	Gar--Garlnc.12711,Gar--Garlnc.14940,Gar--Garlnc.24874,Gar--Garlnc.32755,	0	Ghr_A--Ghrlnc.33179,Ghr_A--Ghrlnc.40385,Ghr_A--Ghrlnc.9772,Ghr_A--Ghrlnc.24874,	0	Gba_A--Gbalnc.28352,Gba_A--Gbalnc.34522,Gba_A--Gbalnc.353,Gba_A--Gbalnc.8360,Gba_A--Gbalnc.16143,	Gba_D--Gbalnc.71297,
4	Gar,Ghr_A,Ghr_D,Gra	many2many	Gar--Garlnc.18587,Gar--Garlnc.37223,Gar--Garlnc.37008,Gar--Garlnc.37219,Gar--Garlnc.37442,Gar--Garlnc.37523,Gar--Garlnc.37547,Gar--Garlnc.5611,Gar--Garlnc.37546,	Gra--Gralnc.18371,	Ghr_A--Ghrlnc.23564,	Ghr_D--Ghrlnc.87316,Ghr_D--Ghrlnc.82883,	0	0
4	Gba_D,Ghr_A,Ghr_D,Gra	many2many	0	Gra--Gralnc.18487,Gra--Gralnc.28854,Gra--Gralnc.30592,Gra--Gralnc.4981,	Ghr_A--Ghrlnc.24855,	Ghr_D--Ghrlnc.58909,Ghr_D--Ghrlnc.63035,Ghr_D--Ghrlnc.69688,Ghr_D--Ghrlnc.72201,	0	Gba_D--Gbalnc.42872,Gba_D--Gbalnc.54666,Gba_D--Gbalnc.60500,Gba_D--Gbalnc.62714,
4	Gar,Gba_A,Ghr_A,Gra	many2many	Gar--Garlnc.38555,Gar--Garlnc.38556,	Gra--Gralnc.2837,Gra--Gralnc.2842,Gra--Gralnc.2856,Gra--Gralnc.2868,	Ghr_A--Ghrlnc.37391,Ghr_A--Ghrlnc.27480,Ghr_A--Ghrlnc.37403,Ghr_A--Ghrlnc.37406,Ghr_A--Ghrlnc.22736,	0	Gba_A--Gbalnc.31952,Gba_A--Gbalnc.31951,	0
4	Gba_A,Gba_D,Ghr_D,Gra	many2many	0	Gra--Gralnc.35393,	0	Ghr_D--Ghrlnc.72233,Ghr_D--Ghrlnc.77688,Ghr_D--Ghrlnc.64216,Ghr_D--Ghrlnc.77905,Ghr_D--Ghrlnc.71662,	Gba_A--Gbalnc.8251,Gba_A--Gbalnc.13952,Gba_A--Gbalnc.26964,Gba_A--Gbalnc.33892,	Gba_D--Gbalnc.45665,Gba_D--Gbalnc.73918,Gba_D--Gbalnc.67717,
4	Gba_A,Gba_D,Ghr_A,Ghr_D	many2many	0	0	Ghr_A--Ghrlnc.9600,Ghr_A--Ghrlnc.9604,Ghr_A--Ghrlnc.9602,	Ghr_D--Ghrlnc.61009,Ghr_D--Ghrlnc.61018,Ghr_D--Ghrlnc.69846,Ghr_D--Ghrlnc.61003,	Gba_A--Gbalnc.8134,Gba_A--Gbalnc.8199,Gba_A--Gbalnc.8201,Gba_A--Gbalnc.8329,Gba_A--Gbalnc.21765,	Gba_D--Gbalnc.60646,
4	Gar,Gba_A,Gba_D,Ghr_A	many2many	Gar--Garlnc.13824,Gar--Garlnc.16936,Gar--Garlnc.31942,	0	Ghr_A--Ghrlnc.17467,Ghr_A--Ghrlnc.21466,Ghr_A--Ghrlnc.27129,Ghr_A--Ghrlnc.41365,	0	Gba_A--Gbalnc.14864,Gba_A--Gbalnc.18260,Gba_A--Gbalnc.23121,Gba_A--Gbalnc.35362,Gba_A--Gbalnc.8222,	Gba_D--Gbalnc.69858,
4	Gar,Gba_A,Gba_D,Ghr_A	many2many	Gar--Garlnc.5658,Gar--Garlnc.17615,Gar--Garlnc.26506,Gar--Garlnc.26572,Gar--Garlnc.7723,	0	Ghr_A--Ghrlnc.35072,Ghr_A--Ghrlnc.35074,Ghr_A--Ghrlnc.7248,	0	Gba_A--Gbalnc.6184,Gba_A--Gbalnc.26510,Gba_A--Gbalnc.30027,Gba_A--Gbalnc.30029,	Gba_D--Gbalnc.68569,
4	Gar,Gba_A,Gba_D,Ghr_D	many2many	Gar--Garlnc.25533,Gar--Garlnc.37675,Gar--Garlnc.38208,Gar--Garlnc.38209,Gar--Garlnc.38268,Gar--Garlnc.19759,Gar--Garlnc.38269,Gar--Garlnc.4561,Gar--Garlnc.5259,	0	0	Ghr_D--Ghrlnc.76033,Ghr_D--Ghrlnc.76013,	Gba_A--Gbalnc.27545,	Gba_D--Gbalnc.42251,
4	Gba_A,Gba_D,Ghr_D,Gra	many2many	0	Gra--Gralnc.29378,Gra--Gralnc.24618,	0	Ghr_D--Ghrlnc.63571,Ghr_D--Ghrlnc.63796,Ghr_D--Ghrlnc.83583,	Gba_A--Gbalnc.11122,	Gba_D--Gbalnc.58096,Gba_D--Gbalnc.55121,Gba_D--Gbalnc.55122,Gba_D--Gbalnc.72798,Gba_D--Gbalnc.44765,Gba_D--Gbalnc.50662,Gba_D--Gbalnc.50663,
4	Gba_D,Ghr_A,Ghr_D,Gra	many2many	0	Gra--Gralnc.20251,	Ghr_A--Ghrlnc.39099,	Ghr_D--Ghrlnc.59703,Ghr_D--Ghrlnc.63333,Ghr_D--Ghrlnc.72258,Ghr_D--Ghrlnc.82197,Ghr_D--Ghrlnc.82198,Ghr_D--Ghrlnc.70587,	0	Gba_D--Gbalnc.47577,Gba_D--Gbalnc.51728,Gba_D--Gbalnc.59904,Gba_D--Gbalnc.71614,
4	Gba_A,Gba_D,Ghr_A,Ghr_D	many2many	0	0	Ghr_A--Ghrlnc.9381,Ghr_A--Ghrlnc.9388,	Ghr_D--Ghrlnc.61270,Ghr_D--Ghrlnc.61273,Ghr_D--Ghrlnc.61272,Ghr_D--Ghrlnc.61267,Ghr_D--Ghrlnc.61268,Ghr_D--Ghrlnc.61269,	Gba_A--Gbalnc.8037,Gba_A--Gbalnc.8032,	Gba_D--Gbalnc.53161,Gba_D--Gbalnc.53162,
4	Gar,Gba_A,Ghr_A,Ghr_D	many2many	Gar--Garlnc.12327,Gar--Garlnc.4533,	0	Ghr_A--Ghrlnc.15406,Ghr_A--Ghrlnc.24335,Ghr_A--Ghrlnc.24336,Ghr_A--Ghrlnc.3310,Ghr_A--Ghrlnc.15407,Ghr_A--Ghrlnc.15408,	Ghr_D--Ghrlnc.62318,	Gba_A--Gbalnc.20714,Gba_A--Gbalnc.20715,Gba_A--Gbalnc.2899,	0
4	Gar,Gba_A,Ghr_A,Gra	many2many	Gar--Garlnc.21486,Gar--Garlnc.19346,Gar--Garlnc.1762,	Gra--Gralnc.13558,	Ghr_A--Ghrlnc.27213,Ghr_A--Ghrlnc.3401,Ghr_A--Ghrlnc.36883,Ghr_A--Ghrlnc.6971,	0	Gba_A--Gbalnc.23198,Gba_A--Gbalnc.2987,Gba_A--Gbalnc.31559,Gba_A--Gbalnc.5977,	0
4	Gar,Gba_A,Gba_D,Ghr_A	many2many	Gar--Garlnc.21994,Gar--Garlnc.37181,	0	Ghr_A--Ghrlnc.28002,Ghr_A--Ghrlnc.45534,Ghr_A--Ghrlnc.28003,Ghr_A--Ghrlnc.31204,Ghr_A--Ghrlnc.43293,	0	Gba_A--Gbalnc.23807,Gba_A--Gbalnc.15656,Gba_A--Gbalnc.3477,	Gba_D--Gbalnc.76912,Gba_D--Gbalnc.76911,
4	Gar,Gba_D,Ghr_A,Ghr_D	many2many	Gar--Garlnc.7886,	0	Ghr_A--Ghrlnc.19266,	Ghr_D--Ghrlnc.63406,Ghr_D--Ghrlnc.63407,Ghr_D--Ghrlnc.65757,Ghr_D--Ghrlnc.67080,Ghr_D--Ghrlnc.77079,	0	Gba_D--Gbalnc.54993,Gba_D--Gbalnc.57097,Gba_D--Gbalnc.58220,Gba_D--Gbalnc.67166,
4	Gar,Gba_D,Ghr_A,Ghr_D	many2many	Gar--Garlnc.38653,	0	Ghr_A--Ghrlnc.9063,Ghr_A--Ghrlnc.9066,Ghr_A--Ghrlnc.9810,Ghr_A--Ghrlnc.9811,Ghr_A--Ghrlnc.9813,Ghr_A--Ghrlnc.9064,	Ghr_D--Ghrlnc.60754,Ghr_D--Ghrlnc.60743,Ghr_D--Ghrlnc.60815,	0	Gba_D--Gbalnc.52544,
4	Gar,Gba_A,Ghr_A,Ghr_D	many2many	Gar--Garlnc.24035,Gar--Garlnc.20900,Gar--Garlnc.15877,Gar--Garlnc.23094,Gar--Garlnc.17955,Gar--Garlnc.20898,Gar--Garlnc.363,	0	Ghr_A--Ghrlnc.9423,	Ghr_D--Ghrlnc.64650,	Gba_A--Gbalnc.22612,Gba_A--Gbalnc.25123,	0
4	Gar,Gba_A,Ghr_A,Gra	many2many	Gar--Garlnc.12661,Gar--Garlnc.22607,Gar--Garlnc.31709,Gar--Garlnc.26139,Gar--Garlnc.35979,Gar--Garlnc.12800,Gar--Garlnc.3112,	Gra--Gralnc.18499,	Ghr_A--Ghrlnc.41660,Ghr_A--Ghrlnc.28858,	0	Gba_A--Gbalnc.35618,	0
4	Gba_A,Gba_D,Ghr_D,Gra	many2many	0	Gra--Gralnc.13418,	0	Ghr_D--Ghrlnc.50049,Ghr_D--Ghrlnc.66774,Ghr_D--Ghrlnc.79107,Ghr_D--Ghrlnc.84378,	Gba_A--Gbalnc.8777,	Gba_D--Gbalnc.73545,Gba_D--Gbalnc.57978,Gba_D--Gbalnc.42630,Gba_D--Gbalnc.69706,
4	Gba_A,Gba_D,Ghr_A,Ghr_D	many2many	0	0	Ghr_A--Ghrlnc.9305,Ghr_A--Ghrlnc.9315,Ghr_A--Ghrlnc.20047,	Ghr_D--Ghrlnc.61323,Ghr_D--Ghrlnc.59407,	Gba_A--Gbalnc.17049,Gba_A--Gbalnc.19396,Gba_A--Gbalnc.37989,	Gba_D--Gbalnc.53024,Gba_D--Gbalnc.53022,
4	Gba_A,Gba_D,Ghr_A,Ghr_D	many2many	0	0	Ghr_A--Ghrlnc.27970,	Ghr_D--Ghrlnc.51489,Ghr_D--Ghrlnc.57873,Ghr_D--Ghrlnc.58977,Ghr_D--Ghrlnc.62421,Ghr_D--Ghrlnc.82640,	Gba_A--Gbalnc.23783,	Gba_D--Gbalnc.50005,Gba_D--Gbalnc.51061,Gba_D--Gbalnc.54114,
4	Gar,Gba_A,Ghr_A,Ghr_D	many2many	Gar--Garlnc.38677,Gar--Garlnc.12849,Gar--Garlnc.38676,Gar--Garlnc.38784,Gar--Garlnc.38790,	0	Ghr_A--Ghrlnc.42615,Ghr_A--Ghrlnc.41187,Ghr_A--Ghrlnc.32141,	Ghr_D--Ghrlnc.81294,	Gba_A--Gbalnc.32597,	0
4	Gba_D,Ghr_A,Ghr_D,Gra	many2many	0	Gra--Gralnc.17391,Gra--Gralnc.9729,	Ghr_A--Ghrlnc.36808,	Ghr_D--Ghrlnc.62785,Ghr_D--Ghrlnc.60378,Ghr_D--Ghrlnc.72135,	0	Gba_D--Gbalnc.54449,Gba_D--Gbalnc.48269,Gba_D--Gbalnc.62259,Gba_D--Gbalnc.62577,
4	Gar,Gba_D,Ghr_A,Ghr_D	many2many	Gar--Garlnc.18589,Gar--Garlnc.8086,	0	Ghr_A--Ghrlnc.36941,Ghr_A--Ghrlnc.10056,	Ghr_D--Ghrlnc.79952,Ghr_D--Ghrlnc.79951,Ghr_D--Ghrlnc.82230,	0	Gba_D--Gbalnc.69823,Gba_D--Gbalnc.69822,Gba_D--Gbalnc.71644,
4	Gar,Ghr_A,Ghr_D,Gra	many2many	Gar--Garlnc.27559,Gar--Garlnc.27602,	Gra--Gralnc.19635,Gra--Gralnc.19612,	Ghr_A--Ghrlnc.38281,Ghr_A--Ghrlnc.38208,Ghr_A--Ghrlnc.38283,	Ghr_D--Ghrlnc.81512,Ghr_D--Ghrlnc.81514,Ghr_D--Ghrlnc.53275,	0	0
4	Gba_D,Ghr_A,Ghr_D,Gra	many2many	0	Gra--Gralnc.22071,Gra--Gralnc.32619,	Ghr_A--Ghrlnc.41180,Ghr_A--Ghrlnc.41181,	Ghr_D--Ghrlnc.47051,Ghr_D--Ghrlnc.62117,	0	Gba_D--Gbalnc.40424,Gba_D--Gbalnc.58345,Gba_D--Gbalnc.63973,Gba_D--Gbalnc.66521,
4	Gba_A,Gba_D,Ghr_A,Ghr_D	many2many	0	0	Ghr_A--Ghrlnc.427,Ghr_A--Ghrlnc.426,Ghr_A--Ghrlnc.428,	Ghr_D--Ghrlnc.46298,Ghr_D--Ghrlnc.46294,Ghr_D--Ghrlnc.46299,	Gba_A--Gbalnc.387,Gba_A--Gbalnc.392,Gba_A--Gbalnc.391,	Gba_D--Gbalnc.39746,
4	Gba_A,Gba_D,Ghr_A,Gra	many2many	0	Gra--Gralnc.34159,	Ghr_A--Ghrlnc.25918,Ghr_A--Ghrlnc.15808,Ghr_A--Ghrlnc.8429,Ghr_A--Ghrlnc.21164,	0	Gba_A--Gbalnc.13443,Gba_A--Gbalnc.7183,Gba_A--Gbalnc.12904,Gba_A--Gbalnc.22020,	Gba_D--Gbalnc.47867,
4	Gar,Gba_A,Gba_D,Ghr_A	many2many	Gar--Garlnc.11899,Gar--Garlnc.17440,Gar--Garlnc.20262,	0	Ghr_A--Ghrlnc.14516,Ghr_A--Ghrlnc.25816,Ghr_A--Ghrlnc.22126,	0	Gba_A--Gbalnc.12432,Gba_A--Gbalnc.21951,	Gba_D--Gbalnc.76283,Gba_D--Gbalnc.72292,
4	Gar,Gba_A,Ghr_A,Gra	many2many	Gar--Garlnc.28106,Gar--Garlnc.3438,	Gra--Gralnc.36755,	Ghr_A--Ghrlnc.3031,Ghr_A--Ghrlnc.33397,Ghr_A--Ghrlnc.37196,Ghr_A--Ghrlnc.43810,Ghr_A--Ghrlnc.7686,	0	Gba_A--Gbalnc.6113,Gba_A--Gbalnc.5292,	0
4	Gba_A,Ghr_A,Ghr_D,Gra	many2many	0	Gra--Gralnc.27572,Gra--Gralnc.27574,	Ghr_A--Ghrlnc.10362,Ghr_A--Ghrlnc.9179,	Ghr_D--Ghrlnc.60333,Ghr_D--Ghrlnc.61448,	Gba_A--Gbalnc.7862,Gba_A--Gbalnc.7864,Gba_A--Gbalnc.7865,Gba_A--Gbalnc.7867,	0
4	Gar,Gba_A,Ghr_D,Gra	many2many	Gar--Garlnc.15495,Gar--Garlnc.15496,Gar--Garlnc.27064,Gar--Garlnc.37692,Gar--Garlnc.6360,	Gra--Gralnc.21899,	0	Ghr_D--Ghrlnc.81963,Ghr_D--Ghrlnc.76433,Ghr_D--Ghrlnc.83892,	Gba_A--Gbalnc.22987,	0
4	Gba_A,Gba_D,Ghr_D,Gra	many2many	0	Gra--Gralnc.4799,Gra--Gralnc.11508,	0	Ghr_D--Ghrlnc.87381,Ghr_D--Ghrlnc.53721,Ghr_D--Ghrlnc.57675,Ghr_D--Ghrlnc.71721,Ghr_D--Ghrlnc.73319,	Gba_A--Gbalnc.38273,	Gba_D--Gbalnc.63755,Gba_D--Gbalnc.46371,
4	Gar,Gba_A,Ghr_D,Gra	many2many	Gar--Garlnc.38541,Gar--Garlnc.38549,	Gra--Gralnc.2841,Gra--Gralnc.2855,Gra--Gralnc.2859,Gra--Gralnc.2848,Gra--Gralnc.2850,Gra--Gralnc.2852,	0	Ghr_D--Ghrlnc.68729,	Gba_A--Gbalnc.31939,	0
4	Gba_A,Gba_D,Ghr_A,Ghr_D	many2many	0	0	Ghr_A--Ghrlnc.37497,Ghr_A--Ghrlnc.37499,	Ghr_D--Ghrlnc.80769,Ghr_D--Ghrlnc.80763,	Gba_A--Gbalnc.32022,Gba_A--Gbalnc.32024,	Gba_D--Gbalnc.70484,Gba_D--Gbalnc.70477,Gba_D--Gbalnc.70486,
4	Gba_D,Ghr_A,Ghr_D,Gra	many2many	0	Gra--Gralnc.31969,Gra--Gralnc.24339,	Ghr_A--Ghrlnc.2008,	Ghr_D--Ghrlnc.47312,Ghr_D--Ghrlnc.52163,Ghr_D--Ghrlnc.62392,Ghr_D--Ghrlnc.71671,Ghr_D--Ghrlnc.73929,	0	Gba_D--Gbalnc.54089,
4	Gba_A,Gba_D,Ghr_A,Ghr_D	many2many	0	0	Ghr_A--Ghrlnc.24850,Ghr_A--Ghrlnc.4598,	Ghr_D--Ghrlnc.53134,Ghr_D--Ghrlnc.69302,Ghr_D--Ghrlnc.77847,	Gba_A--Gbalnc.21160,Gba_A--Gbalnc.4017,	Gba_D--Gbalnc.45765,Gba_D--Gbalnc.60168,
4	Gba_D,Ghr_A,Ghr_D,Gra	many2many	0	Gra--Gralnc.19482,Gra--Gralnc.19480,	Ghr_A--Ghrlnc.15051,	Ghr_D--Ghrlnc.81398,Ghr_D--Ghrlnc.46486,Ghr_D--Ghrlnc.81404,	0	Gba_D--Gbalnc.39934,Gba_D--Gbalnc.70995,Gba_D--Gbalnc.70996,
4	Gar,Gba_A,Ghr_A,Ghr_D	many2many	Gar--Garlnc.22825,Gar--Garlnc.20343,Gar--Garlnc.20475,Gar--Garlnc.20476,Gar--Garlnc.7443,	0	Ghr_A--Ghrlnc.26075,	Ghr_D--Ghrlnc.83291,	Gba_A--Gbalnc.22151,Gba_A--Gbalnc.22152,	0
4	Gba_A,Gba_D,Ghr_A,Ghr_D	many2many	0	0	Ghr_A--Ghrlnc.11172,Ghr_A--Ghrlnc.4481,Ghr_A--Ghrlnc.5449,Ghr_A--Ghrlnc.24664,Ghr_A--Ghrlnc.21533,	Ghr_D--Ghrlnc.79576,	Gba_A--Gbalnc.9502,Gba_A--Gbalnc.3919,	Gba_D--Gbalnc.69504,
4	Gar,Gba_A,Ghr_A,Gra	many2many	Gar--Garlnc.8853,Gar--Garlnc.22362,	Gra--Gralnc.94,	Ghr_A--Ghrlnc.28330,Ghr_A--Ghrlnc.16401,Ghr_A--Ghrlnc.28523,	0	Gba_A--Gbalnc.13945,Gba_A--Gbalnc.24075,Gba_A--Gbalnc.24232,	0
4	Gba_A,Gba_D,Ghr_A,Gra	many2many	0	Gra--Gralnc.29473,Gra--Gralnc.14281,Gra--Gralnc.32271,	Ghr_A--Ghrlnc.27745,Ghr_A--Ghrlnc.36587,Ghr_A--Ghrlnc.14788,	0	Gba_A--Gbalnc.31334,Gba_A--Gbalnc.23560,	Gba_D--Gbalnc.62680,
4	Gar,Ghr_A,Ghr_D,Gra	many2many	Gar--Garlnc.19713,Gar--Garlnc.12657,Gar--Garlnc.21875,Gar--Garlnc.33269,Gar--Garlnc.6300,	Gra--Gralnc.20790,Gra--Gralnc.25449,	Ghr_A--Ghrlnc.8105,	Ghr_D--Ghrlnc.82818,	0	0
4	Gar,Gba_D,Ghr_D,Gra	many2many	Gar--Garlnc.4867,	Gra--Gralnc.11037,	0	Ghr_D--Ghrlnc.49363,Ghr_D--Ghrlnc.75637,Ghr_D--Ghrlnc.66179,Ghr_D--Ghrlnc.66180,	0	Gba_D--Gbalnc.42515,Gba_D--Gbalnc.65891,Gba_D--Gbalnc.56888,
4	Gba_A,Gba_D,Ghr_A,Ghr_D	many2many	0	0	Ghr_A--Ghrlnc.11581,Ghr_A--Ghrlnc.17632,	Ghr_D--Ghrlnc.57240,Ghr_D--Ghrlnc.70979,	Gba_A--Gbalnc.14996,Gba_A--Gbalnc.9886,	Gba_D--Gbalnc.54032,Gba_D--Gbalnc.61653,
4	Gba_A,Gba_D,Ghr_A,Ghr_D	many2many	0	0	Ghr_A--Ghrlnc.12268,Ghr_A--Ghrlnc.17295,Ghr_A--Ghrlnc.17296,Ghr_A--Ghrlnc.5048,	Ghr_D--Ghrlnc.57872,Ghr_D--Ghrlnc.62006,	Gba_A--Gbalnc.10476,	Gba_D--Gbalnc.50004,
4	Gba_A,Gba_D,Ghr_A,Ghr_D	many2many	0	0	Ghr_A--Ghrlnc.12583,Ghr_A--Ghrlnc.15223,	Ghr_D--Ghrlnc.55258,Ghr_D--Ghrlnc.70048,	Gba_A--Gbalnc.10749,Gba_A--Gbalnc.12984,	Gba_D--Gbalnc.47652,Gba_D--Gbalnc.47654,
4	Gba_D,Ghr_A,Ghr_D,Gra	many2many	0	Gra--Gralnc.26569,Gra--Gralnc.31363,	Ghr_A--Ghrlnc.22850,Ghr_A--Ghrlnc.26746,	Ghr_D--Ghrlnc.51204,Ghr_D--Ghrlnc.70425,	0	Gba_D--Gbalnc.46322,Gba_D--Gbalnc.46321,
4	Gar,Gba_D,Ghr_A,Ghr_D	many2many	Gar--Garlnc.16728,Gar--Garlnc.17669,Gar--Garlnc.19444,	0	Ghr_A--Ghrlnc.29410,	Ghr_D--Ghrlnc.65715,Ghr_D--Ghrlnc.73253,	0	Gba_D--Gbalnc.57058,Gba_D--Gbalnc.63698,
4	Gba_A,Gba_D,Ghr_A,Ghr_D	many2many	0	0	Ghr_A--Ghrlnc.29700,Ghr_A--Ghrlnc.34213,	Ghr_D--Ghrlnc.73531,Ghr_D--Ghrlnc.85102,	Gba_A--Gbalnc.25273,Gba_A--Gbalnc.29232,	Gba_D--Gbalnc.63958,Gba_D--Gbalnc.74179,
4	Gba_A,Gba_D,Ghr_A,Ghr_D	many2many	0	0	Ghr_A--Ghrlnc.3306,Ghr_A--Ghrlnc.3311,Ghr_A--Ghrlnc.3318,	Ghr_D--Ghrlnc.48983,Ghr_D--Ghrlnc.48985,Ghr_D--Ghrlnc.48989,	Gba_A--Gbalnc.2898,	Gba_D--Gbalnc.42124,
4	Gba_A,Gba_D,Ghr_A,Ghr_D	many2many	0	0	Ghr_A--Ghrlnc.38749,Ghr_A--Ghrlnc.39233,	Ghr_D--Ghrlnc.58214,Ghr_D--Ghrlnc.68670,	Gba_A--Gbalnc.3906,	Gba_D--Gbalnc.50320,Gba_D--Gbalnc.57026,Gba_D--Gbalnc.59658,
4	Gba_A,Gba_D,Ghr_A,Ghr_D	many2many	0	0	Ghr_A--Ghrlnc.42891,	Ghr_D--Ghrlnc.85787,Ghr_D--Ghrlnc.49975,Ghr_D--Ghrlnc.75950,	Gba_A--Gbalnc.36687,	Gba_D--Gbalnc.66175,Gba_D--Gbalnc.62198,Gba_D--Gbalnc.72895,
4	Gar,Gba_A,Ghr_A,Ghr_D	many2many	Gar--Garlnc.8750,	0	Ghr_A--Ghrlnc.21799,Ghr_A--Ghrlnc.35206,Ghr_A--Ghrlnc.6396,	Ghr_D--Ghrlnc.61881,	Gba_A--Gbalnc.18552,Gba_A--Gbalnc.5489,Gba_A--Gbalnc.30155,	0
4	Gar,Gba_D,Ghr_A,Ghr_D	many2many	Gar--Garlnc.4214,Gar--Garlnc.4215,	0	Ghr_A--Ghrlnc.2885,Ghr_A--Ghrlnc.2886,	Ghr_D--Ghrlnc.48582,	0	Gba_D--Gbalnc.41759,Gba_D--Gbalnc.41758,Gba_D--Gbalnc.49704,
4	Gar,Gba_A,Gba_D,Ghr_A	many2many	Gar--Garlnc.15722,Gar--Garlnc.15493,Gar--Garlnc.6478,	0	Ghr_A--Ghrlnc.14233,Ghr_A--Ghrlnc.19643,	0	Gba_A--Gbalnc.16712,Gba_A--Gbalnc.16711,	Gba_D--Gbalnc.55130,
4	Gar,Gba_A,Ghr_A,Gra	many2many	Gar--Garlnc.34787,	Gra--Gralnc.26176,	Ghr_A--Ghrlnc.14845,Ghr_A--Ghrlnc.43827,Ghr_A--Ghrlnc.14844,Ghr_A--Ghrlnc.35110,	0	Gba_A--Gbalnc.12719,Gba_A--Gbalnc.37514,	0
4	Gar,Gba_A,Ghr_A,Gra	many2many	Gar--Garlnc.29628,Gar--Garlnc.14683,	Gra--Gralnc.20705,Gra--Gralnc.23867,	Ghr_A--Ghrlnc.14960,Ghr_A--Ghrlnc.32914,Ghr_A--Ghrlnc.25182,	0	Gba_A--Gbalnc.12803,	0
4	Gar,Gba_A,Ghr_A,Gra	many2many	Gar--Garlnc.25205,	Gra--Gralnc.26623,	Ghr_A--Ghrlnc.31771,Ghr_A--Ghrlnc.32509,Ghr_A--Ghrlnc.9461,	0	Gba_A--Gbalnc.27185,Gba_A--Gbalnc.27766,Gba_A--Gbalnc.8098,	0
4	Gar,Gba_A,Gba_D,Ghr_A	many2many	Gar--Garlnc.11981,Gar--Garlnc.3436,Gar--Garlnc.4862,	0	Ghr_A--Ghrlnc.38504,Ghr_A--Ghrlnc.27998,	0	Gba_A--Gbalnc.32936,Gba_A--Gbalnc.32935,	Gba_D--Gbalnc.71281,
4	Gar,Gba_D,Ghr_D,Gra	many2many	Gar--Garlnc.2114,Gar--Garlnc.2129,Gar--Garlnc.37730,	Gra--Gralnc.15221,Gra--Gralnc.6973,	0	Ghr_D--Ghrlnc.53734,	0	Gba_D--Gbalnc.46287,Gba_D--Gbalnc.46288,
4	Gba_A,Gba_D,Ghr_D,Gra	many2many	0	Gra--Gralnc.20054,Gra--Gralnc.20056,	0	Ghr_D--Ghrlnc.81987,Ghr_D--Ghrlnc.81988,Ghr_D--Ghrlnc.81986,	Gba_A--Gbalnc.33175,	Gba_D--Gbalnc.71415,Gba_D--Gbalnc.71416,
4	Gba_A,Gba_D,Ghr_A,Ghr_D	many2many	0	0	Ghr_A--Ghrlnc.13410,Ghr_A--Ghrlnc.13419,Ghr_A--Ghrlnc.42863,	Ghr_D--Ghrlnc.58979,	Gba_A--Gbalnc.11497,Gba_A--Gbalnc.36660,	Gba_D--Gbalnc.51063,
4	Gar,Gba_D,Ghr_A,Ghr_D	many2many	Gar--Garlnc.1288,	0	Ghr_A--Ghrlnc.1514,Ghr_A--Ghrlnc.1515,	Ghr_D--Ghrlnc.47350,Ghr_D--Ghrlnc.71711,	0	Gba_D--Gbalnc.40704,Gba_D--Gbalnc.62299,
4	Gba_D,Ghr_A,Ghr_D,Gra	many2many	0	Gra--Gralnc.21587,Gra--Gralnc.6415,Gra--Gralnc.6669,	Ghr_A--Ghrlnc.501,	Ghr_D--Ghrlnc.53386,Ghr_D--Ghrlnc.79767,	0	Gba_D--Gbalnc.74128,
4	Gba_A,Gba_D,Ghr_A,Ghr_D	many2many	0	0	Ghr_A--Ghrlnc.21182,Ghr_A--Ghrlnc.21183,	Ghr_D--Ghrlnc.65707,	Gba_A--Gbalnc.18011,Gba_A--Gbalnc.18012,	Gba_D--Gbalnc.57049,Gba_D--Gbalnc.57050,
4	Gar,Gba_D,Ghr_A,Ghr_D	many2many	Gar--Garlnc.22316,	0	Ghr_A--Ghrlnc.21647,Ghr_A--Ghrlnc.36674,Ghr_A--Ghrlnc.5037,	Ghr_D--Ghrlnc.72635,Ghr_D--Ghrlnc.72636,	0	Gba_D--Gbalnc.63122,
4	Gba_A,Ghr_A,Ghr_D,Gra	many2many	0	Gra--Gralnc.17257,	Ghr_A--Ghrlnc.21872,Ghr_A--Ghrlnc.35210,	Ghr_D--Ghrlnc.78718,Ghr_D--Ghrlnc.78720,	Gba_A--Gbalnc.30158,Gba_A--Gbalnc.30161,	0
4	Gba_A,Ghr_A,Ghr_D,Gra	many2many	0	Gra--Gralnc.9589,	Ghr_A--Ghrlnc.25885,Ghr_A--Ghrlnc.25886,Ghr_A--Ghrlnc.25887,	Ghr_D--Ghrlnc.70098,	Gba_A--Gbalnc.22002,Gba_A--Gbalnc.22000,	0
4	Gar,Gba_A,Ghr_A,Ghr_D	many2many	Gar--Garlnc.21580,	0	Ghr_A--Ghrlnc.22885,Ghr_A--Ghrlnc.24458,	Ghr_D--Ghrlnc.71480,	Gba_A--Gbalnc.19444,Gba_A--Gbalnc.20815,Gba_A--Gbalnc.23299,	0
4	Gar,Gba_A,Ghr_A,Ghr_D	many2many	Gar--Garlnc.4188,	0	Ghr_A--Ghrlnc.2854,Ghr_A--Ghrlnc.2851,Ghr_A--Ghrlnc.6497,	Ghr_D--Ghrlnc.48550,Ghr_D--Ghrlnc.48690,	Gba_A--Gbalnc.2490,	0
4	Gba_A,Gba_D,Ghr_A,Ghr_D	many2many	0	0	Ghr_A--Ghrlnc.295,Ghr_A--Ghrlnc.294,	Ghr_D--Ghrlnc.46157,	Gba_A--Gbalnc.249,Gba_A--Gbalnc.251,	Gba_D--Gbalnc.39603,Gba_D--Gbalnc.39604,
4	Gba_A,Gba_D,Ghr_A,Ghr_D	many2many	0	0	Ghr_A--Ghrlnc.33907,	Ghr_D--Ghrlnc.77450,Ghr_D--Ghrlnc.77475,	Gba_A--Gbalnc.29004,Gba_A--Gbalnc.28981,	Gba_D--Gbalnc.67513,Gba_D--Gbalnc.67522,
4	Gar,Ghr_A,Ghr_D,Gra	many2many	Gar--Garlnc.13190,Gar--Garlnc.29461,Gar--Garlnc.878,	Gra--Gralnc.3784,	Ghr_A--Ghrlnc.35847,Ghr_A--Ghrlnc.9167,	Ghr_D--Ghrlnc.46820,	0	0
4	Gba_D,Ghr_A,Ghr_D,Gra	many2many	0	Gra--Gralnc.18961,Gra--Gralnc.18962,	Ghr_A--Ghrlnc.37500,	Ghr_D--Ghrlnc.80760,Ghr_D--Ghrlnc.80768,Ghr_D--Ghrlnc.80770,	0	Gba_D--Gbalnc.70485,
4	Gba_A,Ghr_A,Ghr_D,Gra	many2many	0	Gra--Gralnc.35268,	Ghr_A--Ghrlnc.42744,Ghr_A--Ghrlnc.29364,	Ghr_D--Ghrlnc.85661,Ghr_D--Ghrlnc.77221,	Gba_A--Gbalnc.24978,Gba_A--Gbalnc.28799,	0
4	Gar,Gba_A,Ghr_A,Ghr_D	many2many	Gar--Garlnc.26137,Gar--Garlnc.26138,Gar--Garlnc.28717,	0	Ghr_A--Ghrlnc.43959,Ghr_A--Ghrlnc.24542,	Ghr_D--Ghrlnc.71510,	Gba_A--Gbalnc.32926,	0
4	Gba_A,Gba_D,Ghr_D,Gra	many2many	0	Gra--Gralnc.26851,Gra--Gralnc.26852,	0	Ghr_D--Ghrlnc.61029,Ghr_D--Ghrlnc.46474,	Gba_A--Gbalnc.8180,Gba_A--Gbalnc.31121,	Gba_D--Gbalnc.52882,
4	Gba_A,Ghr_A,Ghr_D,Gra	many2many	0	Gra--Gralnc.36641,	Ghr_A--Ghrlnc.44544,Ghr_A--Ghrlnc.44545,Ghr_A--Ghrlnc.44543,	Ghr_D--Ghrlnc.87248,	Gba_A--Gbalnc.38130,Gba_A--Gbalnc.38131,	0
4	Gar,Gba_A,Gba_D,Ghr_D	many2many	Gar--Garlnc.404,	0	0	Ghr_D--Ghrlnc.46324,Ghr_D--Ghrlnc.46326,Ghr_D--Ghrlnc.46329,	Gba_A--Gbalnc.423,	Gba_D--Gbalnc.39778,Gba_D--Gbalnc.46875,
4	Gba_D,Ghr_A,Ghr_D,Gra	many2many	0	Gra--Gralnc.25302,Gra--Gralnc.25303,Gra--Gralnc.18527,	Ghr_A--Ghrlnc.5410,	Ghr_D--Ghrlnc.59308,Ghr_D--Ghrlnc.80124,	0	Gba_D--Gbalnc.51383,
4	Gba_A,Gba_D,Ghr_A,Ghr_D	many2many	0	0	Ghr_A--Ghrlnc.5428,	Ghr_D--Ghrlnc.52372,Ghr_D--Ghrlnc.52373,	Gba_A--Gbalnc.4671,Gba_A--Gbalnc.4672,	Gba_D--Gbalnc.45131,Gba_D--Gbalnc.45132,
4	Gba_A,Gba_D,Ghr_A,Ghr_D	many2many	0	0	Ghr_A--Ghrlnc.661,Ghr_A--Ghrlnc.9500,	Ghr_D--Ghrlnc.46520,Ghr_D--Ghrlnc.46519,	Gba_A--Gbalnc.617,	Gba_D--Gbalnc.39958,Gba_D--Gbalnc.40527,
4	Gar,Gba_A,Ghr_A,Ghr_D	many2many	Gar--Garlnc.7585,	0	Ghr_A--Ghrlnc.10696,Ghr_A--Ghrlnc.35835,	Ghr_D--Ghrlnc.55000,	Gba_A--Gbalnc.9128,Gba_A--Gbalnc.30844,Gba_A--Gbalnc.1538,	0
4	Gar,Gba_A,Ghr_A,Gra	many2many	Gar--Garlnc.21278,	Gra--Gralnc.13366,	Ghr_A--Ghrlnc.15037,Ghr_A--Ghrlnc.26993,Ghr_A--Ghrlnc.26994,	0	Gba_A--Gbalnc.12843,Gba_A--Gbalnc.23006,	0
4	Gba_A,Gba_D,Ghr_A,Ghr_D	many2many	0	0	Ghr_A--Ghrlnc.25597,Ghr_A--Ghrlnc.2919,	Ghr_D--Ghrlnc.63647,Ghr_D--Ghrlnc.66987,	Gba_A--Gbalnc.21735,Gba_A--Gbalnc.2544,	Gba_D--Gbalnc.55190,
4	Gar,Gba_A,Ghr_A,Ghr_D	many2many	Gar--Garlnc.22027,Gar--Garlnc.31291,	0	Ghr_A--Ghrlnc.28167,	Ghr_D--Ghrlnc.71996,	Gba_A--Gbalnc.23946,Gba_A--Gbalnc.18770,Gba_A--Gbalnc.24825,	0
4	Gar,Gba_A,Ghr_A,Ghr_D	many2many	Gar--Garlnc.8037,	0	Ghr_A--Ghrlnc.40179,Ghr_A--Ghrlnc.9431,	Ghr_D--Ghrlnc.77411,Ghr_D--Ghrlnc.47597,	Gba_A--Gbalnc.8634,Gba_A--Gbalnc.14720,	0
4	Gba_A,Gba_D,Ghr_A,Ghr_D	many2many	0	0	Ghr_A--Ghrlnc.459,Ghr_A--Ghrlnc.462,Ghr_A--Ghrlnc.10322,	Ghr_D--Ghrlnc.46304,	Gba_A--Gbalnc.398,Gba_A--Gbalnc.6016,	Gba_D--Gbalnc.39748,
4	Gba_A,Gba_D,Ghr_A,Gra	many2many	0	Gra--Gralnc.28654,Gra--Gralnc.31081,	Ghr_A--Ghrlnc.44729,	0	Gba_A--Gbalnc.10899,Gba_A--Gbalnc.15304,	Gba_D--Gbalnc.54360,Gba_D--Gbalnc.65461,
4	Gba_A,Gba_D,Ghr_A,Ghr_D	many2many	0	0	Ghr_A--Ghrlnc.16438,Ghr_A--Ghrlnc.35306,Ghr_A--Ghrlnc.41509,	Ghr_D--Ghrlnc.87414,	Gba_A--Gbalnc.13976,Gba_A--Gbalnc.30245,	Gba_D--Gbalnc.76185,
4	Gar,Gba_A,Gba_D,Ghr_A	many2many	Gar--Garlnc.28378,Gar--Garlnc.2902,	0	Ghr_A--Ghrlnc.20963,Ghr_A--Ghrlnc.20964,Ghr_A--Ghrlnc.7906,	0	Gba_A--Gbalnc.17836,	Gba_D--Gbalnc.49725,
4	Gba_A,Gba_D,Ghr_A,Gra	many2many	0	Gra--Gralnc.20415,	Ghr_A--Ghrlnc.25812,Ghr_A--Ghrlnc.25813,	0	Gba_A--Gbalnc.21944,Gba_A--Gbalnc.21945,Gba_A--Gbalnc.16220,	Gba_D--Gbalnc.66225,
4	Gar,Gba_A,Ghr_A,Gra	many2many	Gar--Garlnc.36987,Gar--Garlnc.22548,Gar--Garlnc.22549,	Gra--Gralnc.4432,	Ghr_A--Ghrlnc.28785,	0	Gba_A--Gbalnc.24447,Gba_A--Gbalnc.24448,	0
4	Gba_A,Gba_D,Ghr_A,Gra	many2many	0	Gra--Gralnc.32273,	Ghr_A--Ghrlnc.32947,Ghr_A--Ghrlnc.32951,	0	Gba_A--Gbalnc.28138,	Gba_D--Gbalnc.66722,Gba_D--Gbalnc.66724,Gba_D--Gbalnc.66725,
4	Gar,Gba_A,Gba_D,Ghr_A	many2many	Gar--Garlnc.24843,Gar--Garlnc.24845,Gar--Garlnc.24846,	0	Ghr_A--Ghrlnc.33214,	0	Gba_A--Gbalnc.28379,Gba_A--Gbalnc.28381,	Gba_D--Gbalnc.66918,
4	Gba_A,Gba_D,Ghr_A,Gra	many2many	0	Gra--Gralnc.10989,Gra--Gralnc.10990,	Ghr_A--Ghrlnc.3600,	0	Gba_A--Gbalnc.3189,Gba_A--Gbalnc.3190,	Gba_D--Gbalnc.42463,Gba_D--Gbalnc.42464,
4	Gar,Gba_A,Ghr_A,Ghr_D	many2many	Gar--Garlnc.28770,	0	Ghr_A--Ghrlnc.36811,Ghr_A--Ghrlnc.40031,Ghr_A--Ghrlnc.40081,	Ghr_D--Ghrlnc.80133,Ghr_D--Ghrlnc.82982,	Gba_A--Gbalnc.34181,	0
4	Gar,Gba_A,Ghr_A,Gra	many2many	Gar--Garlnc.2877,	Gra--Gralnc.5791,	Ghr_A--Ghrlnc.42883,Ghr_A--Ghrlnc.5603,	0	Gba_A--Gbalnc.36679,Gba_A--Gbalnc.19310,Gba_A--Gbalnc.4830,	0
4	Gar,Gba_A,Gba_D,Gra	many2many	Gar--Garlnc.29972,Gar--Garlnc.36685,Gar--Garlnc.22532,	Gra--Gralnc.1547,	0	0	Gba_A--Gbalnc.22759,Gba_A--Gbalnc.29349,	Gba_D--Gbalnc.55181,
4	Gar,Gba_D,Ghr_D,Gra	many2many	Gar--Garlnc.18012,Gar--Garlnc.4294,	Gra--Gralnc.20478,Gra--Gralnc.36796,	0	Ghr_D--Ghrlnc.63386,	0	Gba_D--Gbalnc.54976,Gba_D--Gbalnc.71844,
4	Gba_A,Gba_D,Ghr_D,Gra	many2many	0	Gra--Gralnc.13442,Gra--Gralnc.13443,	0	Ghr_D--Ghrlnc.80832,Ghr_D--Ghrlnc.81300,Ghr_D--Ghrlnc.81301,	Gba_A--Gbalnc.5779,	Gba_D--Gbalnc.70542,
4	Gar,Gba_A,Gba_D,Ghr_D	many2many	Gar--Garlnc.26886,	0	0	Ghr_D--Ghrlnc.74463,Ghr_D--Ghrlnc.74465,Ghr_D--Ghrlnc.74459,	Gba_A--Gbalnc.26166,	Gba_D--Gbalnc.64836,Gba_D--Gbalnc.64841,
4	Gba_A,Gba_D,Ghr_D,Gra	many2many	0	Gra--Gralnc.32099,	0	Ghr_D--Ghrlnc.66566,Ghr_D--Ghrlnc.79156,	Gba_A--Gbalnc.3252,	Gba_D--Gbalnc.57808,Gba_D--Gbalnc.66548,Gba_D--Gbalnc.69106,
4	Gba_A,Ghr_A,Ghr_D,Gra	many2many	0	Gra--Gralnc.2541,	Ghr_A--Ghrlnc.10323,Ghr_A--Ghrlnc.43781,	Ghr_D--Ghrlnc.86667,	Gba_A--Gbalnc.8782,Gba_A--Gbalnc.37606,	0
4	Gba_A,Gba_D,Ghr_A,Ghr_D	many2many	0	0	Ghr_A--Ghrlnc.13166,	Ghr_D--Ghrlnc.58720,Ghr_D--Ghrlnc.46589,	Gba_A--Gbalnc.11262,	Gba_D--Gbalnc.50805,Gba_D--Gbalnc.64832,
4	Gba_A,Ghr_A,Ghr_D,Gra	many2many	0	Gra--Gralnc.26471,	Ghr_A--Ghrlnc.15289,Ghr_A--Ghrlnc.43681,	Ghr_D--Ghrlnc.76238,Ghr_D--Ghrlnc.86734,	Gba_A--Gbalnc.37371,	0
4	Gar,Ghr_A,Ghr_D,Gra	many2many	Gar--Garlnc.38535,	Gra--Gralnc.2847,	Ghr_A--Ghrlnc.15415,Ghr_A--Ghrlnc.27495,	Ghr_D--Ghrlnc.60712,Ghr_D--Ghrlnc.68728,	0	0
4	Gba_A,Ghr_A,Ghr_D,Gra	many2many	0	Gra--Gralnc.38194,	Ghr_A--Ghrlnc.6,Ghr_A--Ghrlnc.8,	Ghr_D--Ghrlnc.77605,	Gba_A--Gbalnc.21465,Gba_A--Gbalnc.36375,	0
4	Gba_D,Ghr_A,Ghr_D,Gra	many2many	0	Gra--Gralnc.33206,	Ghr_A--Ghrlnc.38759,	Ghr_D--Ghrlnc.81964,Ghr_D--Ghrlnc.56056,	0	Gba_D--Gbalnc.71398,Gba_D--Gbalnc.71401,
4	Gba_A,Ghr_A,Ghr_D,Gra	many2many	0	Gra--Gralnc.10378,	Ghr_A--Ghrlnc.26834,Ghr_A--Ghrlnc.45484,	Ghr_D--Ghrlnc.62233,Ghr_D--Ghrlnc.70949,	Gba_A--Gbalnc.38981,	0
4	Gba_A,Gba_D,Ghr_A,Ghr_D	many2many	0	0	Ghr_A--Ghrlnc.20143,Ghr_A--Ghrlnc.25513,	Ghr_D--Ghrlnc.88035,	Gba_A--Gbalnc.17139,Gba_A--Gbalnc.21660,	Gba_D--Gbalnc.76736,
4	Gba_A,Gba_D,Ghr_A,Ghr_D	many2many	0	0	Ghr_A--Ghrlnc.24100,Ghr_A--Ghrlnc.24101,	Ghr_D--Ghrlnc.68432,	Gba_A--Gbalnc.20508,	Gba_D--Gbalnc.59431,Gba_D--Gbalnc.70124,
4	Gba_A,Gba_D,Ghr_A,Ghr_D	many2many	0	0	Ghr_A--Ghrlnc.22458,Ghr_A--Ghrlnc.35885,	Ghr_D--Ghrlnc.66799,Ghr_D--Ghrlnc.79357,	Gba_A--Gbalnc.19100,	Gba_D--Gbalnc.58008,
4	Gba_A,Gba_D,Ghr_A,Ghr_D	many2many	0	0	Ghr_A--Ghrlnc.25770,	Ghr_D--Ghrlnc.69537,Ghr_D--Ghrlnc.76203,	Gba_A--Gbalnc.21905,	Gba_D--Gbalnc.54608,Gba_D--Gbalnc.66409,
4	Gar,Gba_A,Ghr_A,Ghr_D	many2many	Gar--Garlnc.23917,Gar--Garlnc.23922,	0	Ghr_A--Ghrlnc.30426,Ghr_A--Ghrlnc.30427,	Ghr_D--Ghrlnc.74231,	Gba_A--Gbalnc.25942,	0
4	Gba_A,Ghr_A,Ghr_D,Gra	many2many	0	Gra--Gralnc.4756,	Ghr_A--Ghrlnc.31896,Ghr_A--Ghrlnc.31897,	Ghr_D--Ghrlnc.76712,	Gba_A--Gbalnc.27281,Gba_A--Gbalnc.27282,	0
4	Gba_D,Ghr_A,Ghr_D,Gra	many2many	0	Gra--Gralnc.13970,Gra--Gralnc.31980,	Ghr_A--Ghrlnc.32212,	Ghr_D--Ghrlnc.82999,	0	Gba_D--Gbalnc.43887,Gba_D--Gbalnc.43396,
4	Gar,Ghr_A,Ghr_D,Gra	many2many	Gar--Garlnc.7795,	Gra--Gralnc.32584,	Ghr_A--Ghrlnc.33352,Ghr_A--Ghrlnc.10478,	Ghr_D--Ghrlnc.76919,Ghr_D--Ghrlnc.76923,	0	0
4	Gba_A,Gba_D,Ghr_A,Ghr_D	many2many	0	0	Ghr_A--Ghrlnc.34653,	Ghr_D--Ghrlnc.78184,	Gba_A--Gbalnc.29648,Gba_A--Gbalnc.34196,	Gba_D--Gbalnc.68172,Gba_D--Gbalnc.72333,
4	Gba_A,Gba_D,Ghr_A,Ghr_D	many2many	0	0	Ghr_A--Ghrlnc.35565,	Ghr_D--Ghrlnc.79037,Ghr_D--Ghrlnc.79038,	Gba_A--Gbalnc.30471,	Gba_D--Gbalnc.68996,Gba_D--Gbalnc.68998,
4	Gba_A,Gba_D,Ghr_A,Ghr_D	many2many	0	0	Ghr_A--Ghrlnc.37513,Ghr_A--Ghrlnc.45076,	Ghr_D--Ghrlnc.87774,	Gba_A--Gbalnc.32033,Gba_A--Gbalnc.38599,	Gba_D--Gbalnc.76486,
4	Gar,Gba_A,Gba_D,Ghr_A	many2many	Gar--Garlnc.27844,Gar--Garlnc.27644,	0	Ghr_A--Ghrlnc.38197,	0	Gba_A--Gbalnc.32652,Gba_A--Gbalnc.32661,	Gba_D--Gbalnc.70588,
4	Gba_A,Gba_D,Ghr_A,Ghr_D	many2many	0	0	Ghr_A--Ghrlnc.41183,Ghr_A--Ghrlnc.41184,	Ghr_D--Ghrlnc.84200,Ghr_D--Ghrlnc.84201,	Gba_A--Gbalnc.35219,	Gba_D--Gbalnc.73378,
4	Gba_A,Gba_D,Ghr_A,Ghr_D	many2many	0	0	Ghr_A--Ghrlnc.41217,Ghr_A--Ghrlnc.44562,	Ghr_D--Ghrlnc.84226,Ghr_D--Ghrlnc.86280,	Gba_A--Gbalnc.35244,	Gba_D--Gbalnc.73399,
4	Gba_A,Gba_D,Ghr_A,Ghr_D	many2many	0	0	Ghr_A--Ghrlnc.41938,Ghr_A--Ghrlnc.29790,	Ghr_D--Ghrlnc.54120,	Gba_A--Gbalnc.25362,Gba_A--Gbalnc.35873,	Gba_D--Gbalnc.46634,
4	Gba_D,Ghr_A,Ghr_D,Gra	many2many	0	Gra--Gralnc.29720,Gra--Gralnc.35525,	Ghr_A--Ghrlnc.43037,	Ghr_D--Ghrlnc.66706,Ghr_D--Ghrlnc.85930,	0	Gba_D--Gbalnc.74873,
4	Gba_A,Gba_D,Ghr_A,Ghr_D	many2many	0	0	Ghr_A--Ghrlnc.5273,Ghr_A--Ghrlnc.5274,	Ghr_D--Ghrlnc.52552,	Gba_A--Gbalnc.4549,	Gba_D--Gbalnc.45293,Gba_D--Gbalnc.74951,
4	Gba_D,Ghr_A,Ghr_D,Gra	many2many	0	Gra--Gralnc.4474,	Ghr_A--Ghrlnc.6744,	Ghr_D--Ghrlnc.47609,Ghr_D--Ghrlnc.88413,	0	Gba_D--Gbalnc.40907,Gba_D--Gbalnc.77098,
4	Gba_D,Ghr_A,Ghr_D,Gra	many2many	0	Gra--Gralnc.31803,	Ghr_A--Ghrlnc.7369,	Ghr_D--Ghrlnc.71581,Ghr_D--Ghrlnc.71636,	0	Gba_D--Gbalnc.62190,Gba_D--Gbalnc.71197,
4	Gba_A,Gba_D,Ghr_A,Ghr_D	many2many	0	0	Ghr_A--Ghrlnc.10244,	Ghr_D--Ghrlnc.55905,Ghr_D--Ghrlnc.55906,	Gba_A--Gbalnc.11331,	Gba_D--Gbalnc.48193,Gba_D--Gbalnc.48194,
4	Gar,Gba_A,Ghr_A,Ghr_D	many2many	Gar--Garlnc.11089,Gar--Garlnc.16890,	0	Ghr_A--Ghrlnc.10607,Ghr_A--Ghrlnc.36545,	Ghr_D--Ghrlnc.86902,	Gba_A--Gbalnc.9051,	0
4	Gba_D,Ghr_A,Ghr_D,Gra	many2many	0	Gra--Gralnc.4484,Gra--Gralnc.4485,	Ghr_A--Ghrlnc.1896,Ghr_A--Ghrlnc.1898,	Ghr_D--Ghrlnc.47620,	0	Gba_D--Gbalnc.40916,
4	Gba_D,Ghr_A,Ghr_D,Gra	many2many	0	Gra--Gralnc.19032,	Ghr_A--Ghrlnc.4482,	Ghr_D--Ghrlnc.80870,Ghr_D--Ghrlnc.80869,	0	Gba_D--Gbalnc.70581,Gba_D--Gbalnc.70580,
4	Gar,Gba_A,Ghr_A,Ghr_D	many2many	Gar--Garlnc.37124,Gar--Garlnc.5077,	0	Ghr_A--Ghrlnc.45545,Ghr_A--Ghrlnc.5264,	Ghr_D--Ghrlnc.50530,	Gba_A--Gbalnc.4541,	0
4	Gba_A,Gba_D,Ghr_A,Ghr_D	many2many	0	0	Ghr_A--Ghrlnc.33866,	Ghr_D--Ghrlnc.77451,	Gba_A--Gbalnc.28977,Gba_A--Gbalnc.28983,	Gba_D--Gbalnc.67512,Gba_D--Gbalnc.67510,
4	Gba_A,Gba_D,Ghr_A,Ghr_D	many2many	0	0	Ghr_A--Ghrlnc.44078,Ghr_A--Ghrlnc.44079,	Ghr_D--Ghrlnc.86842,	Gba_A--Gbalnc.37724,Gba_A--Gbalnc.37723,	Gba_D--Gbalnc.75662,
4	Gar,Gba_A,Ghr_A,Ghr_D	many2many	Gar--Garlnc.13026,Gar--Garlnc.6717,	0	Ghr_A--Ghrlnc.1032,	Ghr_D--Ghrlnc.78658,	Gba_A--Gbalnc.963,Gba_A--Gbalnc.38271,	0
4	Gar,Gba_A,Ghr_A,Gra	many2many	Gar--Garlnc.8516,	Gra--Gralnc.19485,	Ghr_A--Ghrlnc.15998,Ghr_A--Ghrlnc.38029,	0	Gba_A--Gbalnc.13607,Gba_A--Gbalnc.32500,	0
4	Gba_A,Gba_D,Ghr_A,Ghr_D	many2many	0	0	Ghr_A--Ghrlnc.22079,Ghr_A--Ghrlnc.3650,	Ghr_D--Ghrlnc.76367,	Gba_A--Gbalnc.18804,Gba_A--Gbalnc.3236,	Gba_D--Gbalnc.66537,
4	Gar,Gba_A,Ghr_A,Gra	many2many	Gar--Garlnc.14469,	Gra--Gralnc.5340,	Ghr_A--Ghrlnc.1824,Ghr_A--Ghrlnc.18546,	0	Gba_A--Gbalnc.1625,Gba_A--Gbalnc.15585,	0
4	Gar,Gba_A,Ghr_A,Gra	many2many	Gar--Garlnc.16834,	Gra--Gralnc.8579,	Ghr_A--Ghrlnc.21334,Ghr_A--Ghrlnc.21335,	0	Gba_A--Gbalnc.18147,Gba_A--Gbalnc.18148,	0
4	Gar,Gba_A,Gba_D,Ghr_A	many2many	Gar--Garlnc.22003,	0	Ghr_A--Ghrlnc.28016,Ghr_A--Ghrlnc.28017,	0	Gba_A--Gbalnc.23816,Gba_A--Gbalnc.23817,	Gba_D--Gbalnc.62555,
4	Gar,Gba_A,Ghr_A,Gra	many2many	Gar--Garlnc.26378,	Gra--Gralnc.30976,	Ghr_A--Ghrlnc.31421,Ghr_A--Ghrlnc.31423,	0	Gba_A--Gbalnc.26883,Gba_A--Gbalnc.26884,	0
4	Gba_A,Gba_D,Ghr_A,Ghr_D	many2many	0	0	Ghr_A--Ghrlnc.3312,Ghr_A--Ghrlnc.33032,	Ghr_D--Ghrlnc.48991,	Gba_A--Gbalnc.2900,	Gba_D--Gbalnc.42117,Gba_D--Gbalnc.53002,
4	Gba_A,Gba_D,Ghr_A,Gra	many2many	0	Gra--Gralnc.32502,Gra--Gralnc.32503,	Ghr_A--Ghrlnc.33261,	0	Gba_A--Gbalnc.28424,Gba_A--Gbalnc.28426,	Gba_D--Gbalnc.66956,
4	Gar,Gba_A,Ghr_A,Gra	many2many	Gar--Garlnc.29908,	Gra--Gralnc.17311,Gra--Gralnc.17312,	Ghr_A--Ghrlnc.35285,	0	Gba_A--Gbalnc.30227,Gba_A--Gbalnc.30228,	0
4	Gar,Gba_A,Gba_D,Ghr_A	many2many	Gar--Garlnc.5099,	0	Ghr_A--Ghrlnc.39437,Ghr_A--Ghrlnc.14918,	0	Gba_A--Gbalnc.33737,Gba_A--Gbalnc.20331,	Gba_D--Gbalnc.48597,
4	Gba_D,Ghr_A,Ghr_D,Gra	many2many	0	Gra--Gralnc.6394,	Ghr_A--Ghrlnc.42098,	Ghr_D--Ghrlnc.83536,Ghr_D--Ghrlnc.83537,	0	Gba_D--Gbalnc.72762,Gba_D--Gbalnc.72763,
4	Gar,Gba_A,Ghr_A,Ghr_D	many2many	Gar--Garlnc.3431,Gar--Garlnc.38781,	0	Ghr_A--Ghrlnc.4821,Ghr_A--Ghrlnc.4679,	Ghr_D--Ghrlnc.53001,	Gba_A--Gbalnc.4180,	0
4	Gba_A,Gba_D,Ghr_A,Gra	many2many	0	Gra--Gralnc.5986,	Ghr_A--Ghrlnc.5367,Ghr_A--Ghrlnc.31494,	0	Gba_A--Gbalnc.4623,	Gba_D--Gbalnc.45190,Gba_D--Gbalnc.45189,
4	Gar,Gba_A,Ghr_A,Gra	many2many	Gar--Garlnc.2728,	Gra--Gralnc.5635,Gra--Gralnc.38160,	Ghr_A--Ghrlnc.5778,Ghr_A--Ghrlnc.5781,	0	Gba_A--Gbalnc.4992,	0
4	Gba_A,Gba_D,Ghr_D,Gra	many2many	0	Gra--Gralnc.14116,Gra--Gralnc.36278,	0	Ghr_D--Ghrlnc.80896,Ghr_D--Ghrlnc.50174,	Gba_A--Gbalnc.31933,	Gba_D--Gbalnc.75655,
4	Gba_D,Ghr_A,Ghr_D,Gra	many2many	0	Gra--Gralnc.16979,	Ghr_A--Ghrlnc.23336,	Ghr_D--Ghrlnc.71265,Ghr_D--Ghrlnc.78424,	0	Gba_D--Gbalnc.61888,Gba_D--Gbalnc.68403,
4	Gar,Ghr_A,Ghr_D,Gra	many2many	Gar--Garlnc.13867,Gar--Garlnc.8151,	Gra--Gralnc.30409,Gra--Gralnc.12344,	Ghr_A--Ghrlnc.18678,	Ghr_D--Ghrlnc.52834,	0	0
4	Gba_D,Ghr_A,Ghr_D,Gra	many2many	0	Gra--Gralnc.13521,Gra--Gralnc.24028,	Ghr_A--Ghrlnc.2822,	Ghr_D--Ghrlnc.46319,Ghr_D--Ghrlnc.58315,	0	Gba_D--Gbalnc.50419,
4	Gba_A,Gba_D,Ghr_D,Gra	many2many	0	Gra--Gralnc.28991,Gra--Gralnc.28992,	0	Ghr_D--Ghrlnc.63108,	Gba_A--Gbalnc.15645,	Gba_D--Gbalnc.54723,Gba_D--Gbalnc.54724,
4	Gba_A,Gba_D,Ghr_D,Gra	many2many	0	Gra--Gralnc.19182,	0	Ghr_D--Ghrlnc.81039,Ghr_D--Ghrlnc.81038,	Gba_A--Gbalnc.32275,	Gba_D--Gbalnc.70696,Gba_D--Gbalnc.70695,
3	Gar,Gba_A,Ghr_A	many2many	Gar--Garlnc.19145,Gar--Garlnc.36707,Gar--Garlnc.36748,Gar--Garlnc.36801,Gar--Garlnc.36990,Gar--Garlnc.37644,Gar--Garlnc.38054,Gar--Garlnc.38069,Gar--Garlnc.38070,Gar--Garlnc.38110,Gar--Garlnc.38117,Gar--Garlnc.38196,Gar--Garlnc.38201,Gar--Garlnc.38264,Gar--Garlnc.38288,Gar--Garlnc.38290,Gar--Garlnc.38298,Gar--Garlnc.38352,Gar--Garlnc.38495,Gar--Garlnc.38560,Gar--Garlnc.38581,Gar--Garlnc.38674,Gar…	0	Ghr_A--Ghrlnc.17650,	0	Gba_A--Gbalnc.13604,Gba_A--Gbalnc.39040,	0
3	Gba_D,Ghr_D,Gra	many2many	0	Gra--Gralnc.3982,Gra--Gralnc.32316,Gra--Gralnc.29634,Gra--Gralnc.1129,Gra--Gralnc.15420,	0	Ghr_D--Ghrlnc.66788,Ghr_D--Ghrlnc.66789,Ghr_D--Ghrlnc.67228,Ghr_D--Ghrlnc.53858,Ghr_D--Ghrlnc.63879,Ghr_D--Ghrlnc.65812,Ghr_D--Ghrlnc.62115,Ghr_D--Ghrlnc.47045,	0	Gba_D--Gbalnc.46393,Gba_D--Gbalnc.55404,Gba_D--Gbalnc.57156,Gba_D--Gbalnc.58346,Gba_D--Gbalnc.66289,
3	Gar,Gba_A,Ghr_A	many2many	Gar--Garlnc.8664,Gar--Garlnc.16978,	0	Ghr_A--Ghrlnc.21392,Ghr_A--Ghrlnc.24441,Ghr_A--Ghrlnc.39890,Ghr_A--Ghrlnc.16163,Ghr_A--Ghrlnc.16164,Ghr_A--Ghrlnc.24407,Ghr_A--Ghrlnc.24857,Ghr_A--Ghrlnc.44492,Ghr_A--Ghrlnc.31889,	0	Gba_A--Gbalnc.13749,Gba_A--Gbalnc.13750,Gba_A--Gbalnc.21154,Gba_A--Gbalnc.38089,Gba_A--Gbalnc.18300,	0
3	Gar,Gba_D,Gra	many2many	Gar--Garlnc.5508,Gar--Garlnc.1585,Gar--Garlnc.25230,Gar--Garlnc.17839,Gar--Garlnc.32726,Gar--Garlnc.12059,Gar--Garlnc.19115,Gar--Garlnc.5418,	Gra--Gralnc.9641,Gra--Gralnc.12226,Gra--Gralnc.14485,Gra--Gralnc.14566,Gra--Gralnc.29100,	0	0	0	Gba_D--Gbalnc.45704,Gba_D--Gbalnc.45705,Gba_D--Gbalnc.45703,
3	Gba_D,Ghr_D,Gra	many2many	0	Gra--Gralnc.12425,Gra--Gralnc.31838,Gra--Gralnc.31918,Gra--Gralnc.17177,	0	Ghr_D--Ghrlnc.47280,Ghr_D--Ghrlnc.68156,Ghr_D--Ghrlnc.76131,Ghr_D--Ghrlnc.78632,Ghr_D--Ghrlnc.50151,Ghr_D--Ghrlnc.82657,	0	Gba_D--Gbalnc.40641,Gba_D--Gbalnc.66332,Gba_D--Gbalnc.59179,Gba_D--Gbalnc.68608,
3	Gba_D,Ghr_D,Gra	many2many	0	Gra--Gralnc.27167,Gra--Gralnc.9419,	0	Ghr_D--Ghrlnc.77454,Ghr_D--Ghrlnc.77458,Ghr_D--Ghrlnc.77460,Ghr_D--Ghrlnc.77461,Ghr_D--Ghrlnc.77463,Ghr_D--Ghrlnc.77466,	0	Gba_D--Gbalnc.67517,Gba_D--Gbalnc.67524,Gba_D--Gbalnc.67226,
3	Gba_D,Ghr_D,Gra	many2many	0	Gra--Gralnc.32272,Gra--Gralnc.14282,Gra--Gralnc.18322,	0	Ghr_D--Ghrlnc.53121,Ghr_D--Ghrlnc.55736,Ghr_D--Ghrlnc.65039,Ghr_D--Ghrlnc.55737,Ghr_D--Ghrlnc.81285,Ghr_D--Ghrlnc.81286,	0	Gba_D--Gbalnc.48053,Gba_D--Gbalnc.56446,
3	Gar,Gba_A,Ghr_A	many2many	Gar--Garlnc.20797,Gar--Garlnc.22904,Gar--Garlnc.22905,Gar--Garlnc.24520,	0	Ghr_A--Ghrlnc.26488,Ghr_A--Ghrlnc.29225,Ghr_A--Ghrlnc.29226,Ghr_A--Ghrlnc.26489,	0	Gba_A--Gbalnc.22511,Gba_A--Gbalnc.24843,Gba_A--Gbalnc.24844,	0
3	Gba_D,Ghr_D,Gra	many2many	0	Gra--Gralnc.29426,	0	Ghr_D--Ghrlnc.63639,Ghr_D--Ghrlnc.63641,Ghr_D--Ghrlnc.63640,Ghr_D--Ghrlnc.80985,	0	Gba_D--Gbalnc.55185,Gba_D--Gbalnc.55182,Gba_D--Gbalnc.55183,Gba_D--Gbalnc.55184,Gba_D--Gbalnc.71148,
3	Gba_A,Ghr_A,Ghr_D	many2many	0	0	Ghr_A--Ghrlnc.14011,Ghr_A--Ghrlnc.17375,Ghr_A--Ghrlnc.36733,Ghr_A--Ghrlnc.4713,Ghr_A--Ghrlnc.5467,	Ghr_D--Ghrlnc.75603,Ghr_D--Ghrlnc.75605,Ghr_D--Ghrlnc.75604,	Gba_A--Gbalnc.4140,Gba_A--Gbalnc.14791,	0
3	Gar,Gba_A,Ghr_A	many2many	Gar--Garlnc.30608,Gar--Garlnc.13828,	0	Ghr_A--Ghrlnc.17470,Ghr_A--Ghrlnc.17472,Ghr_A--Ghrlnc.379,Ghr_A--Ghrlnc.381,	0	Gba_A--Gbalnc.14869,Gba_A--Gbalnc.14870,Gba_A--Gbalnc.338,Gba_A--Gbalnc.337,	0
3	Gba_D,Ghr_A,Ghr_D	many2many	0	0	Ghr_A--Ghrlnc.11150,Ghr_A--Ghrlnc.29338,Ghr_A--Ghrlnc.32533,Ghr_A--Ghrlnc.44523,	Ghr_D--Ghrlnc.51276,Ghr_D--Ghrlnc.52044,Ghr_D--Ghrlnc.52045,Ghr_D--Ghrlnc.71427,	0	Gba_D--Gbalnc.67282,
3	Gba_D,Ghr_D,Gra	many2many	0	Gra--Gralnc.12958,Gra--Gralnc.26900,	0	Ghr_D--Ghrlnc.70118,Ghr_D--Ghrlnc.60635,Ghr_D--Ghrlnc.56575,Ghr_D--Ghrlnc.87338,	0	Gba_D--Gbalnc.52642,Gba_D--Gbalnc.48790,Gba_D--Gbalnc.76123,
3	Gar,Gba_A,Ghr_A	many2many	Gar--Garlnc.34256,Gar--Garlnc.25171,Gar--Garlnc.34257,	0	Ghr_A--Ghrlnc.33281,Ghr_A--Ghrlnc.43143,Ghr_A--Ghrlnc.43144,	0	Gba_A--Gbalnc.28443,Gba_A--Gbalnc.36913,Gba_A--Gbalnc.36914,	0
3	Gar,Gba_A,Ghr_A	many2many	Gar--Garlnc.14625,	0	Ghr_A--Ghrlnc.15989,Ghr_A--Ghrlnc.14799,Ghr_A--Ghrlnc.18898,Ghr_A--Ghrlnc.43276,Ghr_A--Ghrlnc.43944,	0	Gba_A--Gbalnc.12682,Gba_A--Gbalnc.16067,Gba_A--Gbalnc.34014,	0
3	Gba_A,Ghr_A,Ghr_D	many2many	0	0	Ghr_A--Ghrlnc.18087,Ghr_A--Ghrlnc.21402,Ghr_A--Ghrlnc.22012,Ghr_A--Ghrlnc.7591,Ghr_A--Ghrlnc.21404,	Ghr_D--Ghrlnc.72995,	Gba_A--Gbalnc.18210,Gba_A--Gbalnc.37089,Gba_A--Gbalnc.37088,	0
3	Gar,Gba_A,Ghr_A	many2many	Gar--Garlnc.21834,Gar--Garlnc.20170,	0	Ghr_A--Ghrlnc.28063,Ghr_A--Ghrlnc.27613,Ghr_A--Ghrlnc.28307,	0	Gba_A--Gbalnc.23862,Gba_A--Gbalnc.23863,Gba_A--Gbalnc.21097,Gba_A--Gbalnc.38794,	0
3	Gba_D,Ghr_D,Gra	many2many	0	Gra--Gralnc.13930,Gra--Gralnc.21038,Gra--Gralnc.29277,Gra--Gralnc.34160,Gra--Gralnc.25872,Gra--Gralnc.4612,	0	Ghr_D--Ghrlnc.71773,	0	Gba_D--Gbalnc.40839,Gba_D--Gbalnc.62354,
3	Gba_D,Ghr_D,Gra	many2many	0	Gra--Gralnc.21139,	0	Ghr_D--Ghrlnc.63420,Ghr_D--Ghrlnc.55791,Ghr_D--Ghrlnc.82980,	0	Gba_D--Gbalnc.44386,Gba_D--Gbalnc.52489,Gba_D--Gbalnc.55005,Gba_D--Gbalnc.60126,Gba_D--Gbalnc.75354,
3	Gba_D,Ghr_D,Gra	many2many	0	Gra--Gralnc.35902,Gra--Gralnc.27135,	0	Ghr_D--Ghrlnc.47601,Ghr_D--Ghrlnc.55330,Ghr_D--Ghrlnc.55803,Ghr_D--Ghrlnc.59869,	0	Gba_D--Gbalnc.48101,Gba_D--Gbalnc.70077,Gba_D--Gbalnc.40897,
3	Gba_D,Ghr_D,Gra	many2many	0	Gra--Gralnc.4691,Gra--Gralnc.31437,Gra--Gralnc.36693,Gra--Gralnc.4692,	0	Ghr_D--Ghrlnc.87307,	0	Gba_D--Gbalnc.41124,Gba_D--Gbalnc.76091,Gba_D--Gbalnc.76092,Gba_D--Gbalnc.47791,
3	Gar,Gba_A,Gba_D	many2many	Gar--Garlnc.35676,Gar--Garlnc.21448,Gar--Garlnc.34322,	0	0	0	Gba_A--Gbalnc.11754,Gba_A--Gbalnc.37157,Gba_A--Gbalnc.37158,Gba_A--Gbalnc.37284,Gba_A--Gbalnc.38429,	Gba_D--Gbalnc.72487,
3	Ghr_A,Ghr_D,Gra	many2many	0	Gra--Gralnc.12556,Gra--Gralnc.12824,Gra--Gralnc.21667,Gra--Gralnc.22792,	Ghr_A--Ghrlnc.10913,	Ghr_D--Ghrlnc.51419,Ghr_D--Ghrlnc.61399,Ghr_D--Ghrlnc.80343,	0	0
3	Gba_D,Ghr_D,Gra	many2many	0	Gra--Gralnc.4382,Gra--Gralnc.31836,	0	Ghr_D--Ghrlnc.47493,Ghr_D--Ghrlnc.47793,Ghr_D--Ghrlnc.47792,	0	Gba_D--Gbalnc.41061,Gba_D--Gbalnc.66240,Gba_D--Gbalnc.66247,
3	Gar,Ghr_A,Ghr_D	many2many	Gar--Garlnc.13690,Gar--Garlnc.16002,Gar--Garlnc.16004,Gar--Garlnc.26364,Gar--Garlnc.4983,	0	Ghr_A--Ghrlnc.20192,Ghr_A--Ghrlnc.3813,	Ghr_D--Ghrlnc.64826,	0	0
3	Gba_D,Ghr_D,Gra	many2many	0	Gra--Gralnc.19165,Gra--Gralnc.6816,Gra--Gralnc.28573,	0	Ghr_D--Ghrlnc.71802,Ghr_D--Ghrlnc.48462,Ghr_D--Ghrlnc.52541,Ghr_D--Ghrlnc.87763,	0	Gba_D--Gbalnc.62367,
3	Gba_A,Ghr_D,Gra	many2many	0	Gra--Gralnc.3184,Gra--Gralnc.38141,Gra--Gralnc.38142,	0	Ghr_D--Ghrlnc.46200,Ghr_D--Ghrlnc.55790,Ghr_D--Ghrlnc.51528,	Gba_A--Gbalnc.296,Gba_A--Gbalnc.299,	0
3	Gba_A,Ghr_A,Ghr_D	many2many	0	0	Ghr_A--Ghrlnc.2236,Ghr_A--Ghrlnc.36976,Ghr_A--Ghrlnc.40826,Ghr_A--Ghrlnc.44019,	Ghr_D--Ghrlnc.78445,	Gba_A--Gbalnc.1950,Gba_A--Gbalnc.34906,Gba_A--Gbalnc.37671,	0
3	Gar,Gba_A,Ghr_A	many2many	Gar--Garlnc.6120,Gar--Garlnc.19363,Gar--Garlnc.31776,Gar--Garlnc.33273,	0	Ghr_A--Ghrlnc.2020,Ghr_A--Ghrlnc.7913,	0	Gba_A--Gbalnc.6760,Gba_A--Gbalnc.33895,	0
3	Gar,Gba_A,Ghr_A	many2many	Gar--Garlnc.1111,Gar--Garlnc.3777,	0	Ghr_A--Ghrlnc.1254,Ghr_A--Ghrlnc.15014,Ghr_A--Ghrlnc.2407,Ghr_A--Ghrlnc.36159,	0	Gba_A--Gbalnc.1196,Gba_A--Gbalnc.2086,	0
3	Gar,Gba_A,Ghr_A	many2many	Gar--Garlnc.29028,Gar--Garlnc.16488,	0	Ghr_A--Ghrlnc.20810,Ghr_A--Ghrlnc.36366,Ghr_A--Ghrlnc.43241,	0	Gba_A--Gbalnc.17708,Gba_A--Gbalnc.31161,Gba_A--Gbalnc.38527,	0
3	Gar,Gba_A,Ghr_A	many2many	Gar--Garlnc.18059,Gar--Garlnc.24290,Gar--Garlnc.15430,Gar--Garlnc.16659,Gar--Garlnc.33000,	0	Ghr_A--Ghrlnc.21026,Ghr_A--Ghrlnc.22964,	0	Gba_A--Gbalnc.17885,	0
3	Gar,Gba_D,Ghr_A	many2many	Gar--Garlnc.17590,Gar--Garlnc.4829,	0	Ghr_A--Ghrlnc.438,Ghr_A--Ghrlnc.439,	0	0	Gba_D--Gbalnc.39753,Gba_D--Gbalnc.39754,Gba_D--Gbalnc.39755,Gba_D--Gbalnc.39756,
3	Gba_D,Ghr_D,Gra	many2many	0	Gra--Gralnc.4179,Gra--Gralnc.13601,Gra--Gralnc.33040,Gra--Gralnc.33041,	0	Ghr_D--Ghrlnc.62288,Ghr_D--Ghrlnc.47295,	0	Gba_D--Gbalnc.52666,Gba_D--Gbalnc.53995,
3	Gba_D,Ghr_D,Gra	many2many	0	Gra--Gralnc.1506,Gra--Gralnc.19402,Gra--Gralnc.28652,	0	Ghr_D--Ghrlnc.66247,Ghr_D--Ghrlnc.66248,Ghr_D--Ghrlnc.50305,	0	Gba_D--Gbalnc.57536,Gba_D--Gbalnc.57535,
3	Gar,Ghr_A,Gra	many2many	Gar--Garlnc.29443,Gar--Garlnc.35038,Gar--Garlnc.37524,Gar--Garlnc.37946,Gar--Garlnc.38713,	Gra--Gralnc.29083,Gra--Gralnc.5745,	Ghr_A--Ghrlnc.18681,	0	0	0
3	Gar,Ghr_A,Gra	many2many	Gar--Garlnc.37264,Gar--Garlnc.5511,	Gra--Gralnc.24510,	Ghr_A--Ghrlnc.31503,Ghr_A--Ghrlnc.33166,Ghr_A--Ghrlnc.37226,Ghr_A--Ghrlnc.7064,Ghr_A--Ghrlnc.7065,	0	0	0
3	Gar,Ghr_A,Gra	many2many	Gar--Garlnc.23919,Gar--Garlnc.22236,Gar--Garlnc.26207,Gar--Garlnc.34743,Gar--Garlnc.6195,	Gra--Gralnc.28906,Gra--Gralnc.31784,	Ghr_A--Ghrlnc.44536,	0	0	0
3	Gba_D,Ghr_A,Ghr_D	many2many	0	0	Ghr_A--Ghrlnc.22506,	Ghr_D--Ghrlnc.66924,Ghr_D--Ghrlnc.66926,Ghr_D--Ghrlnc.66927,	0	Gba_D--Gbalnc.58099,Gba_D--Gbalnc.58103,Gba_D--Gbalnc.58104,
3	Gba_D,Ghr_D,Gra	many2many	0	Gra--Gralnc.3961,	0	Ghr_D--Ghrlnc.80351,Ghr_D--Ghrlnc.80352,Ghr_D--Ghrlnc.80357,Ghr_D--Ghrlnc.81297,	0	Gba_D--Gbalnc.58754,Gba_D--Gbalnc.60177,
3	Gar,Ghr_A,Ghr_D	many2many	Gar--Garlnc.20652,	0	Ghr_A--Ghrlnc.26299,Ghr_A--Ghrlnc.26300,	Ghr_D--Ghrlnc.70444,Ghr_D--Ghrlnc.70450,Ghr_D--Ghrlnc.70446,Ghr_D--Ghrlnc.70451,	0	0
3	Gba_A,Gba_D,Ghr_D	many2many	0	0	0	Ghr_D--Ghrlnc.63197,Ghr_D--Ghrlnc.65959,Ghr_D--Ghrlnc.82610,	Gba_A--Gbalnc.29963,	Gba_D--Gbalnc.40810,Gba_D--Gbalnc.71994,Gba_D--Gbalnc.45645,
3	Gba_D,Ghr_D,Gra	many2many	0	Gra--Gralnc.10780,	0	Ghr_D--Ghrlnc.49125,Ghr_D--Ghrlnc.76032,Ghr_D--Ghrlnc.49102,	0	Gba_D--Gbalnc.42243,Gba_D--Gbalnc.42253,Gba_D--Gbalnc.42254,
3	Gar,Ghr_A,Ghr_D	many2many	Gar--Garlnc.4993,Gar--Garlnc.4994,Gar--Garlnc.5001,	0	Ghr_A--Ghrlnc.3816,Ghr_A--Ghrlnc.3820,Ghr_A--Ghrlnc.3819,	Ghr_D--Ghrlnc.49500,	0	0
3	Ghr_A,Ghr_D,Gra	many2many	0	Gra--Gralnc.11216,Gra--Gralnc.2065,Gra--Gralnc.2066,	Ghr_A--Ghrlnc.3871,	Ghr_D--Ghrlnc.67651,Ghr_D--Ghrlnc.78033,Ghr_D--Ghrlnc.83098,	0	0
3	Gba_A,Gba_D,Ghr_A	many2many	0	0	Ghr_A--Ghrlnc.39617,	0	Gba_A--Gbalnc.17940,Gba_A--Gbalnc.33893,Gba_A--Gbalnc.5706,	Gba_D--Gbalnc.52234,Gba_D--Gbalnc.45570,Gba_D--Gbalnc.71720,
3	Ghr_A,Ghr_D,Gra	many2many	0	Gra--Gralnc.35817,	Ghr_A--Ghrlnc.41545,Ghr_A--Ghrlnc.43199,	Ghr_D--Ghrlnc.50144,Ghr_D--Ghrlnc.67694,Ghr_D--Ghrlnc.84509,Ghr_D--Ghrlnc.84510,	0	0
3	Gba_D,Ghr_D,Gra	many2many	0	Gra--Gralnc.7563,Gra--Gralnc.16229,Gra--Gralnc.13345,Gra--Gralnc.13346,	0	Ghr_D--Ghrlnc.54375,Ghr_D--Ghrlnc.64551,	0	Gba_D--Gbalnc.55983,
3	Gar,Gba_A,Ghr_A	many2many	Gar--Garlnc.13697,Gar--Garlnc.4001,	0	Ghr_A--Ghrlnc.17265,Ghr_A--Ghrlnc.17266,Ghr_A--Ghrlnc.2635,	0	Gba_A--Gbalnc.14706,Gba_A--Gbalnc.2298,	0
3	Gar,Gba_A,Ghr_A	many2many	Gar--Garlnc.26110,Gar--Garlnc.26112,	0	Ghr_A--Ghrlnc.25198,Ghr_A--Ghrlnc.37350,Ghr_A--Ghrlnc.43154,	0	Gba_A--Gbalnc.21389,Gba_A--Gbalnc.26992,	0
3	Gar,Gba_A,Ghr_A	many2many	Gar--Garlnc.1144,	0	Ghr_A--Ghrlnc.1298,Ghr_A--Ghrlnc.1299,Ghr_A--Ghrlnc.14938,	0	Gba_A--Gbalnc.1234,Gba_A--Gbalnc.1236,Gba_A--Gbalnc.1228,	0
3	Gar,Gba_A,Ghr_A	many2many	Gar--Garlnc.12138,Gar--Garlnc.17953,Gar--Garlnc.18950,	0	Ghr_A--Ghrlnc.14779,Ghr_A--Ghrlnc.23981,	0	Gba_A--Gbalnc.12670,Gba_A--Gbalnc.20410,	0
3	Gar,Gba_A,Ghr_A	many2many	Gar--Garlnc.8654,	0	Ghr_A--Ghrlnc.16147,Ghr_A--Ghrlnc.16154,Ghr_A--Ghrlnc.27122,	0	Gba_A--Gbalnc.13735,Gba_A--Gbalnc.13742,Gba_A--Gbalnc.37289,	0
3	Gar,Gba_A,Ghr_A	many2many	Gar--Garlnc.8823,	0	Ghr_A--Ghrlnc.16343,Ghr_A--Ghrlnc.19059,Ghr_A--Ghrlnc.36244,	0	Gba_A--Gbalnc.13900,Gba_A--Gbalnc.16207,Gba_A--Gbalnc.31067,	0
3	Gar,Gba_A,Ghr_A	many2many	Gar--Garlnc.22614,Gar--Garlnc.14268,Gar--Garlnc.1567,	0	Ghr_A--Ghrlnc.28871,Ghr_A--Ghrlnc.28878,	0	Gba_A--Gbalnc.24529,Gba_A--Gbalnc.24536,	0
3	Gar,Gba_A,Ghr_A	many2many	Gar--Garlnc.32555,Gar--Garlnc.21763,Gar--Garlnc.36387,Gar--Garlnc.9977,	0	Ghr_A--Ghrlnc.39092,	0	Gba_A--Gbalnc.33449,Gba_A--Gbalnc.39182,	0
3	Gar,Gba_A,Ghr_A	many2many	Gar--Garlnc.8724,	0	Ghr_A--Ghrlnc.45874,Ghr_A--Ghrlnc.7279,	0	Gba_A--Gbalnc.39322,Gba_A--Gbalnc.6209,Gba_A--Gbalnc.3666,Gba_A--Gbalnc.6210,	0
3	Gar,Gba_A,Ghr_A	many2many	Gar--Garlnc.5955,	0	Ghr_A--Ghrlnc.7719,Ghr_A--Ghrlnc.15154,Ghr_A--Ghrlnc.2060,Ghr_A--Ghrlnc.7720,	0	Gba_A--Gbalnc.6607,Gba_A--Gbalnc.6550,	0
3	Gba_D,Ghr_D,Gra	many2many	0	Gra--Gralnc.28317,Gra--Gralnc.3422,Gra--Gralnc.4635,	0	Ghr_D--Ghrlnc.68617,	0	Gba_D--Gbalnc.53974,Gba_D--Gbalnc.66271,Gba_D--Gbalnc.66210,
3	Gba_D,Ghr_D,Gra	many2many	0	Gra--Gralnc.14055,Gra--Gralnc.7337,	0	Ghr_D--Ghrlnc.53817,Ghr_D--Ghrlnc.52659,Ghr_D--Ghrlnc.79231,	0	Gba_D--Gbalnc.70163,Gba_D--Gbalnc.52634,
3	Gba_D,Ghr_D,Gra	many2many	0	Gra--Gralnc.2597,Gra--Gralnc.17621,	0	Ghr_D--Ghrlnc.49327,Ghr_D--Ghrlnc.68482,Ghr_D--Ghrlnc.79111,	0	Gba_D--Gbalnc.59481,Gba_D--Gbalnc.69063,
3	Gba_D,Ghr_D,Gra	many2many	0	Gra--Gralnc.11700,Gra--Gralnc.34151,	0	Ghr_D--Ghrlnc.55470,Ghr_D--Ghrlnc.79234,Ghr_D--Ghrlnc.50102,Ghr_D--Ghrlnc.59971,	0	Gba_D--Gbalnc.47860,
3	Gba_D,Ghr_D,Gra	many2many	0	Gra--Gralnc.10054,Gra--Gralnc.14156,Gra--Gralnc.14157,Gra--Gralnc.14167,	0	Ghr_D--Ghrlnc.72023,Ghr_D--Ghrlnc.72024,	0	Gba_D--Gbalnc.62565,
3	Gba_D,Ghr_D,Gra	many2many	0	Gra--Gralnc.6951,	0	Ghr_D--Ghrlnc.75088,Ghr_D--Ghrlnc.75931,Ghr_D--Ghrlnc.82268,	0	Gba_D--Gbalnc.65404,Gba_D--Gbalnc.66158,Gba_D--Gbalnc.41040,
3	Gba_D,Ghr_D,Gra	many2many	0	Gra--Gralnc.32186,	0	Ghr_D--Ghrlnc.76487,Ghr_D--Ghrlnc.76488,Ghr_D--Ghrlnc.55786,Ghr_D--Ghrlnc.74012,	0	Gba_D--Gbalnc.66650,Gba_D--Gbalnc.66651,
3	Gba_A,Ghr_A,Ghr_D	many2many	0	0	Ghr_A--Ghrlnc.10162,Ghr_A--Ghrlnc.25553,	Ghr_D--Ghrlnc.81130,Ghr_D--Ghrlnc.74163,	Gba_A--Gbalnc.8653,Gba_A--Gbalnc.25893,	0
3	Gar,Gba_A,Ghr_A	many2many	Gar--Garlnc.38861,	0	Ghr_A--Ghrlnc.10642,Ghr_A--Ghrlnc.10644,	0	Gba_A--Gbalnc.9086,Gba_A--Gbalnc.23835,Gba_A--Gbalnc.4293,	0
3	Gba_D,Ghr_D,Gra	many2many	0	Gra--Gralnc.14161,Gra--Gralnc.14163,	0	Ghr_D--Ghrlnc.72017,Ghr_D--Ghrlnc.72015,	0	Gba_D--Gbalnc.62560,Gba_D--Gbalnc.62561,
3	Gba_D,Ghr_D,Gra	many2many	0	Gra--Gralnc.36654,	0	Ghr_D--Ghrlnc.50417,Ghr_D--Ghrlnc.50419,Ghr_D--Ghrlnc.87260,	0	Gba_D--Gbalnc.61798,Gba_D--Gbalnc.76042,
3	Gba_A,Ghr_A,Ghr_D	many2many	0	0	Ghr_A--Ghrlnc.15287,Ghr_A--Ghrlnc.15292,	Ghr_D--Ghrlnc.82894,Ghr_D--Ghrlnc.86722,Ghr_D--Ghrlnc.86723,	Gba_A--Gbalnc.13044,	0
3	Gba_D,Ghr_A,Ghr_D	many2many	0	0	Ghr_A--Ghrlnc.16629,	Ghr_D--Ghrlnc.47030,Ghr_D--Ghrlnc.47031,Ghr_D--Ghrlnc.48697,	0	Gba_D--Gbalnc.40415,Gba_D--Gbalnc.46968,
3	Gba_D,Ghr_A,Ghr_D	many2many	0	0	Ghr_A--Ghrlnc.33055,	Ghr_D--Ghrlnc.66944,Ghr_D--Ghrlnc.66356,Ghr_D--Ghrlnc.70217,	0	Gba_D--Gbalnc.57629,Gba_D--Gbalnc.60980,
3	Gar,Gba_D,Ghr_D	many2many	Gar--Garlnc.20847,Gar--Garlnc.24590,Gar--Garlnc.38195,	0	0	Ghr_D--Ghrlnc.71130,Ghr_D--Ghrlnc.71131,	0	Gba_D--Gbalnc.61379,
3	Gba_A,Ghr_A,Ghr_D	many2many	0	0	Ghr_A--Ghrlnc.39762,Ghr_A--Ghrlnc.39829,Ghr_A--Ghrlnc.37023,	Ghr_D--Ghrlnc.83136,	Gba_A--Gbalnc.34083,Gba_A--Gbalnc.34017,	0
3	Gba_D,Ghr_A,Ghr_D	many2many	0	0	Ghr_A--Ghrlnc.44484,Ghr_A--Ghrlnc.44485,	Ghr_D--Ghrlnc.87187,Ghr_D--Ghrlnc.87188,	0	Gba_D--Gbalnc.75980,Gba_D--Gbalnc.75981,
3	Gba_D,Ghr_A,Ghr_D	many2many	0	0	Ghr_A--Ghrlnc.9538,Ghr_A--Ghrlnc.9554,	Ghr_D--Ghrlnc.61123,Ghr_D--Ghrlnc.61053,	0	Gba_D--Gbalnc.52902,Gba_D--Gbalnc.52929,
3	Gar,Gba_A,Ghr_A	many2many	Gar--Garlnc.3009,Gar--Garlnc.5774,Gar--Garlnc.5772,	0	Ghr_A--Ghrlnc.7392,Ghr_A--Ghrlnc.7393,	0	Gba_A--Gbalnc.4633,	0
3	Gar,Gba_A,Ghr_A	many2many	Gar--Garlnc.22862,	0	Ghr_A--Ghrlnc.10181,Ghr_A--Ghrlnc.29169,Ghr_A--Ghrlnc.45549,	0	Gba_A--Gbalnc.24794,Gba_A--Gbalnc.28555,	0
3	Gar,Gba_A,Ghr_A	many2many	Gar--Garlnc.8379,Gar--Garlnc.8380,	0	Ghr_A--Ghrlnc.10966,Ghr_A--Ghrlnc.15537,	0	Gba_A--Gbalnc.9344,Gba_A--Gbalnc.13209,	0
3	Gba_A,Ghr_A,Gra	many2many	0	Gra--Gralnc.14528,Gra--Gralnc.23988,	Ghr_A--Ghrlnc.12305,Ghr_A--Ghrlnc.28465,	0	Gba_A--Gbalnc.10507,Gba_A--Gbalnc.24186,	0
3	Gar,Gba_A,Ghr_A	many2many	Gar--Garlnc.11820,	0	Ghr_A--Ghrlnc.14428,Ghr_A--Ghrlnc.17254,Ghr_A--Ghrlnc.17255,	0	Gba_A--Gbalnc.12363,Gba_A--Gbalnc.14694,	0
3	Gar,Gba_A,Ghr_A	many2many	Gar--Garlnc.19391,Gar--Garlnc.17820,Gar--Garlnc.17821,	0	Ghr_A--Ghrlnc.14596,	0	Gba_A--Gbalnc.12494,Gba_A--Gbalnc.12495,	0
3	Gar,Gba_A,Ghr_A	many2many	Gar--Garlnc.11163,Gar--Garlnc.36164,Gar--Garlnc.7743,	0	Ghr_A--Ghrlnc.18860,Ghr_A--Ghrlnc.18861,	0	Gba_A--Gbalnc.16040,	0
3	Gar,Gba_A,Ghr_A	many2many	Gar--Garlnc.27335,Gar--Garlnc.27337,Gar--Garlnc.7279,	0	Ghr_A--Ghrlnc.1756,	0	Gba_A--Gbalnc.1585,Gba_A--Gbalnc.9307,	0
3	Gar,Gba_A,Ghr_A	many2many	Gar--Garlnc.3567,Gar--Garlnc.3595,	0	Ghr_A--Ghrlnc.2155,Ghr_A--Ghrlnc.37488,	0	Gba_A--Gbalnc.15558,Gba_A--Gbalnc.1882,	0
3	Gar,Gba_A,Ghr_A	many2many	Gar--Garlnc.17125,	0	Ghr_A--Ghrlnc.2007,Ghr_A--Ghrlnc.40973,	0	Gba_A--Gbalnc.1769,Gba_A--Gbalnc.35033,Gba_A--Gbalnc.35034,	0
3	Gar,Gba_A,Ghr_A	many2many	Gar--Garlnc.31956,Gar--Garlnc.16555,	0	Ghr_A--Ghrlnc.20893,Ghr_A--Ghrlnc.41335,	0	Gba_A--Gbalnc.17774,Gba_A--Gbalnc.35344,	0
3	Gar,Gba_A,Ghr_A	many2many	Gar--Garlnc.29208,Gar--Garlnc.20138,Gar--Garlnc.29858,	0	Ghr_A--Ghrlnc.21192,Ghr_A--Ghrlnc.21193,	0	Gba_A--Gbalnc.18018,	0
3	Gar,Gba_A,Ghr_A	many2many	Gar--Garlnc.17855,Gar--Garlnc.18090,Gar--Garlnc.28642,	0	Ghr_A--Ghrlnc.22716,Ghr_A--Ghrlnc.23001,	0	Gba_A--Gbalnc.19547,	0
3	Gar,Gba_A,Ghr_A	many2many	Gar--Garlnc.4039,Gar--Garlnc.4040,	0	Ghr_A--Ghrlnc.2676,Ghr_A--Ghrlnc.790,	0	Gba_A--Gbalnc.2338,Gba_A--Gbalnc.736,	0
3	Gar,Gba_A,Ghr_A	many2many	Gar--Garlnc.13059,Gar--Garlnc.17622,Gar--Garlnc.21446,	0	Ghr_A--Ghrlnc.27198,Ghr_A--Ghrlnc.22490,	0	Gba_A--Gbalnc.23184,	0
3	Gar,Gba_A,Ghr_A	many2many	Gar--Garlnc.30889,Gar--Garlnc.22210,	0	Ghr_A--Ghrlnc.28335,Ghr_A--Ghrlnc.28346,	0	Gba_A--Gbalnc.24079,Gba_A--Gbalnc.29181,	0
3	Gar,Gba_A,Ghr_A	many2many	Gar--Garlnc.26310,Gar--Garlnc.26311,	0	Ghr_A--Ghrlnc.31333,Ghr_A--Ghrlnc.31334,	0	Gba_A--Gbalnc.26803,Gba_A--Gbalnc.26805,	0
3	Gar,Gba_A,Ghr_A	many2many	Gar--Garlnc.38633,	0	Ghr_A--Ghrlnc.32888,Ghr_A--Ghrlnc.39595,Ghr_A--Ghrlnc.41017,	0	Gba_A--Gbalnc.28087,Gba_A--Gbalnc.35073,	0
3	Gar,Gba_A,Ghr_A	many2many	Gar--Garlnc.25169,Gar--Garlnc.36856,	0	Ghr_A--Ghrlnc.36874,Ghr_A--Ghrlnc.37231,	0	Gba_A--Gbalnc.15963,Gba_A--Gbalnc.7937,	0
3	Gar,Gba_A,Ghr_A	many2many	Gar--Garlnc.32294,	0	Ghr_A--Ghrlnc.40937,Ghr_A--Ghrlnc.40938,	0	Gba_A--Gbalnc.35005,Gba_A--Gbalnc.35007,Gba_A--Gbalnc.35006,	0
3	Gba_A,Ghr_A,Gra	many2many	0	Gra--Gralnc.26249,Gra--Gralnc.6850,	Ghr_A--Ghrlnc.41033,Ghr_A--Ghrlnc.42704,	0	Gba_A--Gbalnc.35087,Gba_A--Gbalnc.36529,	0
3	Gar,Gba_A,Ghr_A	many2many	Gar--Garlnc.3040,	0	Ghr_A--Ghrlnc.5358,Ghr_A--Ghrlnc.5359,Ghr_A--Ghrlnc.5166,	0	Gba_A--Gbalnc.4611,Gba_A--Gbalnc.4613,	0
3	Gar,Gba_A,Ghr_A	many2many	Gar--Garlnc.38921,Gar--Garlnc.38925,	0	Ghr_A--Ghrlnc.9266,	0	Gba_A--Gbalnc.7928,Gba_A--Gbalnc.7929,Gba_A--Gbalnc.7935,	0
3	Gba_D,Ghr_D,Gra	many2many	0	Gra--Gralnc.14590,	0	Ghr_D--Ghrlnc.63632,Ghr_D--Ghrlnc.72957,	0	Gba_D--Gbalnc.73005,Gba_D--Gbalnc.55175,Gba_D--Gbalnc.75958,
3	Gar,Ghr_A,Gra	many2many	Gar--Garlnc.21951,Gar--Garlnc.36961,Gar--Garlnc.38235,	Gra--Gralnc.12012,Gra--Gralnc.36190,	Ghr_A--Ghrlnc.27910,	0	0	0
3	Gba_D,Ghr_D,Gra	many2many	0	Gra--Gralnc.14966,Gra--Gralnc.1873,	0	Ghr_D--Ghrlnc.67313,Ghr_D--Ghrlnc.72552,	0	Gba_D--Gbalnc.58435,Gba_D--Gbalnc.63046,
3	Gba_D,Ghr_D,Gra	many2many	0	Gra--Gralnc.16316,	0	Ghr_D--Ghrlnc.77702,Ghr_D--Ghrlnc.71737,Ghr_D--Ghrlnc.71733,	0	Gba_D--Gbalnc.62318,Gba_D--Gbalnc.67729,
3	Gba_D,Ghr_D,Gra	many2many	0	Gra--Gralnc.4133,Gra--Gralnc.11773,Gra--Gralnc.9068,	0	Ghr_D--Ghrlnc.50193,	0	Gba_D--Gbalnc.43228,Gba_D--Gbalnc.75478,
3	Gba_D,Ghr_D,Gra	many2many	0	Gra--Gralnc.29912,	0	Ghr_D--Ghrlnc.64190,Ghr_D--Ghrlnc.64194,	0	Gba_D--Gbalnc.55672,Gba_D--Gbalnc.55671,Gba_D--Gbalnc.55674,
3	Gba_D,Ghr_D,Gra	many2many	0	Gra--Gralnc.15106,Gra--Gralnc.15107,Gra--Gralnc.15108,	0	Ghr_D--Ghrlnc.73070,	0	Gba_D--Gbalnc.46482,Gba_D--Gbalnc.63527,
3	Gba_D,Ghr_A,Ghr_D	many2many	0	0	Ghr_A--Ghrlnc.10182,	Ghr_D--Ghrlnc.50461,Ghr_D--Ghrlnc.70301,	0	Gba_D--Gbalnc.61044,Gba_D--Gbalnc.66765,
3	Gba_D,Ghr_A,Ghr_D	many2many	0	0	Ghr_A--Ghrlnc.11840,Ghr_A--Ghrlnc.18085,	Ghr_D--Ghrlnc.57482,Ghr_D--Ghrlnc.62793,	0	Gba_D--Gbalnc.49606,
3	Gba_A,Ghr_A,Ghr_D	many2many	0	0	Ghr_A--Ghrlnc.14139,Ghr_A--Ghrlnc.14140,	Ghr_D--Ghrlnc.59600,Ghr_D--Ghrlnc.59599,	Gba_A--Gbalnc.12131,	0
3	Gba_D,Ghr_A,Ghr_D	many2many	0	0	Ghr_A--Ghrlnc.16599,	Ghr_D--Ghrlnc.85704,Ghr_D--Ghrlnc.83875,	0	Gba_D--Gbalnc.63514,Gba_D--Gbalnc.73071,
3	Gba_A,Ghr_A,Ghr_D	many2many	0	0	Ghr_A--Ghrlnc.17294,Ghr_A--Ghrlnc.20414,	Ghr_D--Ghrlnc.55614,Ghr_D--Ghrlnc.75618,	Gba_A--Gbalnc.17354,	0
3	Gba_A,Ghr_A,Ghr_D	many2many	0	0	Ghr_A--Ghrlnc.2022,Ghr_A--Ghrlnc.2024,	Ghr_D--Ghrlnc.47816,	Gba_A--Gbalnc.1781,Gba_A--Gbalnc.1784,	0
3	Gar,Gba_A,Ghr_A	many2many	Gar--Garlnc.11704,	0	Ghr_A--Ghrlnc.21556,Ghr_A--Ghrlnc.14270,	0	Gba_A--Gbalnc.12242,Gba_A--Gbalnc.18342,	0
3	Gba_A,Ghr_A,Ghr_D	many2many	0	0	Ghr_A--Ghrlnc.10430,Ghr_A--Ghrlnc.24046,	Ghr_D--Ghrlnc.62256,Ghr_D--Ghrlnc.62255,	Gba_A--Gbalnc.20465,	0
3	Gba_D,Ghr_A,Ghr_D	many2many	0	0	Ghr_A--Ghrlnc.26054,Ghr_A--Ghrlnc.41959,	Ghr_D--Ghrlnc.70237,Ghr_D--Ghrlnc.73612,	0	Gba_D--Gbalnc.64039,
3	Gba_A,Ghr_A,Ghr_D	many2many	0	0	Ghr_A--Ghrlnc.2768,Ghr_A--Ghrlnc.39396,	Ghr_D--Ghrlnc.55696,	Gba_A--Gbalnc.2421,Gba_A--Gbalnc.33704,	0
3	Gba_A,Ghr_A,Gra	many2many	0	Gra--Gralnc.23987,Gra--Gralnc.15348,	Ghr_A--Ghrlnc.3134,	0	Gba_A--Gbalnc.2740,Gba_A--Gbalnc.2741,	0
3	Gba_A,Ghr_A,Ghr_D	many2many	0	0	Ghr_A--Ghrlnc.31799,Ghr_A--Ghrlnc.16061,	Ghr_D--Ghrlnc.54408,	Gba_A--Gbalnc.6808,Gba_A--Gbalnc.13412,	0
3	Gba_A,Ghr_A,Ghr_D	many2many	0	0	Ghr_A--Ghrlnc.36824,Ghr_A--Ghrlnc.39959,	Ghr_D--Ghrlnc.52337,	Gba_A--Gbalnc.31509,Gba_A--Gbalnc.34231,	0
3	Gar,Gba_A,Ghr_A	many2many	Gar--Garlnc.37996,Gar--Garlnc.37998,	0	Ghr_A--Ghrlnc.39275,	0	Gba_A--Gbalnc.16187,Gba_A--Gbalnc.33604,	0
3	Gba_D,Ghr_D,Gra	many2many	0	Gra--Gralnc.37422,	0	Ghr_D--Ghrlnc.86490,Ghr_D--Ghrlnc.86492,	0	Gba_D--Gbalnc.75363,Gba_D--Gbalnc.75365,
3	Gba_A,Gba_D,Ghr_A	many2many	0	0	Ghr_A--Ghrlnc.11901,Ghr_A--Ghrlnc.25402,	0	Gba_A--Gbalnc.10134,Gba_A--Gbalnc.21566,	Gba_D--Gbalnc.42538,
3	Gba_A,Gba_D,Ghr_A	many2many	0	0	Ghr_A--Ghrlnc.25505,	0	Gba_A--Gbalnc.6917,Gba_A--Gbalnc.8660,	Gba_D--Gbalnc.60222,Gba_D--Gbalnc.72252,
3	Gba_D,Ghr_D,Gra	many2many	0	Gra--Gralnc.5447,	0	Ghr_D--Ghrlnc.56151,Ghr_D--Ghrlnc.48721,	0	Gba_D--Gbalnc.41880,Gba_D--Gbalnc.48418,
3	Gba_A,Ghr_A,Ghr_D	many2many	0	0	Ghr_A--Ghrlnc.35422,Ghr_A--Ghrlnc.3997,	Ghr_D--Ghrlnc.78925,	Gba_A--Gbalnc.3519,Gba_A--Gbalnc.21386,	0
3	Gba_D,Ghr_A,Ghr_D	many2many	0	0	Ghr_A--Ghrlnc.36547,Ghr_A--Ghrlnc.39981,	Ghr_D--Ghrlnc.75688,Ghr_D--Ghrlnc.75689,	0	Gba_D--Gbalnc.65939,
3	Gar,Gba_D,Ghr_D	many2many	Gar--Garlnc.37967,Gar--Garlnc.36624,	0	0	Ghr_D--Ghrlnc.83017,Ghr_D--Ghrlnc.83018,	0	Gba_D--Gbalnc.72319,
3	Gba_A,Ghr_A,Gra	many2many	0	Gra--Gralnc.2050,	Ghr_A--Ghrlnc.10628,Ghr_A--Ghrlnc.10629,	0	Gba_A--Gbalnc.9071,Gba_A--Gbalnc.9072,	0
3	Gar,Gba_A,Ghr_A	many2many	Gar--Garlnc.34509,	0	Ghr_A--Ghrlnc.10774,Ghr_A--Ghrlnc.43263,	0	Gba_A--Gbalnc.37023,Gba_A--Gbalnc.9190,	0
3	Gar,Gba_A,Ghr_A	many2many	Gar--Garlnc.22578,Gar--Garlnc.9778,	0	Ghr_A--Ghrlnc.12074,Ghr_A--Ghrlnc.28820,	0	Gba_A--Gbalnc.10289,	0
3	Gar,Gba_A,Ghr_A	many2many	Gar--Garlnc.22794,	0	Ghr_A--Ghrlnc.12264,Ghr_A--Ghrlnc.29081,	0	Gba_A--Gbalnc.10471,Gba_A--Gbalnc.24716,	0
3	Gar,Gba_A,Ghr_A	many2many	Gar--Garlnc.10923,Gar--Garlnc.29217,	0	Ghr_A--Ghrlnc.13335,Ghr_A--Ghrlnc.39169,	0	Gba_A--Gbalnc.11427,	0
3	Gar,Gba_A,Ghr_A	many2many	Gar--Garlnc.1187,	0	Ghr_A--Ghrlnc.1345,Ghr_A--Ghrlnc.14277,	0	Gba_A--Gbalnc.12250,Gba_A--Gbalnc.1275,	0
3	Gar,Gba_A,Ghr_A	many2many	Gar--Garlnc.12180,Gar--Garlnc.32658,	0	Ghr_A--Ghrlnc.14082,Ghr_A--Ghrlnc.14081,	0	Gba_A--Gbalnc.12098,	0
3	Gar,Gba_A,Ghr_A	many2many	Gar--Garlnc.32135,	0	Ghr_A--Ghrlnc.14483,Ghr_A--Ghrlnc.41119,	0	Gba_A--Gbalnc.12401,Gba_A--Gbalnc.35156,	0
3	Gar,Gba_A,Ghr_A	many2many	Gar--Garlnc.11927,Gar--Garlnc.16264,	0	Ghr_A--Ghrlnc.14560,	0	Gba_A--Gbalnc.12467,Gba_A--Gbalnc.37010,	0
3	Gar,Gba_A,Ghr_A	many2many	Gar--Garlnc.8631,Gar--Garlnc.8632,	0	Ghr_A--Ghrlnc.16129,Ghr_A--Ghrlnc.27150,	0	Gba_A--Gbalnc.13714,	0
3	Gar,Gba_A,Ghr_A	many2many	Gar--Garlnc.13631,Gar--Garlnc.6703,	0	Ghr_A--Ghrlnc.17132,	0	Gba_A--Gbalnc.14588,Gba_A--Gbalnc.7371,	0
3	Gar,Gba_A,Ghr_A	many2many	Gar--Garlnc.3995,	0	Ghr_A--Ghrlnc.17285,Ghr_A--Ghrlnc.2623,	0	Gba_A--Gbalnc.14721,Gba_A--Gbalnc.2284,	0
3	Gar,Gba_A,Ghr_A	many2many	Gar--Garlnc.6008,	0	Ghr_A--Ghrlnc.17950,Ghr_A--Ghrlnc.7786,	0	Gba_A--Gbalnc.15283,Gba_A--Gbalnc.6662,	0
3	Gar,Gba_A,Ghr_A	many2many	Gar--Garlnc.14263,Gar--Garlnc.3351,	0	Ghr_A--Ghrlnc.18039,Ghr_A--Ghrlnc.4897,	0	Gba_A--Gbalnc.15346,	0
3	Gar,Gba_A,Ghr_A	many2many	Gar--Garlnc.19982,	0	Ghr_A--Ghrlnc.18734,Ghr_A--Ghrlnc.25481,	0	Gba_A--Gbalnc.15895,Gba_A--Gbalnc.21636,	0
3	Gar,Gba_A,Ghr_A	many2many	Gar--Garlnc.15035,	0	Ghr_A--Ghrlnc.19126,Ghr_A--Ghrlnc.19128,	0	Gba_A--Gbalnc.16265,Gba_A--Gbalnc.16267,	0
3	Gar,Gba_A,Ghr_A	many2many	Gar--Garlnc.16725,Gar--Garlnc.16727,	0	Ghr_A--Ghrlnc.21197,	0	Gba_A--Gbalnc.18020,Gba_A--Gbalnc.18023,	0
3	Gar,Gba_A,Ghr_A	many2many	Gar--Garlnc.5183,Gar--Garlnc.23852,	0	Ghr_A--Ghrlnc.21436,Ghr_A--Ghrlnc.6972,	0	Gba_A--Gbalnc.18237,	0
3	Gar,Gba_A,Ghr_A	many2many	Gar--Garlnc.2458,	0	Ghr_A--Ghrlnc.40359,Ghr_A--Ghrlnc.6202,	0	Gba_A--Gbalnc.34492,Gba_A--Gbalnc.5317,	0
3	Gba_A,Gba_D,Ghr_A	many2many	0	0	Ghr_A--Ghrlnc.22372,Ghr_A--Ghrlnc.22376,	0	Gba_A--Gbalnc.19030,Gba_A--Gbalnc.19034,	Gba_D--Gbalnc.57984,
3	Gar,Gba_A,Ghr_A	many2many	Gar--Garlnc.18165,Gar--Garlnc.18368,	0	Ghr_A--Ghrlnc.27637,Ghr_A--Ghrlnc.27638,	0	Gba_A--Gbalnc.19636,	0
3	Gar,Gba_A,Ghr_A	many2many	Gar--Garlnc.18909,	0	Ghr_A--Ghrlnc.23933,Ghr_A--Ghrlnc.23936,	0	Gba_A--Gbalnc.20358,Gba_A--Gbalnc.20362,	0
3	Gar,Gba_A,Ghr_A	many2many	Gar--Garlnc.38910,Gar--Garlnc.38911,	0	Ghr_A--Ghrlnc.25986,Ghr_A--Ghrlnc.35250,	0	Gba_A--Gbalnc.14082,	0
3	Gar,Gba_A,Ghr_A	many2many	Gar--Garlnc.20435,Gar--Garlnc.34751,	0	Ghr_A--Ghrlnc.26016,	0	Gba_A--Gbalnc.22103,Gba_A--Gbalnc.22104,	0
3	Gar,Gba_A,Ghr_A	many2many	Gar--Garlnc.20924,Gar--Garlnc.3233,	0	Ghr_A--Ghrlnc.26613,Ghr_A--Ghrlnc.5072,	0	Gba_A--Gbalnc.22623,	0
3	Gba_A,Gba_D,Ghr_A	many2many	0	0	Ghr_A--Ghrlnc.27791,Ghr_A--Ghrlnc.34122,	0	Gba_A--Gbalnc.23645,Gba_A--Gbalnc.29149,	Gba_D--Gbalnc.67700,
3	Gar,Gba_A,Ghr_A	many2many	Gar--Garlnc.23143,Gar--Garlnc.31533,	0	Ghr_A--Ghrlnc.29592,	0	Gba_A--Gbalnc.25184,Gba_A--Gbalnc.29128,	0
3	Gar,Gba_A,Ghr_A	many2many	Gar--Garlnc.23859,	0	Ghr_A--Ghrlnc.30344,Ghr_A--Ghrlnc.3778,	0	Gba_A--Gbalnc.25872,Gba_A--Gbalnc.3334,	0
3	Gar,Gba_A,Ghr_A	many2many	Gar--Garlnc.25212,	0	Ghr_A--Ghrlnc.31783,Ghr_A--Ghrlnc.31785,	0	Gba_A--Gbalnc.27199,Gba_A--Gbalnc.27200,	0
3	Gba_A,Ghr_A,Gra	many2many	0	Gra--Gralnc.19668,Gra--Gralnc.19717,	Ghr_A--Ghrlnc.38344,Ghr_A--Ghrlnc.38394,	0	Gba_A--Gbalnc.32825,	0
3	Gar,Gba_A,Ghr_A	many2many	Gar--Garlnc.33688,	0	Ghr_A--Ghrlnc.38870,Ghr_A--Ghrlnc.45290,	0	Gba_A--Gbalnc.33258,Gba_A--Gbalnc.38783,	0
3	Gar,Gba_A,Ghr_A	many2many	Gar--Garlnc.37783,Gar--Garlnc.1068,	0	Ghr_A--Ghrlnc.39138,Ghr_A--Ghrlnc.39139,	0	Gba_A--Gbalnc.33504,	0
3	Gar,Gba_A,Ghr_A	many2many	Gar--Garlnc.32836,	0	Ghr_A--Ghrlnc.40272,Ghr_A--Ghrlnc.40274,	0	Gba_A--Gbalnc.34418,Gba_A--Gbalnc.34419,	0
3	Gar,Gba_A,Ghr_A	many2many	Gar--Garlnc.2459,	0	Ghr_A--Ghrlnc.40342,Ghr_A--Ghrlnc.6203,	0	Gba_A--Gbalnc.34477,Gba_A--Gbalnc.5318,	0
3	Gar,Gba_A,Ghr_A	many2many	Gar--Garlnc.11583,	0	Ghr_A--Ghrlnc.4087,Ghr_A--Ghrlnc.4776,	0	Gba_A--Gbalnc.3590,Gba_A--Gbalnc.4105,	0
3	Gar,Gba_A,Ghr_A	many2many	Gar--Garlnc.32192,	0	Ghr_A--Ghrlnc.41045,Ghr_A--Ghrlnc.42783,	0	Gba_A--Gbalnc.35097,Gba_A--Gbalnc.36591,	0
3	Gar,Gba_A,Ghr_A	many2many	Gar--Garlnc.32181,Gar--Garlnc.722,	0	Ghr_A--Ghrlnc.41053,	0	Gba_A--Gbalnc.35106,Gba_A--Gbalnc.35107,	0
3	Gar,Gba_A,Ghr_A	many2many	Gar--Garlnc.1951,	0	Ghr_A--Ghrlnc.41542,Ghr_A--Ghrlnc.6725,	0	Gba_A--Gbalnc.35517,Gba_A--Gbalnc.5751,	0
3	Gar,Gba_A,Ghr_A	many2many	Gar--Garlnc.35329,Gar--Garlnc.35690,	0	Ghr_A--Ghrlnc.44471,	0	Gba_A--Gbalnc.38068,Gba_A--Gbalnc.38066,	0
3	Gba_A,Gba_D,Ghr_A	many2many	0	0	Ghr_A--Ghrlnc.4848,Ghr_A--Ghrlnc.39944,	0	Gba_A--Gbalnc.1153,Gba_A--Gbalnc.8411,	Gba_D--Gbalnc.40446,
3	Gar,Gba_A,Ghr_A	many2many	Gar--Garlnc.2412,Gar--Garlnc.17301,	0	Ghr_A--Ghrlnc.6137,Ghr_A--Ghrlnc.6138,	0	Gba_A--Gbalnc.5269,	0
3	Gar,Gba_A,Ghr_A	many2many	Gar--Garlnc.32266,Gar--Garlnc.5967,	0	Ghr_A--Ghrlnc.7739,	0	Gba_A--Gbalnc.6625,Gba_A--Gbalnc.35037,	0
3	Gar,Gba_A,Ghr_A	many2many	Gar--Garlnc.6477,Gar--Garlnc.31954,	0	Ghr_A--Ghrlnc.8390,Ghr_A--Ghrlnc.8391,	0	Gba_A--Gbalnc.7150,	0
3	Gar,Gba_A,Ghr_A	many2many	Gar--Garlnc.20237,Gar--Garlnc.30970,	0	Ghr_A--Ghrlnc.25785,Ghr_A--Ghrlnc.34052,	0	Gba_A--Gbalnc.21921,	0
3	Gba_D,Ghr_A,Ghr_D	many2many	0	0	Ghr_A--Ghrlnc.23873,	Ghr_D--Ghrlnc.80828,Ghr_D--Ghrlnc.83681,	0	Gba_D--Gbalnc.70540,Gba_D--Gbalnc.72889,
3	Gba_D,Ghr_A,Ghr_D	many2many	0	0	Ghr_A--Ghrlnc.4363,	Ghr_D--Ghrlnc.52736,Ghr_D--Ghrlnc.78485,	0	Gba_D--Gbalnc.76310,Gba_D--Gbalnc.62075,
3	Gba_D,Ghr_D,Gra	many2many	0	Gra--Gralnc.34166,Gra--Gralnc.34168,	0	Ghr_D--Ghrlnc.55486,Ghr_D--Ghrlnc.86844,	0	Gba_D--Gbalnc.47877,
3	Gar,Gba_A,Ghr_A	many2many	Gar--Garlnc.3971,	0	Ghr_A--Ghrlnc.20371,Ghr_A--Ghrlnc.17402,	0	Gba_A--Gbalnc.2261,Gba_A--Gbalnc.3695,	0
3	Gar,Gba_A,Gba_D	many2many	Gar--Garlnc.27836,Gar--Garlnc.27790,	0	0	0	Gba_A--Gbalnc.32611,	Gba_D--Gbalnc.70898,Gba_D--Gbalnc.71014,
3	Gba_D,Ghr_D,Gra	many2many	0	Gra--Gralnc.21366,Gra--Gralnc.8757,	0	Ghr_D--Ghrlnc.60783,	0	Gba_D--Gbalnc.52529,Gba_D--Gbalnc.66188,
3	Gba_A,Gba_D,Ghr_D	many2many	0	0	0	Ghr_D--Ghrlnc.51616,Ghr_D--Ghrlnc.51618,	Gba_A--Gbalnc.7397,	Gba_D--Gbalnc.44457,Gba_D--Gbalnc.44459,
3	Gba_D,Ghr_D,Gra	many2many	0	Gra--Gralnc.12805,	0	Ghr_D--Ghrlnc.46627,Ghr_D--Ghrlnc.51392,	0	Gba_D--Gbalnc.44268,Gba_D--Gbalnc.44269,
3	Gba_D,Ghr_D,Gra	many2many	0	Gra--Gralnc.4704,	0	Ghr_D--Ghrlnc.47878,Ghr_D--Ghrlnc.47879,	0	Gba_D--Gbalnc.41133,Gba_D--Gbalnc.41134,
3	Gba_D,Ghr_D,Gra	many2many	0	Gra--Gralnc.21961,	0	Ghr_D--Ghrlnc.50474,Ghr_D--Ghrlnc.84202,	0	Gba_D--Gbalnc.43467,Gba_D--Gbalnc.73379,
3	Gba_D,Ghr_D,Gra	many2many	0	Gra--Gralnc.12636,	0	Ghr_D--Ghrlnc.51229,Ghr_D--Ghrlnc.51232,	0	Gba_D--Gbalnc.44122,Gba_D--Gbalnc.44125,
3	Gba_D,Ghr_D,Gra	many2many	0	Gra--Gralnc.34637,	0	Ghr_D--Ghrlnc.56542,Ghr_D--Ghrlnc.59424,	0	Gba_D--Gbalnc.48753,Gba_D--Gbalnc.51491,
3	Gba_D,Ghr_D,Gra	many2many	0	Gra--Gralnc.34666,	0	Ghr_D--Ghrlnc.57138,Ghr_D--Ghrlnc.57139,	0	Gba_D--Gbalnc.49279,Gba_D--Gbalnc.48787,
3	Gba_D,Ghr_D,Gra	many2many	0	Gra--Gralnc.13949,	0	Ghr_D--Ghrlnc.69103,Ghr_D--Ghrlnc.71778,	0	Gba_D--Gbalnc.62357,Gba_D--Gbalnc.59932,
3	Gba_D,Ghr_D,Gra	many2many	0	Gra--Gralnc.18513,Gra--Gralnc.28536,	0	Ghr_D--Ghrlnc.62531,Ghr_D--Ghrlnc.79570,	0	Gba_D--Gbalnc.54211,
3	Gba_D,Ghr_D,Gra	many2many	0	Gra--Gralnc.28886,	0	Ghr_D--Ghrlnc.62965,Ghr_D--Ghrlnc.87971,	0	Gba_D--Gbalnc.54617,Gba_D--Gbalnc.76669,
3	Gba_D,Ghr_D,Gra	many2many	0	Gra--Gralnc.29889,	0	Ghr_D--Ghrlnc.64166,Ghr_D--Ghrlnc.64167,	0	Gba_D--Gbalnc.55650,Gba_D--Gbalnc.55651,
3	Gba_D,Ghr_D,Gra	many2many	0	Gra--Gralnc.8939,	0	Ghr_D--Ghrlnc.66350,Ghr_D--Ghrlnc.69317,	0	Gba_D--Gbalnc.57623,Gba_D--Gbalnc.60180,
3	Gba_D,Ghr_D,Gra	many2many	0	Gra--Gralnc.8057,Gra--Gralnc.36336,	0	Ghr_D--Ghrlnc.68261,Ghr_D--Ghrlnc.69382,	0	Gba_D--Gbalnc.60240,
3	Gba_D,Ghr_D,Gra	many2many	0	Gra--Gralnc.18195,Gra--Gralnc.18196,	0	Ghr_D--Ghrlnc.71762,Ghr_D--Ghrlnc.79742,	0	Gba_D--Gbalnc.69647,
3	Gba_D,Ghr_D,Gra	many2many	0	Gra--Gralnc.25444,Gra--Gralnc.27256,	0	Ghr_D--Ghrlnc.76083,Ghr_D--Ghrlnc.76084,	0	Gba_D--Gbalnc.66288,
3	Gba_D,Ghr_D,Gra	many2many	0	Gra--Gralnc.32808,	0	Ghr_D--Ghrlnc.77178,Ghr_D--Ghrlnc.77181,	0	Gba_D--Gbalnc.67261,Gba_D--Gbalnc.67262,
3	Gba_D,Ghr_D,Gra	many2many	0	Gra--Gralnc.22000,	0	Ghr_D--Ghrlnc.77911,Ghr_D--Ghrlnc.84244,	0	Gba_D--Gbalnc.67921,Gba_D--Gbalnc.73419,
3	Gar,Gba_D,Ghr_D	many2many	Gar--Garlnc.26073,	0	0	Ghr_D--Ghrlnc.83190,Ghr_D--Ghrlnc.83191,	0	Gba_D--Gbalnc.72460,Gba_D--Gbalnc.72461,
3	Gba_D,Ghr_D,Gra	many2many	0	Gra--Gralnc.18753,	0	Ghr_D--Ghrlnc.52690,Ghr_D--Ghrlnc.75699,	0	Gba_D--Gbalnc.52475,Gba_D--Gbalnc.59276,
3	Gar,Ghr_D,Gra	many2many	Gar--Garlnc.2857,	Gra--Gralnc.31282,Gra--Gralnc.5773,	0	Ghr_D--Ghrlnc.52198,Ghr_D--Ghrlnc.75383,	0	0
3	Gar,Ghr_D,Gra	many2many	Gar--Garlnc.38241,Gar--Garlnc.38250,	Gra--Gralnc.5814,Gra--Gralnc.5818,	0	Ghr_D--Ghrlnc.52236,	0	0
2	Gar,Ghr_A	many2many	Gar--Garlnc.14772,Gar--Garlnc.19651,Gar--Garlnc.36790,Gar--Garlnc.36993,Gar--Garlnc.36994,Gar--Garlnc.36995,Gar--Garlnc.8210,	0	Ghr_A--Ghrlnc.32592,Ghr_A--Ghrlnc.32593,	0	0	0
2	Gba_A,Ghr_A	many2many	0	0	Ghr_A--Ghrlnc.22756,Ghr_A--Ghrlnc.44075,Ghr_A--Ghrlnc.24546,Ghr_A--Ghrlnc.32721,	0	Gba_A--Gbalnc.19336,Gba_A--Gbalnc.20863,Gba_A--Gbalnc.27954,Gba_A--Gbalnc.9202,Gba_A--Gbalnc.33631,	0
2	Ghr_D,Gra	many2many	0	Gra--Gralnc.14154,Gra--Gralnc.19171,Gra--Gralnc.20717,Gra--Gralnc.37045,Gra--Gralnc.9744,	0	Ghr_D--Ghrlnc.82725,Ghr_D--Ghrlnc.79778,	0	0
2	Gba_A,Ghr_A	many2many	0	0	Ghr_A--Ghrlnc.14363,Ghr_A--Ghrlnc.28041,Ghr_A--Ghrlnc.25550,Ghr_A--Ghrlnc.9798,	0	Gba_A--Gbalnc.12316,Gba_A--Gbalnc.23841,Gba_A--Gbalnc.3242,	0
2	Gba_A,Ghr_A	many2many	0	0	Ghr_A--Ghrlnc.42836,Ghr_A--Ghrlnc.42837,Ghr_A--Ghrlnc.42840,Ghr_A--Ghrlnc.42844,Ghr_A--Ghrlnc.42847,	0	Gba_A--Gbalnc.36641,Gba_A--Gbalnc.36644,	0
2	Gba_D,Ghr_D	many2many	0	0	0	Ghr_D--Ghrlnc.83178,Ghr_D--Ghrlnc.63368,Ghr_D--Ghrlnc.87898,	0	Gba_D--Gbalnc.75390,Gba_D--Gbalnc.72447,Gba_D--Gbalnc.54961,Gba_D--Gbalnc.76603,
2	Gba_D,Ghr_D	many2many	0	0	0	Ghr_D--Ghrlnc.66957,Ghr_D--Ghrlnc.66970,	0	Gba_D--Gbalnc.75888,Gba_D--Gbalnc.53396,Gba_D--Gbalnc.55236,Gba_D--Gbalnc.58192,
2	Gba_A,Ghr_A	many2many	0	0	Ghr_A--Ghrlnc.24300,Ghr_A--Ghrlnc.24302,Ghr_A--Ghrlnc.24305,	0	Gba_A--Gbalnc.20691,Gba_A--Gbalnc.20693,Gba_A--Gbalnc.20685,	0
2	Gba_D,Ghr_D	many2many	0	0	0	Ghr_D--Ghrlnc.65642,Ghr_D--Ghrlnc.67209,Ghr_D--Ghrlnc.67210,	0	Gba_D--Gbalnc.56990,Gba_D--Gbalnc.58332,Gba_D--Gbalnc.58333,
2	Ghr_A,Ghr_D	many2many	0	0	Ghr_A--Ghrlnc.15280,Ghr_A--Ghrlnc.18343,Ghr_A--Ghrlnc.32005,	Ghr_D--Ghrlnc.76248,Ghr_D--Ghrlnc.82899,	0	0
2	Gba_A,Ghr_A	many2many	0	0	Ghr_A--Ghrlnc.11103,Ghr_A--Ghrlnc.11107,Ghr_A--Ghrlnc.11115,	0	Gba_A--Gbalnc.9453,Gba_A--Gbalnc.9460,	0
2	Gba_A,Ghr_A	many2many	0	0	Ghr_A--Ghrlnc.1948,Ghr_A--Ghrlnc.24497,	0	Gba_A--Gbalnc.1725,Gba_A--Gbalnc.28108,Gba_A--Gbalnc.34032,	0
2	Gba_A,Ghr_A	many2many	0	0	Ghr_A--Ghrlnc.15321,Ghr_A--Ghrlnc.38072,	0	Gba_A--Gbalnc.19286,Gba_A--Gbalnc.31333,Gba_A--Gbalnc.32574,	0
2	Gba_A,Ghr_A	many2many	0	0	Ghr_A--Ghrlnc.17401,Ghr_A--Ghrlnc.9954,	0	Gba_A--Gbalnc.14814,Gba_A--Gbalnc.2349,Gba_A--Gbalnc.8476,	0
2	Gba_A,Ghr_A	many2many	0	0	Ghr_A--Ghrlnc.29147,Ghr_A--Ghrlnc.29148,Ghr_A--Ghrlnc.31982,	0	Gba_A--Gbalnc.27346,Gba_A--Gbalnc.27347,	0
2	Gba_D,Gra	many2many	0	Gra--Gralnc.12311,Gra--Gralnc.21624,Gra--Gralnc.32798,	0	0	0	Gba_D--Gbalnc.67236,Gba_D--Gbalnc.43795,
2	Gar,Gba_A	many2many	Gar--Garlnc.20351,Gar--Garlnc.3277,	0	0	0	Gba_A--Gbalnc.15922,Gba_A--Gbalnc.22037,Gba_A--Gbalnc.4337,	0
2	Gar,Ghr_D	many2many	Gar--Garlnc.13858,Gar--Garlnc.25303,Gar--Garlnc.28192,	0	0	Ghr_D--Ghrlnc.76177,Ghr_D--Ghrlnc.76252,	0	0
2	Gba_D,Ghr_D	many2many	0	0	0	Ghr_D--Ghrlnc.50934,Ghr_D--Ghrlnc.65534,Ghr_D--Ghrlnc.60897,	0	Gba_D--Gbalnc.43869,Gba_D--Gbalnc.52744,
2	Gar,Gra	many2many	Gar--Garlnc.37225,Gar--Garlnc.37234,Gar--Garlnc.37495,	Gra--Gralnc.21341,Gra--Gralnc.35624,	0	0	0	0
2	Gba_D,Ghr_D	many2many	0	0	0	Ghr_D--Ghrlnc.66588,Ghr_D--Ghrlnc.76371,	0	Gba_D--Gbalnc.57824,Gba_D--Gbalnc.66540,
2	Gba_D,Ghr_D	many2many	0	0	0	Ghr_D--Ghrlnc.74680,Ghr_D--Ghrlnc.74681,	0	Gba_D--Gbalnc.65037,Gba_D--Gbalnc.65038,
2	Gba_A,Ghr_A	many2many	0	0	Ghr_A--Ghrlnc.23893,Ghr_A--Ghrlnc.23894,	0	Gba_A--Gbalnc.20321,Gba_A--Gbalnc.20322,	0
2	Gba_A,Ghr_A	many2many	0	0	Ghr_A--Ghrlnc.4938,Ghr_A--Ghrlnc.1791,	0	Gba_A--Gbalnc.4284,Gba_A--Gbalnc.8573,	0
2	Gba_A,Ghr_A	many2many	0	0	Ghr_A--Ghrlnc.7190,Ghr_A--Ghrlnc.32004,	0	Gba_A--Gbalnc.27375,Gba_A--Gbalnc.8510,	0
2	Gba_A,Ghr_A	many2many	0	0	Ghr_A--Ghrlnc.7523,Ghr_A--Ghrlnc.19052,	0	Gba_A--Gbalnc.16201,Gba_A--Gbalnc.6424,	0
2	Gba_A,Ghr_A	many2many	0	0	Ghr_A--Ghrlnc.10755,Ghr_A--Ghrlnc.40768,	0	Gba_A--Gbalnc.34856,Gba_A--Gbalnc.9174,	0
2	Gba_A,Ghr_A	many2many	0	0	Ghr_A--Ghrlnc.12112,Ghr_A--Ghrlnc.21623,	0	Gba_A--Gbalnc.10328,Gba_A--Gbalnc.18403,	0
2	Gba_A,Ghr_A	many2many	0	0	Ghr_A--Ghrlnc.24023,Ghr_A--Ghrlnc.24024,	0	Gba_A--Gbalnc.20444,Gba_A--Gbalnc.20445,	0
2	Gba_A,Ghr_A	many2many	0	0	Ghr_A--Ghrlnc.1294,Ghr_A--Ghrlnc.14958,	0	Gba_A--Gbalnc.1225,Gba_A--Gbalnc.12802,	0
2	Gba_A,Ghr_A	many2many	0	0	Ghr_A--Ghrlnc.18813,Ghr_A--Ghrlnc.8191,	0	Gba_A--Gbalnc.12811,Gba_A--Gbalnc.6982,	0
2	Gba_A,Ghr_A	many2many	0	0	Ghr_A--Ghrlnc.40603,Ghr_A--Ghrlnc.40606,	0	Gba_A--Gbalnc.34713,Gba_A--Gbalnc.34715,	0
2	Gba_A,Ghr_A	many2many	0	0	Ghr_A--Ghrlnc.15849,Ghr_A--Ghrlnc.15850,	0	Gba_A--Gbalnc.13477,Gba_A--Gbalnc.13478,	0
2	Gba_A,Ghr_A	many2many	0	0	Ghr_A--Ghrlnc.17328,Ghr_A--Ghrlnc.2648,	0	Gba_A--Gbalnc.14758,Gba_A--Gbalnc.2310,	0
2	Gba_A,Ghr_A	many2many	0	0	Ghr_A--Ghrlnc.19616,Ghr_A--Ghrlnc.19617,	0	Gba_A--Gbalnc.16682,Gba_A--Gbalnc.16684,	0
2	Gba_A,Ghr_A	many2many	0	0	Ghr_A--Ghrlnc.20213,Ghr_A--Ghrlnc.20214,	0	Gba_A--Gbalnc.17199,Gba_A--Gbalnc.17200,	0
2	Gba_A,Ghr_A	many2many	0	0	Ghr_A--Ghrlnc.21611,Ghr_A--Ghrlnc.35398,	0	Gba_A--Gbalnc.18392,Gba_A--Gbalnc.30330,	0
2	Gba_A,Ghr_A	many2many	0	0	Ghr_A--Ghrlnc.23036,Ghr_A--Ghrlnc.24178,	0	Gba_A--Gbalnc.19580,Gba_A--Gbalnc.20566,	0
2	Gba_A,Ghr_A	many2many	0	0	Ghr_A--Ghrlnc.24487,Ghr_A--Ghrlnc.24488,	0	Gba_A--Gbalnc.20838,Gba_A--Gbalnc.20839,	0
2	Gba_A,Ghr_A	many2many	0	0	Ghr_A--Ghrlnc.25010,Ghr_A--Ghrlnc.4521,	0	Gba_A--Gbalnc.21233,Gba_A--Gbalnc.3950,	0
2	Gba_A,Ghr_A	many2many	0	0	Ghr_A--Ghrlnc.25247,Ghr_A--Ghrlnc.40516,	0	Gba_A--Gbalnc.21438,Gba_A--Gbalnc.34649,	0
2	Gba_A,Ghr_A	many2many	0	0	Ghr_A--Ghrlnc.2564,Ghr_A--Ghrlnc.2566,	0	Gba_A--Gbalnc.2232,Gba_A--Gbalnc.2233,	0
2	Gba_A,Ghr_A	many2many	0	0	Ghr_A--Ghrlnc.26179,Ghr_A--Ghrlnc.26180,	0	Gba_A--Gbalnc.22247,Gba_A--Gbalnc.22248,	0
2	Gar,Ghr_A	many2many	Gar--Garlnc.21808,Gar--Garlnc.21813,	0	Ghr_A--Ghrlnc.27751,Ghr_A--Ghrlnc.27623,	0	0	0
2	Gba_A,Ghr_A	many2many	0	0	Ghr_A--Ghrlnc.28427,Ghr_A--Ghrlnc.28428,	0	Gba_A--Gbalnc.24150,Gba_A--Gbalnc.24152,	0
2	Gba_A,Ghr_A	many2many	0	0	Ghr_A--Ghrlnc.28729,Ghr_A--Ghrlnc.28731,	0	Gba_A--Gbalnc.24402,Gba_A--Gbalnc.24404,	0
2	Gba_A,Ghr_A	many2many	0	0	Ghr_A--Ghrlnc.28869,Ghr_A--Ghrlnc.28873,	0	Gba_A--Gbalnc.24528,Gba_A--Gbalnc.24531,	0
2	Gba_A,Ghr_A	many2many	0	0	Ghr_A--Ghrlnc.31786,Ghr_A--Ghrlnc.3970,	0	Gba_A--Gbalnc.27201,Gba_A--Gbalnc.27202,	0
2	Gba_A,Ghr_A	many2many	0	0	Ghr_A--Ghrlnc.33324,Ghr_A--Ghrlnc.33327,	0	Gba_A--Gbalnc.28490,Gba_A--Gbalnc.28492,	0
2	Gba_A,Ghr_A	many2many	0	0	Ghr_A--Ghrlnc.33410,Ghr_A--Ghrlnc.33412,	0	Gba_A--Gbalnc.28558,Gba_A--Gbalnc.28559,	0
2	Gba_A,Ghr_A	many2many	0	0	Ghr_A--Ghrlnc.33478,Ghr_A--Ghrlnc.5582,	0	Gba_A--Gbalnc.28617,Gba_A--Gbalnc.4815,	0
2	Gba_A,Ghr_A	many2many	0	0	Ghr_A--Ghrlnc.33521,Ghr_A--Ghrlnc.33524,	0	Gba_A--Gbalnc.28661,Gba_A--Gbalnc.28663,	0
2	Gba_A,Ghr_A	many2many	0	0	Ghr_A--Ghrlnc.35582,Ghr_A--Ghrlnc.45564,	0	Gba_A--Gbalnc.30488,Gba_A--Gbalnc.39050,	0
2	Gba_A,Ghr_A	many2many	0	0	Ghr_A--Ghrlnc.36103,Ghr_A--Ghrlnc.36107,	0	Gba_A--Gbalnc.30950,Gba_A--Gbalnc.30954,	0
2	Gba_A,Ghr_A	many2many	0	0	Ghr_A--Ghrlnc.37029,Ghr_A--Ghrlnc.39865,	0	Gba_A--Gbalnc.31726,Gba_A--Gbalnc.34077,	0
2	Gba_A,Ghr_A	many2many	0	0	Ghr_A--Ghrlnc.3705,Ghr_A--Ghrlnc.38809,	0	Gba_A--Gbalnc.3283,Gba_A--Gbalnc.33208,	0
2	Gba_A,Ghr_A	many2many	0	0	Ghr_A--Ghrlnc.37160,Ghr_A--Ghrlnc.37161,	0	Gba_A--Gbalnc.31661,Gba_A--Gbalnc.31662,	0
2	Gba_A,Ghr_A	many2many	0	0	Ghr_A--Ghrlnc.3786,Ghr_A--Ghrlnc.38875,	0	Gba_A--Gbalnc.33264,Gba_A--Gbalnc.3341,	0
2	Gba_A,Ghr_A	many2many	0	0	Ghr_A--Ghrlnc.39259,Ghr_A--Ghrlnc.42843,	0	Gba_A--Gbalnc.33589,Gba_A--Gbalnc.36643,	0
2	Gba_A,Ghr_A	many2many	0	0	Ghr_A--Ghrlnc.45238,Ghr_A--Ghrlnc.45239,	0	Gba_A--Gbalnc.38736,Gba_A--Gbalnc.38737,	0
2	Gar,Ghr_A	many2many	Gar--Garlnc.2126,Gar--Garlnc.1460,	0	Ghr_A--Ghrlnc.21642,Ghr_A--Ghrlnc.7748,	0	0	0
2	Gar,Gba_A	many2many	Gar--Garlnc.34560,Gar--Garlnc.34561,	0	0	0	Gba_A--Gbalnc.35214,Gba_A--Gbalnc.36969,	0
2	Gar,Ghr_A	many2many	Gar--Garlnc.27922,Gar--Garlnc.29097,	0	Ghr_A--Ghrlnc.911,Ghr_A--Ghrlnc.912,	0	0	0
2	Ghr_D,Gra	many2many	0	Gra--Gralnc.29731,Gra--Gralnc.21140,	0	Ghr_D--Ghrlnc.71993,Ghr_D--Ghrlnc.50604,	0	0
2	Ghr_D,Gra	many2many	0	Gra--Gralnc.1852,Gra--Gralnc.34110,	0	Ghr_D--Ghrlnc.75965,Ghr_D--Ghrlnc.62474,	0	0
2	Gba_D,Ghr_D	many2many	0	0	0	Ghr_D--Ghrlnc.47192,Ghr_D--Ghrlnc.47193,	0	Gba_D--Gbalnc.40561,Gba_D--Gbalnc.40562,
2	Gba_D,Ghr_D	many2many	0	0	0	Ghr_D--Ghrlnc.47788,Ghr_D--Ghrlnc.63372,	0	Gba_D--Gbalnc.41058,Gba_D--Gbalnc.54964,
2	Gba_D,Ghr_D	many2many	0	0	0	Ghr_D--Ghrlnc.49151,Ghr_D--Ghrlnc.49160,	0	Gba_D--Gbalnc.42263,Gba_D--Gbalnc.42275,
2	Gba_D,Ghr_D	many2many	0	0	0	Ghr_D--Ghrlnc.50567,Ghr_D--Ghrlnc.60631,	0	Gba_D--Gbalnc.43548,Gba_D--Gbalnc.52647,
2	Gba_D,Ghr_D	many2many	0	0	0	Ghr_D--Ghrlnc.51617,Ghr_D--Ghrlnc.61833,	0	Gba_D--Gbalnc.44458,Gba_D--Gbalnc.53589,
2	Gba_D,Ghr_D	many2many	0	0	0	Ghr_D--Ghrlnc.55538,Ghr_D--Ghrlnc.55563,	0	Gba_D--Gbalnc.47916,Gba_D--Gbalnc.47936,
2	Gba_D,Ghr_D	many2many	0	0	0	Ghr_D--Ghrlnc.58611,Ghr_D--Ghrlnc.58612,	0	Gba_D--Gbalnc.50708,Gba_D--Gbalnc.50709,
2	Gba_D,Ghr_D	many2many	0	0	0	Ghr_D--Ghrlnc.61306,Ghr_D--Ghrlnc.61313,	0	Gba_D--Gbalnc.53194,Gba_D--Gbalnc.53196,
2	Gba_D,Ghr_D	many2many	0	0	0	Ghr_D--Ghrlnc.66139,Ghr_D--Ghrlnc.83728,	0	Gba_D--Gbalnc.57437,Gba_D--Gbalnc.72940,
2	Gba_D,Ghr_D	many2many	0	0	0	Ghr_D--Ghrlnc.79092,Ghr_D--Ghrlnc.80866,	0	Gba_D--Gbalnc.69044,Gba_D--Gbalnc.70576,
2	Gba_D,Ghr_D	many2many	0	0	0	Ghr_D--Ghrlnc.66532,Ghr_D--Ghrlnc.76320,	0	Gba_D--Gbalnc.57780,Gba_D--Gbalnc.66499,
2	Ghr_D,Gra	many2many	0	Gra--Gralnc.20762,Gra--Gralnc.1974,	0	Ghr_D--Ghrlnc.69128,Ghr_D--Ghrlnc.82786,	0	0
2	Gba_D,Ghr_D	many2many	0	0	0	Ghr_D--Ghrlnc.69751,Ghr_D--Ghrlnc.78418,	0	Gba_D--Gbalnc.60555,Gba_D--Gbalnc.68397,
2	Gba_D,Ghr_D	many2many	0	0	0	Ghr_D--Ghrlnc.87671,Ghr_D--Ghrlnc.87678,	0	Gba_D--Gbalnc.76399,Gba_D--Gbalnc.76404,
2	Gar,Ghr_D	many2many	Gar--Garlnc.1526,Gar--Garlnc.32938,	0	0	Ghr_D--Ghrlnc.52851,Ghr_D--Ghrlnc.52852,	0	0
2	Ghr_D,Gra	many2many	0	Gra--Gralnc.26972,Gra--Gralnc.26974,	0	Ghr_D--Ghrlnc.61136,Ghr_D--Ghrlnc.61147,	0	0
6	Gar,Gba_A,Gba_D,Ghr_A,Ghr_D,Gra	one2many	Gar--Garlnc.8421,	Gra--Gralnc.33891,Gra--Gralnc.33892,Gra--Gralnc.33893,	Ghr_A--Ghrlnc.15881,	Ghr_D--Ghrlnc.71328,	Gba_A--Gbalnc.13500,	Gba_D--Gbalnc.61942,
6	Gar,Gba_A,Gba_D,Ghr_A,Ghr_D,Gra	one2many	Gar--Garlnc.19952,	Gra--Gralnc.9195,	Ghr_A--Ghrlnc.25440,	Ghr_D--Ghrlnc.69649,Ghr_D--Ghrlnc.75935,Ghr_D--Ghrlnc.80645,	Gba_A--Gbalnc.21600,	Gba_D--Gbalnc.60468,
6	Gar,Gba_A,Gba_D,Ghr_A,Ghr_D,Gra	one2many	Gar--Garlnc.4024,	Gra--Gralnc.5141,	Ghr_A--Ghrlnc.2662,	Ghr_D--Ghrlnc.48400,	Gba_A--Gbalnc.2320,Gba_A--Gbalnc.2321,Gba_A--Gbalnc.2322,	Gba_D--Gbalnc.41603,
6	Gar,Gba_A,Gba_D,Ghr_A,Ghr_D,Gra	one2many	Gar--Garlnc.28680,	Gra--Gralnc.11506,Gra--Gralnc.29275,Gra--Gralnc.34094,	Ghr_A--Ghrlnc.4220,	Ghr_D--Ghrlnc.49886,	Gba_A--Gbalnc.3698,	Gba_D--Gbalnc.42968,
6	Gar,Gba_A,Gba_D,Ghr_A,Ghr_D,Gra	one2many	Gar--Garlnc.1418,	Gra--Gralnc.4397,	Ghr_A--Ghrlnc.1689,Ghr_A--Ghrlnc.15251,Ghr_A--Ghrlnc.19157,	Ghr_D--Ghrlnc.48500,	Gba_A--Gbalnc.1535,	Gba_D--Gbalnc.63362,
6	Gar,Gba_A,Gba_D,Ghr_A,Ghr_D,Gra	one2many	Gar--Garlnc.10082,	Gra--Gralnc.7019,	Ghr_A--Ghrlnc.12389,Ghr_A--Ghrlnc.6444,	Ghr_D--Ghrlnc.57966,	Gba_A--Gbalnc.10588,	Gba_D--Gbalnc.50108,
6	Gar,Gba_A,Gba_D,Ghr_A,Ghr_D,Gra	one2many	Gar--Garlnc.10183,Gar--Garlnc.10182,	Gra--Gralnc.24186,	Ghr_A--Ghrlnc.12505,	Ghr_D--Ghrlnc.58083,	Gba_A--Gbalnc.10690,	Gba_D--Gbalnc.50219,
6	Gar,Gba_A,Gba_D,Ghr_A,Ghr_D,Gra	one2many	Gar--Garlnc.10432,Gar--Garlnc.26419,	Gra--Gralnc.24431,	Ghr_A--Ghrlnc.12806,	Ghr_D--Ghrlnc.58364,	Gba_A--Gbalnc.10948,	Gba_D--Gbalnc.50464,
6	Gar,Gba_A,Gba_D,Ghr_A,Ghr_D,Gra	one2many	Gar--Garlnc.1281,	Gra--Gralnc.4228,	Ghr_A--Ghrlnc.1526,Ghr_A--Ghrlnc.1527,	Ghr_D--Ghrlnc.47365,	Gba_A--Gbalnc.1410,	Gba_D--Gbalnc.40716,
6	Gar,Gba_A,Gba_D,Ghr_A,Ghr_D,Gra	one2many	Gar--Garlnc.12588,	Gra--Gralnc.26531,	Ghr_A--Ghrlnc.15475,	Ghr_D--Ghrlnc.60657,Ghr_D--Ghrlnc.60658,	Gba_A--Gbalnc.13162,	Gba_D--Gbalnc.52626,
6	Gar,Gba_A,Gba_D,Ghr_A,Ghr_D,Gra	one2many	Gar--Garlnc.12568,Gar--Garlnc.12569,	Gra--Gralnc.26511,	Ghr_A--Ghrlnc.15494,	Ghr_D--Ghrlnc.60636,	Gba_A--Gbalnc.13178,	Gba_D--Gbalnc.52641,
6	Gar,Gba_A,Gba_D,Ghr_A,Ghr_D,Gra	one2many	Gar--Garlnc.13623,	Gra--Gralnc.27975,	Ghr_A--Ghrlnc.17117,	Ghr_D--Ghrlnc.61895,Ghr_D--Ghrlnc.61896,	Gba_A--Gbalnc.14579,	Gba_D--Gbalnc.53648,
6	Gar,Gba_A,Gba_D,Ghr_A,Ghr_D,Gra	one2many	Gar--Garlnc.14952,	Gra--Gralnc.29472,	Ghr_A--Ghrlnc.19014,Ghr_A--Ghrlnc.16029,	Ghr_D--Ghrlnc.63695,	Gba_A--Gbalnc.16169,	Gba_D--Gbalnc.55234,
6	Gar,Gba_A,Gba_D,Ghr_A,Ghr_D,Gra	one2many	Gar--Garlnc.15023,Gar--Garlnc.15025,	Gra--Gralnc.29559,	Ghr_A--Ghrlnc.19108,	Ghr_D--Ghrlnc.63790,	Gba_A--Gbalnc.16253,	Gba_D--Gbalnc.55321,
6	Gar,Gba_A,Gba_D,Ghr_A,Ghr_D,Gra	one2many	Gar--Garlnc.26178,	Gra--Gralnc.9363,	Ghr_A--Ghrlnc.31480,	Ghr_D--Ghrlnc.69860,Ghr_D--Ghrlnc.81114,	Gba_A--Gbalnc.26930,	Gba_D--Gbalnc.60658,
6	Gar,Gba_A,Gba_D,Ghr_A,Ghr_D,Gra	one2many	Gar--Garlnc.15773,	Gra--Gralnc.23323,	Ghr_A--Ghrlnc.19932,	Ghr_D--Ghrlnc.64576,	Gba_A--Gbalnc.16956,	Gba_D--Gbalnc.49346,Gba_D--Gbalnc.56009,
6	Gar,Gba_A,Gba_D,Ghr_A,Ghr_D,Gra	one2many	Gar--Garlnc.16960,	Gra--Gralnc.1263,	Ghr_A--Ghrlnc.21500,	Ghr_D--Ghrlnc.65962,Ghr_D--Ghrlnc.65963,	Gba_A--Gbalnc.18288,	Gba_D--Gbalnc.45159,
6	Gar,Gba_A,Gba_D,Ghr_A,Ghr_D,Gra	one2many	Gar--Garlnc.17468,	Gra--Gralnc.1894,	Ghr_A--Ghrlnc.22163,Ghr_A--Ghrlnc.35703,	Ghr_D--Ghrlnc.66632,	Gba_A--Gbalnc.18878,	Gba_D--Gbalnc.57862,
6	Gar,Gba_A,Gba_D,Ghr_A,Ghr_D,Gra	one2many	Gar--Garlnc.18983,	Gra--Gralnc.8147,	Ghr_A--Ghrlnc.24015,Ghr_A--Ghrlnc.34640,	Ghr_D--Ghrlnc.68365,	Gba_A--Gbalnc.29636,	Gba_D--Gbalnc.59368,
6	Gar,Gba_A,Gba_D,Ghr_A,Ghr_D,Gra	one2many	Gar--Garlnc.23713,Gar--Garlnc.29660,	Gra--Gralnc.8243,	Ghr_A--Ghrlnc.24137,	Ghr_D--Ghrlnc.68471,	Gba_A--Gbalnc.20540,	Gba_D--Gbalnc.59465,
6	Gar,Gba_A,Gba_D,Ghr_A,Ghr_D,Gra	one2many	Gar--Garlnc.19871,	Gra--Gralnc.9113,	Ghr_A--Ghrlnc.25335,	Ghr_D--Ghrlnc.69554,	Gba_A--Gbalnc.21507,	Gba_D--Gbalnc.60374,Gba_D--Gbalnc.60375,
6	Gar,Gba_A,Gba_D,Ghr_A,Ghr_D,Gra	one2many	Gar--Garlnc.20331,	Gra--Gralnc.9605,	Ghr_A--Ghrlnc.25905,	Ghr_D--Ghrlnc.70113,	Gba_A--Gbalnc.22015,Gba_A--Gbalnc.22014,	Gba_D--Gbalnc.60891,
6	Gar,Gba_A,Gba_D,Ghr_A,Ghr_D,Gra	one2many	Gar--Garlnc.271,	Gra--Gralnc.3161,	Ghr_A--Ghrlnc.315,	Ghr_D--Ghrlnc.46176,	Gba_A--Gbalnc.271,	Gba_D--Gbalnc.39619,Gba_D--Gbalnc.66786,
6	Gar,Gba_A,Gba_D,Ghr_A,Ghr_D,Gra	one2many	Gar--Garlnc.25209,	Gra--Gralnc.32126,Gra--Gralnc.34499,	Ghr_A--Ghrlnc.31779,	Ghr_D--Ghrlnc.76414,	Gba_A--Gbalnc.27195,	Gba_D--Gbalnc.66584,
6	Gar,Gba_A,Gba_D,Ghr_A,Ghr_D,Gra	one2many	Gar--Garlnc.17493,	Gra--Gralnc.1914,	Ghr_A--Ghrlnc.22187,	Ghr_D--Ghrlnc.66656,	Gba_A--Gbalnc.18899,Gba_A--Gbalnc.27524,	Gba_D--Gbalnc.57881,
6	Gar,Gba_A,Gba_D,Ghr_A,Ghr_D,Gra	one2many	Gar--Garlnc.1141,	Gra--Gralnc.18140,	Ghr_A--Ghrlnc.36239,	Ghr_D--Ghrlnc.79677,	Gba_A--Gbalnc.1229,Gba_A--Gbalnc.31064,	Gba_D--Gbalnc.69587,
6	Gar,Gba_A,Gba_D,Ghr_A,Ghr_D,Gra	one2many	Gar--Garlnc.28995,	Gra--Gralnc.18284,Gra--Gralnc.11599,	Ghr_A--Ghrlnc.36401,	Ghr_D--Ghrlnc.79836,	Gba_A--Gbalnc.31192,	Gba_D--Gbalnc.69723,
6	Gar,Gba_A,Gba_D,Ghr_A,Ghr_D,Gra	one2many	Gar--Garlnc.28838,	Gra--Gralnc.18450,Gra--Gralnc.18451,	Ghr_A--Ghrlnc.36841,	Ghr_D--Ghrlnc.80029,	Gba_A--Gbalnc.31527,	Gba_D--Gbalnc.69889,
6	Gar,Gba_A,Gba_D,Ghr_A,Ghr_D,Gra	one2many	Gar--Garlnc.27765,	Gra--Gralnc.19419,	Ghr_A--Ghrlnc.38071,	Ghr_D--Ghrlnc.81319,	Gba_A--Gbalnc.32575,Gba_A--Gbalnc.32580,	Gba_D--Gbalnc.70918,
6	Gar,Gba_A,Gba_D,Ghr_A,Ghr_D,Gra	one2many	Gar--Garlnc.31111,	Gra--Gralnc.22970,	Ghr_A--Ghrlnc.42367,Ghr_A--Ghrlnc.42360,	Ghr_D--Ghrlnc.85285,	Gba_A--Gbalnc.36235,	Gba_D--Gbalnc.74341,
6	Gar,Gba_A,Gba_D,Ghr_A,Ghr_D,Gra	one2many	Gar--Garlnc.31079,	Gra--Gralnc.23008,	Ghr_A--Ghrlnc.42406,Ghr_A--Ghrlnc.42407,	Ghr_D--Ghrlnc.85324,	Gba_A--Gbalnc.36269,	Gba_D--Gbalnc.74376,
6	Gar,Gba_A,Gba_D,Ghr_A,Ghr_D,Gra	one2many	Gar--Garlnc.35046,	Gra--Gralnc.36289,	Ghr_A--Ghrlnc.44081,	Ghr_D--Ghrlnc.86847,Ghr_D--Ghrlnc.52907,	Gba_A--Gbalnc.37726,	Gba_D--Gbalnc.75663,
6	Gar,Gba_A,Gba_D,Ghr_A,Ghr_D,Gra	one2many	Gar--Garlnc.5544,	Gra--Gralnc.4305,	Ghr_A--Ghrlnc.44373,	Ghr_D--Ghrlnc.47458,	Gba_A--Gbalnc.37986,Gba_A--Gbalnc.38415,	Gba_D--Gbalnc.40787,
6	Gar,Gba_A,Gba_D,Ghr_A,Ghr_D,Gra	one2many	Gar--Garlnc.37661,	Gra--Gralnc.36621,	Ghr_A--Ghrlnc.44524,	Ghr_D--Ghrlnc.87226,	Gba_A--Gbalnc.38114,Gba_A--Gbalnc.31673,	Gba_D--Gbalnc.76014,
6	Gar,Gba_A,Gba_D,Ghr_A,Ghr_D,Gra	one2many	Gar--Garlnc.29710,Gar--Garlnc.21300,	Gra--Gralnc.8600,	Ghr_A--Ghrlnc.35527,	Ghr_D--Ghrlnc.54608,	Gba_A--Gbalnc.30444,	Gba_D--Gbalnc.47063,
6	Gar,Gba_A,Gba_D,Ghr_A,Ghr_D,Gra	one2many	Gar--Garlnc.7970,	Gra--Gralnc.9686,Gra--Gralnc.27230,	Ghr_A--Ghrlnc.10255,	Ghr_D--Ghrlnc.70199,	Gba_A--Gbalnc.8724,	Gba_D--Gbalnc.60968,
6	Gar,Gba_A,Gba_D,Ghr_A,Ghr_D,Gra	one2many	Gar--Garlnc.20290,	Gra--Gralnc.11317,	Ghr_A--Ghrlnc.25843,	Ghr_D--Ghrlnc.49681,Ghr_D--Ghrlnc.70068,	Gba_A--Gbalnc.21978,	Gba_D--Gbalnc.42795,
6	Gar,Gba_A,Gba_D,Ghr_A,Ghr_D,Gra	one2many	Gar--Garlnc.28175,	Gra--Gralnc.25644,Gra--Gralnc.36089,	Ghr_A--Ghrlnc.37598,	Ghr_D--Ghrlnc.87782,	Gba_A--Gbalnc.32106,	Gba_D--Gbalnc.76496,
6	Gar,Gba_A,Gba_D,Ghr_A,Ghr_D,Gra	one2many	Gar--Garlnc.31478,	Gra--Gralnc.22562,	Ghr_A--Ghrlnc.42346,Ghr_A--Ghrlnc.26013,	Ghr_D--Ghrlnc.84851,	Gba_A--Gbalnc.36217,	Gba_D--Gbalnc.73949,
6	Gar,Gba_A,Gba_D,Ghr_A,Ghr_D,Gra	one2many	Gar--Garlnc.34473,	Gra--Gralnc.29215,	Ghr_A--Ghrlnc.43311,Ghr_A--Ghrlnc.43312,	Ghr_D--Ghrlnc.63355,	Gba_A--Gbalnc.37059,	Gba_D--Gbalnc.54954,
6	Gar,Gba_A,Gba_D,Ghr_A,Ghr_D,Gra	one2many	Gar--Garlnc.16054,	Gra--Gralnc.23300,	Ghr_A--Ghrlnc.21194,Ghr_A--Ghrlnc.18168,	Ghr_D--Ghrlnc.57189,	Gba_A--Gbalnc.17327,	Gba_D--Gbalnc.49322,
5	Gar,Gba_A,Gba_D,Ghr_A,Ghr_D	one2many	Gar--Garlnc.21091,Gar--Garlnc.21092,Gar--Garlnc.38338,Gar--Garlnc.6055,Gar--Garlnc.14516,Gar--Garlnc.15038,Gar--Garlnc.16556,Gar--Garlnc.16658,Gar--Garlnc.16747,Gar--Garlnc.17061,Gar--Garlnc.20881,Gar--Garlnc.25036,Gar--Garlnc.26550,Gar--Garlnc.28407,Gar--Garlnc.28726,Gar--Garlnc.28727,Gar--Garlnc.30878,Gar--Garlnc.3158,Gar--Garlnc.34399,Gar--Garlnc.3456,Gar--Garlnc.36578,Gar--Garlnc.3757,Gar--Ga…	0	Ghr_A--Ghrlnc.41944,	Ghr_D--Ghrlnc.52595,	Gba_A--Gbalnc.11141,	Gba_D--Gbalnc.45328,
5	Gar,Gba_A,Gba_D,Ghr_A,Gra	one2many	Gar--Garlnc.915,	Gra--Gralnc.3829,Gra--Gralnc.14117,Gra--Gralnc.26660,Gra--Gralnc.27231,Gra--Gralnc.6577,	Ghr_A--Ghrlnc.1038,	0	Gba_A--Gbalnc.969,	Gba_D--Gbalnc.52106,
5	Gar,Gba_D,Ghr_A,Ghr_D,Gra	one2many	Gar--Garlnc.17311,	Gra--Gralnc.31960,	Ghr_A--Ghrlnc.10691,	Ghr_D--Ghrlnc.50326,Ghr_D--Ghrlnc.56362,Ghr_D--Ghrlnc.76819,Ghr_D--Ghrlnc.76820,	0	Gba_D--Gbalnc.48600,
5	Gar,Gba_A,Gba_D,Ghr_A,Ghr_D	one2many	Gar--Garlnc.37229,	0	Ghr_A--Ghrlnc.18473,	Ghr_D--Ghrlnc.68287,	Gba_A--Gbalnc.15946,Gba_A--Gbalnc.15947,Gba_A--Gbalnc.25804,Gba_A--Gbalnc.31871,	Gba_D--Gbalnc.60584,
5	Gar,Gba_D,Ghr_A,Ghr_D,Gra	one2many	Gar--Garlnc.25319,	Gra--Gralnc.6000,	Ghr_A--Ghrlnc.38273,Ghr_A--Ghrlnc.31956,Ghr_A--Ghrlnc.8224,Ghr_A--Ghrlnc.8225,	Ghr_D--Ghrlnc.76196,	0	Gba_D--Gbalnc.66472,
5	Gar,Gba_A,Gba_D,Ghr_A,Gra	one2many	Gar--Garlnc.14293,	Gra--Gralnc.24436,	Ghr_A--Ghrlnc.12812,Ghr_A--Ghrlnc.12813,Ghr_A--Ghrlnc.20191,	0	Gba_A--Gbalnc.15078,	Gba_D--Gbalnc.50471,
5	Gar,Gba_D,Ghr_A,Ghr_D,Gra	one2many	Gar--Garlnc.34659,	Gra--Gralnc.4680,	Ghr_A--Ghrlnc.37667,Ghr_A--Ghrlnc.37668,Ghr_A--Ghrlnc.21783,	Ghr_D--Ghrlnc.47852,	0	Gba_D--Gbalnc.41107,
5	Gar,Gba_A,Gba_D,Ghr_A,Ghr_D	one2many	Gar--Garlnc.20109,Gar--Garlnc.20107,Gar--Garlnc.20108,	0	Ghr_A--Ghrlnc.25634,	Ghr_D--Ghrlnc.69866,	Gba_A--Gbalnc.21776,	Gba_D--Gbalnc.60662,
5	Gar,Gba_D,Ghr_A,Ghr_D,Gra	one2many	Gar--Garlnc.26456,	Gra--Gralnc.30891,Gra--Gralnc.26173,Gra--Gralnc.4337,	Ghr_A--Ghrlnc.31141,	Ghr_D--Ghrlnc.74960,	0	Gba_D--Gbalnc.65285,
5	Gba_A,Gba_D,Ghr_A,Ghr_D,Gra	one2many	0	Gra--Gralnc.1815,	Ghr_A--Ghrlnc.37988,	Ghr_D--Ghrlnc.67398,Ghr_D--Ghrlnc.81237,Ghr_D--Ghrlnc.81243,	Gba_A--Gbalnc.1226,	Gba_D--Gbalnc.58502,
5	Gar,Gba_A,Ghr_A,Ghr_D,Gra	one2many	Gar--Garlnc.555,	Gra--Gralnc.19518,Gra--Gralnc.3325,Gra--Gralnc.19537,	Ghr_A--Ghrlnc.38191,	Ghr_D--Ghrlnc.87522,	Gba_A--Gbalnc.32643,	0
5	Gba_A,Gba_D,Ghr_A,Ghr_D,Gra	one2many	0	Gra--Gralnc.22755,	Ghr_A--Ghrlnc.42148,	Ghr_D--Ghrlnc.85071,Ghr_D--Ghrlnc.78791,Ghr_D--Ghrlnc.87725,	Gba_A--Gbalnc.36030,	Gba_D--Gbalnc.74150,
5	Gba_A,Gba_D,Ghr_A,Ghr_D,Gra	one2many	0	Gra--Gralnc.7440,Gra--Gralnc.7443,Gra--Gralnc.7445,	Ghr_A--Ghrlnc.5980,	Ghr_D--Ghrlnc.54254,	Gba_A--Gbalnc.5139,	Gba_D--Gbalnc.46732,
5	Gar,Gba_A,Ghr_A,Ghr_D,Gra	one2many	Gar--Garlnc.27101,Gar--Garlnc.4389,Gar--Garlnc.10050,	Gra--Gralnc.15266,	Ghr_A--Ghrlnc.3075,	Ghr_D--Ghrlnc.48722,	Gba_A--Gbalnc.2688,	0
5	Gar,Gba_A,Ghr_A,Ghr_D,Gra	one2many	Gar--Garlnc.26056,	Gra--Gralnc.31280,	Ghr_A--Ghrlnc.31606,Ghr_A--Ghrlnc.5649,Ghr_A--Ghrlnc.31604,	Ghr_D--Ghrlnc.79802,	Gba_A--Gbalnc.27040,	0
5	Gba_A,Gba_D,Ghr_A,Ghr_D,Gra	one2many	0	Gra--Gralnc.9532,	Ghr_A--Ghrlnc.18133,	Ghr_D--Ghrlnc.80006,Ghr_D--Ghrlnc.84169,Ghr_D--Ghrlnc.87100,	Gba_A--Gbalnc.8394,	Gba_D--Gbalnc.47676,
5	Gba_A,Gba_D,Ghr_A,Ghr_D,Gra	one2many	0	Gra--Gralnc.2639,	Ghr_A--Ghrlnc.27280,Ghr_A--Ghrlnc.27283,	Ghr_D--Ghrlnc.67506,	Gba_A--Gbalnc.8959,	Gba_D--Gbalnc.58601,
5	Gba_A,Gba_D,Ghr_A,Ghr_D,Gra	one2many	0	Gra--Gralnc.34545,	Ghr_A--Ghrlnc.10773,Ghr_A--Ghrlnc.43235,	Ghr_D--Ghrlnc.56441,	Gba_A--Gbalnc.9189,	Gba_D--Gbalnc.48670,
5	Gar,Gba_A,Ghr_A,Ghr_D,Gra	one2many	Gar--Garlnc.10457,Gar--Garlnc.10460,	Gra--Gralnc.24464,	Ghr_A--Ghrlnc.12835,	Ghr_D--Ghrlnc.58394,	Gba_A--Gbalnc.10975,	0
5	Gar,Gba_D,Ghr_A,Ghr_D,Gra	one2many	Gar--Garlnc.11870,	Gra--Gralnc.25915,Gra--Gralnc.25916,	Ghr_A--Ghrlnc.14492,	Ghr_D--Ghrlnc.59943,	0	Gba_D--Gbalnc.51954,
5	Gar,Gba_D,Ghr_A,Ghr_D,Gra	one2many	Gar--Garlnc.12236,	Gra--Gralnc.26210,Gra--Gralnc.32723,	Ghr_A--Ghrlnc.14907,	Ghr_D--Ghrlnc.60284,	0	Gba_D--Gbalnc.52242,
5	Gar,Gba_A,Gba_D,Ghr_A,Ghr_D	one2many	Gar--Garlnc.18365,	0	Ghr_A--Ghrlnc.15646,	Ghr_D--Ghrlnc.55324,	Gba_A--Gbalnc.19832,	Gba_D--Gbalnc.47717,Gba_D--Gbalnc.58772,
5	Gar,Gba_D,Ghr_A,Ghr_D,Gra	one2many	Gar--Garlnc.14894,	Gra--Gralnc.24590,	Ghr_A--Ghrlnc.18986,Ghr_A--Ghrlnc.28260,	Ghr_D--Ghrlnc.58527,	0	Gba_D--Gbalnc.50631,
5	Gar,Gba_A,Ghr_A,Ghr_D,Gra	one2many	Gar--Garlnc.15008,	Gra--Gralnc.29542,Gra--Gralnc.29541,	Ghr_A--Ghrlnc.19084,	Ghr_D--Ghrlnc.63766,	Gba_A--Gbalnc.16234,	0
5	Gar,Gba_A,Gba_D,Ghr_A,Ghr_D	one2many	Gar--Garlnc.35431,	0	Ghr_A--Ghrlnc.44600,	Ghr_D--Ghrlnc.50744,Ghr_D--Ghrlnc.50746,	Gba_A--Gbalnc.32656,	Gba_D--Gbalnc.69382,
5	Gar,Gba_A,Gba_D,Ghr_A,Ghr_D	one2many	Gar--Garlnc.16269,	0	Ghr_A--Ghrlnc.20536,	Ghr_D--Ghrlnc.65124,	Gba_A--Gbalnc.17453,Gba_A--Gbalnc.35539,	Gba_D--Gbalnc.56524,
5	Gba_A,Gba_D,Ghr_A,Ghr_D,Gra	one2many	0	Gra--Gralnc.952,	Ghr_A--Ghrlnc.21062,Ghr_A--Ghrlnc.21063,	Ghr_D--Ghrlnc.65598,	Gba_A--Gbalnc.17918,	Gba_D--Gbalnc.56956,
5	Gar,Gba_A,Ghr_A,Ghr_D,Gra	one2many	Gar--Garlnc.17387,	Gra--Gralnc.9240,	Ghr_A--Ghrlnc.22049,	Ghr_D--Ghrlnc.69712,	Gba_A--Gbalnc.18781,Gba_A--Gbalnc.21648,	0
5	Gar,Gba_D,Ghr_A,Ghr_D,Gra	one2many	Gar--Garlnc.2332,	Gra--Gralnc.7202,Gra--Gralnc.7203,	Ghr_A--Ghrlnc.6236,	Ghr_D--Ghrlnc.53995,	0	Gba_D--Gbalnc.46530,
5	Gar,Gba_A,Ghr_A,Ghr_D,Gra	one2many	Gar--Garlnc.35505,	Gra--Gralnc.36790,	Ghr_A--Ghrlnc.44696,Ghr_A--Ghrlnc.44700,	Ghr_D--Ghrlnc.87407,	Gba_A--Gbalnc.38281,	0
5	Gba_A,Gba_D,Ghr_A,Ghr_D,Gra	one2many	0	Gra--Gralnc.18726,	Ghr_A--Ghrlnc.26610,	Ghr_D--Ghrlnc.80522,Ghr_D--Ghrlnc.80487,	Gba_A--Gbalnc.22622,	Gba_D--Gbalnc.70239,
5	Gba_A,Gba_D,Ghr_A,Ghr_D,Gra	one2many	0	Gra--Gralnc.14697,	Ghr_A--Ghrlnc.28710,	Ghr_D--Ghrlnc.72624,Ghr_D--Ghrlnc.72628,	Gba_A--Gbalnc.24388,	Gba_D--Gbalnc.63113,
5	Gba_A,Gba_D,Ghr_A,Ghr_D,Gra	one2many	0	Gra--Gralnc.15170,	Ghr_A--Ghrlnc.29283,	Ghr_D--Ghrlnc.73126,	Gba_A--Gbalnc.24899,Gba_A--Gbalnc.24900,	Gba_D--Gbalnc.63591,
5	Gba_A,Gba_D,Ghr_A,Ghr_D,Gra	one2many	0	Gra--Gralnc.20201,	Ghr_A--Ghrlnc.31004,	Ghr_D--Ghrlnc.72263,Ghr_D--Ghrlnc.74827,	Gba_A--Gbalnc.26516,	Gba_D--Gbalnc.65165,
5	Gba_A,Gba_D,Ghr_A,Ghr_D,Gra	one2many	0	Gra--Gralnc.1122,	Ghr_A--Ghrlnc.27577,	Ghr_D--Ghrlnc.65807,Ghr_D--Ghrlnc.65806,	Gba_A--Gbalnc.18124,	Gba_D--Gbalnc.57147,
5	Gar,Gba_A,Gba_D,Ghr_A,Ghr_D	one2many	Gar--Garlnc.15725,Gar--Garlnc.24600,	0	Ghr_A--Ghrlnc.33420,	Ghr_D--Ghrlnc.76980,	Gba_A--Gbalnc.28572,	Gba_D--Gbalnc.67081,
5	Gar,Gba_A,Ghr_A,Ghr_D,Gra	one2many	Gar--Garlnc.2847,Gar--Garlnc.5251,	Gra--Gralnc.32758,	Ghr_A--Ghrlnc.33580,	Ghr_D--Ghrlnc.77117,	Gba_A--Gbalnc.28714,	0
5	Gba_A,Gba_D,Ghr_A,Ghr_D,Gra	one2many	0	Gra--Gralnc.16740,	Ghr_A--Ghrlnc.34641,Ghr_A--Ghrlnc.34642,	Ghr_D--Ghrlnc.78174,	Gba_A--Gbalnc.29637,	Gba_D--Gbalnc.68163,
5	Gba_A,Gba_D,Ghr_A,Ghr_D,Gra	one2many	0	Gra--Gralnc.18309,	Ghr_A--Ghrlnc.36445,	Ghr_D--Ghrlnc.79863,	Gba_A--Gbalnc.31223,Gba_A--Gbalnc.31224,	Gba_D--Gbalnc.69750,
5	Gar,Gba_A,Ghr_A,Ghr_D,Gra	one2many	Gar--Garlnc.28087,	Gra--Gralnc.19110,	Ghr_A--Ghrlnc.37713,	Ghr_D--Ghrlnc.80971,Ghr_D--Ghrlnc.80970,	Gba_A--Gbalnc.32197,	0
5	Gba_A,Gba_D,Ghr_A,Ghr_D,Gra	one2many	0	Gra--Gralnc.19416,Gra--Gralnc.31777,	Ghr_A--Ghrlnc.38051,	Ghr_D--Ghrlnc.81312,	Gba_A--Gbalnc.32588,	Gba_D--Gbalnc.70913,
5	Gba_A,Gba_D,Ghr_A,Ghr_D,Gra	one2many	0	Gra--Gralnc.19888,	Ghr_A--Ghrlnc.38591,	Ghr_D--Ghrlnc.81825,	Gba_A--Gbalnc.33005,Gba_A--Gbalnc.33027,	Gba_D--Gbalnc.71393,
5	Gar,Gba_A,Ghr_A,Ghr_D,Gra	one2many	Gar--Garlnc.37986,	Gra--Gralnc.34754,	Ghr_A--Ghrlnc.39263,Ghr_A--Ghrlnc.11030,	Ghr_D--Ghrlnc.86643,	Gba_A--Gbalnc.33593,	0
5	Gba_A,Gba_D,Ghr_A,Ghr_D,Gra	one2many	0	Gra--Gralnc.11531,	Ghr_A--Ghrlnc.39982,	Ghr_D--Ghrlnc.83022,Ghr_D--Ghrlnc.49918,	Gba_A--Gbalnc.11790,	Gba_D--Gbalnc.42990,
5	Gba_A,Gba_D,Ghr_A,Ghr_D,Gra	one2many	0	Gra--Gralnc.21005,Gra--Gralnc.21006,	Ghr_A--Ghrlnc.40124,	Ghr_D--Ghrlnc.82914,	Gba_A--Gbalnc.34246,	Gba_D--Gbalnc.72389,
5	Gba_A,Gba_D,Ghr_A,Ghr_D,Gra	one2many	0	Gra--Gralnc.1752,	Ghr_A--Ghrlnc.40319,	Ghr_D--Ghrlnc.66452,	Gba_A--Gbalnc.34457,	Gba_D--Gbalnc.57713,Gba_D--Gbalnc.57709,
5	Gar,Gba_A,Ghr_A,Ghr_D,Gra	one2many	Gar--Garlnc.31274,Gar--Garlnc.19586,	Gra--Gralnc.22789,	Ghr_A--Ghrlnc.42184,	Ghr_D--Ghrlnc.85096,	Gba_A--Gbalnc.36059,	0
5	Gar,Gba_A,Gba_D,Ghr_A,Ghr_D	one2many	Gar--Garlnc.35019,Gar--Garlnc.35020,	0	Ghr_A--Ghrlnc.44046,	Ghr_D--Ghrlnc.86816,	Gba_A--Gbalnc.37694,	Gba_D--Gbalnc.75641,
5	Gba_A,Gba_D,Ghr_A,Ghr_D,Gra	one2many	0	Gra--Gralnc.38,	Ghr_A--Ghrlnc.45445,	Ghr_D--Ghrlnc.88147,	Gba_A--Gbalnc.16965,Gba_A--Gbalnc.38939,	Gba_D--Gbalnc.76837,
5	Gba_A,Gba_D,Ghr_A,Ghr_D,Gra	one2many	0	Gra--Gralnc.6422,	Ghr_A--Ghrlnc.4567,	Ghr_D--Ghrlnc.53167,	Gba_A--Gbalnc.3993,	Gba_D--Gbalnc.41731,Gba_D--Gbalnc.45792,
5	Gar,Gba_D,Ghr_A,Ghr_D,Gra	one2many	Gar--Garlnc.449,	Gra--Gralnc.3319,	Ghr_A--Ghrlnc.495,	Ghr_D--Ghrlnc.46359,Ghr_D--Ghrlnc.46364,	0	Gba_D--Gbalnc.39801,
5	Gar,Gba_D,Ghr_A,Ghr_D,Gra	one2many	Gar--Garlnc.2230,	Gra--Gralnc.20706,	Ghr_A--Ghrlnc.6347,	Ghr_D--Ghrlnc.82708,	0	Gba_D--Gbalnc.70059,Gba_D--Gbalnc.72086,
5	Gar,Gba_D,Ghr_A,Ghr_D,Gra	one2many	Gar--Garlnc.5762,	Gra--Gralnc.12002,	Ghr_A--Ghrlnc.7424,	Ghr_D--Ghrlnc.50347,Ghr_D--Ghrlnc.50346,	0	Gba_D--Gbalnc.43360,
5	Gar,Gba_D,Ghr_A,Ghr_D,Gra	one2many	Gar--Garlnc.24299,	Gra--Gralnc.32884,	Ghr_A--Ghrlnc.9308,	Ghr_D--Ghrlnc.77247,Ghr_D--Ghrlnc.77248,	0	Gba_D--Gbalnc.67320,
5	Gar,Gba_D,Ghr_A,Ghr_D,Gra	one2many	Gar--Garlnc.5442,	Gra--Gralnc.38219,	Ghr_A--Ghrlnc.17092,Ghr_A--Ghrlnc.36969,	Ghr_D--Ghrlnc.61852,	0	Gba_D--Gbalnc.69802,
5	Gba_A,Gba_D,Ghr_A,Ghr_D,Gra	one2many	0	Gra--Gralnc.26431,	Ghr_A--Ghrlnc.38463,	Ghr_D--Ghrlnc.52625,Ghr_D--Ghrlnc.52623,	Gba_A--Gbalnc.32899,	Gba_D--Gbalnc.45357,
5	Gar,Gba_A,Ghr_A,Ghr_D,Gra	one2many	Gar--Garlnc.16806,	Gra--Gralnc.15195,	Ghr_A--Ghrlnc.10492,Ghr_A--Ghrlnc.28279,	Ghr_D--Ghrlnc.65789,	Gba_A--Gbalnc.8940,	0
5	Gba_A,Gba_D,Ghr_A,Ghr_D,Gra	one2many	0	Gra--Gralnc.224,	Ghr_A--Ghrlnc.17471,Ghr_A--Ghrlnc.7658,	Ghr_D--Ghrlnc.64796,	Gba_A--Gbalnc.6569,	Gba_D--Gbalnc.56217,
5	Gba_A,Gba_D,Ghr_A,Ghr_D,Gra	one2many	0	Gra--Gralnc.9210,	Ghr_A--Ghrlnc.25460,	Ghr_D--Ghrlnc.69669,	Gba_A--Gbalnc.21617,	Gba_D--Gbalnc.60487,Gba_D--Gbalnc.60488,
5	Gar,Gba_A,Gba_D,Ghr_A,Ghr_D	one2many	Gar--Garlnc.5838,	0	Ghr_A--Ghrlnc.19250,	Ghr_D--Ghrlnc.50599,	Gba_A--Gbalnc.16377,Gba_A--Gbalnc.6410,	Gba_D--Gbalnc.43578,
5	Gba_A,Gba_D,Ghr_A,Ghr_D,Gra	one2many	0	Gra--Gralnc.1990,	Ghr_A--Ghrlnc.22383,Ghr_A--Ghrlnc.22375,	Ghr_D--Ghrlnc.66817,	Gba_A--Gbalnc.19029,	Gba_D--Gbalnc.58022,
5	Gar,Gba_A,Gba_D,Ghr_A,Gra	one2many	Gar--Garlnc.17992,Gar--Garlnc.29509,	Gra--Gralnc.2352,	Ghr_A--Ghrlnc.22891,	0	Gba_A--Gbalnc.19450,	Gba_D--Gbalnc.58395,
5	Gar,Gba_D,Ghr_A,Ghr_D,Gra	one2many	Gar--Garlnc.9149,	Gra--Gralnc.5595,	Ghr_A--Ghrlnc.2920,Ghr_A--Ghrlnc.40655,	Ghr_D--Ghrlnc.66894,	0	Gba_D--Gbalnc.44809,
5	Gar,Gba_A,Gba_D,Ghr_A,Ghr_D	one2many	Gar--Garlnc.26151,	0	Ghr_A--Ghrlnc.31509,Ghr_A--Ghrlnc.15160,	Ghr_D--Ghrlnc.75497,	Gba_A--Gbalnc.26960,	Gba_D--Gbalnc.65752,
5	Gar,Gba_A,Gba_D,Ghr_A,Gra	one2many	Gar--Garlnc.12170,	Gra--Gralnc.18276,	Ghr_A--Ghrlnc.33645,	0	Gba_A--Gbalnc.28770,Gba_A--Gbalnc.28771,	Gba_D--Gbalnc.69717,
5	Gba_A,Gba_D,Ghr_A,Ghr_D,Gra	one2many	0	Gra--Gralnc.28252,	Ghr_A--Ghrlnc.36806,	Ghr_D--Ghrlnc.50323,Ghr_D--Ghrlnc.50324,	Gba_A--Gbalnc.31492,	Gba_D--Gbalnc.43340,
5	Gba_A,Gba_D,Ghr_A,Ghr_D,Gra	one2many	0	Gra--Gralnc.36676,	Ghr_A--Ghrlnc.37982,Ghr_A--Ghrlnc.25511,	Ghr_D--Ghrlnc.87290,	Gba_A--Gbalnc.32458,	Gba_D--Gbalnc.76071,
5	Gba_A,Gba_D,Ghr_A,Ghr_D,Gra	one2many	0	Gra--Gralnc.35481,	Ghr_A--Ghrlnc.42991,	Ghr_D--Ghrlnc.72444,	Gba_A--Gbalnc.36786,Gba_A--Gbalnc.36785,	Gba_D--Gbalnc.62706,
5	Gba_A,Gba_D,Ghr_A,Ghr_D,Gra	one2many	0	Gra--Gralnc.13732,	Ghr_A--Ghrlnc.44822,	Ghr_D--Ghrlnc.71560,Ghr_D--Ghrlnc.86843,	Gba_A--Gbalnc.38360,	Gba_D--Gbalnc.62173,
5	Gar,Gba_A,Gba_D,Ghr_A,Gra	one2many	Gar--Garlnc.3221,	Gra--Gralnc.6190,	Ghr_A--Ghrlnc.5078,Ghr_A--Ghrlnc.5080,	0	Gba_A--Gbalnc.4386,	Gba_D--Gbalnc.45389,
5	Gar,Gba_A,Gba_D,Ghr_D,Gra	one2many	Gar--Garlnc.10805,	Gra--Gralnc.24798,	0	Ghr_D--Ghrlnc.58765,	Gba_A--Gbalnc.11314,Gba_A--Gbalnc.11316,	Gba_D--Gbalnc.50849,
5	Gar,Gba_A,Gba_D,Ghr_D,Gra	one2many	Gar--Garlnc.13079,	Gra--Gralnc.3579,	0	Ghr_D--Ghrlnc.46586,Ghr_D--Ghrlnc.69321,	Gba_A--Gbalnc.682,	Gba_D--Gbalnc.40019,
4	Gba_D,Ghr_A,Ghr_D,Gra	one2many	0	Gra--Gralnc.23402,	Ghr_A--Ghrlnc.11650,	Ghr_D--Ghrlnc.57303,Ghr_D--Ghrlnc.57302,Ghr_D--Ghrlnc.86396,Ghr_D--Ghrlnc.47861,Ghr_D--Ghrlnc.86395,	0	Gba_D--Gbalnc.75281,
4	Gar,Gba_A,Ghr_A,Ghr_D	one2many	Gar--Garlnc.34820,Gar--Garlnc.38463,Gar--Garlnc.5163,Gar--Garlnc.34821,Gar--Garlnc.34822,	0	Ghr_A--Ghrlnc.4016,	Ghr_D--Ghrlnc.82934,	Gba_A--Gbalnc.37603,	0
4	Gba_A,Ghr_A,Ghr_D,Gra	one2many	0	Gra--Gralnc.26262,	Ghr_A--Ghrlnc.21212,Ghr_A--Ghrlnc.21213,Ghr_A--Ghrlnc.21286,Ghr_A--Ghrlnc.16764,	Ghr_D--Ghrlnc.51985,	Gba_A--Gbalnc.18097,	0
4	Gar,Gba_A,Ghr_A,Ghr_D	one2many	Gar--Garlnc.15448,Gar--Garlnc.15449,Gar--Garlnc.25081,Gar--Garlnc.33707,	0	Ghr_A--Ghrlnc.19586,	Ghr_D--Ghrlnc.64259,	Gba_A--Gbalnc.16650,	0
4	Gar,Gba_D,Ghr_A,Ghr_D	one2many	Gar--Garlnc.33432,	0	Ghr_A--Ghrlnc.39455,	Ghr_D--Ghrlnc.62303,Ghr_D--Ghrlnc.53307,Ghr_D--Ghrlnc.77721,Ghr_D--Ghrlnc.78487,	0	Gba_D--Gbalnc.55433,
4	Gba_A,Gba_D,Ghr_A,Ghr_D	one2many	0	0	Ghr_A--Ghrlnc.25727,Ghr_A--Ghrlnc.25729,Ghr_A--Ghrlnc.25730,	Ghr_D--Ghrlnc.69955,	Gba_A--Gbalnc.21866,	Gba_D--Gbalnc.60748,
4	Gba_A,Gba_D,Ghr_A,Ghr_D	one2many	0	0	Ghr_A--Ghrlnc.2737,	Ghr_D--Ghrlnc.48436,Ghr_D--Ghrlnc.48438,Ghr_D--Ghrlnc.48440,	Gba_A--Gbalnc.2391,	Gba_D--Gbalnc.41634,
4	Gba_A,Gba_D,Ghr_A,Ghr_D	one2many	0	0	Ghr_A--Ghrlnc.29664,	Ghr_D--Ghrlnc.73498,	Gba_A--Gbalnc.25237,	Gba_D--Gbalnc.63925,Gba_D--Gbalnc.63926,Gba_D--Gbalnc.63927,
4	Gba_A,Gba_D,Ghr_A,Ghr_D	one2many	0	0	Ghr_A--Ghrlnc.37786,	Ghr_D--Ghrlnc.81054,Ghr_D--Ghrlnc.81055,Ghr_D--Ghrlnc.81056,	Gba_A--Gbalnc.32280,	Gba_D--Gbalnc.70706,
4	Gba_A,Gba_D,Ghr_A,Ghr_D	one2many	0	0	Ghr_A--Ghrlnc.39237,	Ghr_D--Ghrlnc.69595,Ghr_D--Ghrlnc.79680,Ghr_D--Ghrlnc.79725,	Gba_A--Gbalnc.20187,	Gba_D--Gbalnc.69592,
4	Gba_A,Gba_D,Ghr_A,Ghr_D	one2many	0	0	Ghr_A--Ghrlnc.43510,	Ghr_D--Ghrlnc.86341,Ghr_D--Ghrlnc.86342,Ghr_D--Ghrlnc.86345,	Gba_A--Gbalnc.37235,	Gba_D--Gbalnc.75239,
4	Gba_D,Ghr_A,Ghr_D,Gra	one2many	0	Gra--Gralnc.36630,	Ghr_A--Ghrlnc.44534,	Ghr_D--Ghrlnc.87237,	0	Gba_D--Gbalnc.42832,Gba_D--Gbalnc.69790,Gba_D--Gbalnc.76023,
4	Gar,Ghr_A,Ghr_D,Gra	one2many	Gar--Garlnc.3237,	Gra--Gralnc.3384,	Ghr_A--Ghrlnc.5019,Ghr_A--Ghrlnc.5050,Ghr_A--Ghrlnc.4700,	Ghr_D--Ghrlnc.52933,	0	0
4	Gar,Gba_A,Ghr_A,Gra	one2many	Gar--Garlnc.5627,	Gra--Gralnc.5817,	Ghr_A--Ghrlnc.5576,	0	Gba_A--Gbalnc.4809,Gba_A--Gbalnc.4812,Gba_A--Gbalnc.4813,	0
4	Gar,Gba_A,Ghr_A,Gra	one2many	Gar--Garlnc.30323,	Gra--Gralnc.16873,	Ghr_A--Ghrlnc.34787,Ghr_A--Ghrlnc.34788,Ghr_A--Ghrlnc.34791,	0	Gba_A--Gbalnc.29771,	0
4	Gba_A,Gba_D,Ghr_A,Gra	one2many	0	Gra--Gralnc.26681,Gra--Gralnc.28749,Gra--Gralnc.4043,	Ghr_A--Ghrlnc.40358,	0	Gba_A--Gbalnc.8364,	Gba_D--Gbalnc.52704,
4	Gba_A,Ghr_A,Ghr_D,Gra	one2many	0	Gra--Gralnc.18460,	Ghr_A--Ghrlnc.42942,	Ghr_D--Ghrlnc.68486,Ghr_D--Ghrlnc.82988,Ghr_D--Ghrlnc.82989,	Gba_A--Gbalnc.36738,	0
4	Gar,Gba_D,Ghr_A,Ghr_D	one2many	Gar--Garlnc.15742,Gar--Garlnc.34267,Gar--Garlnc.38984,	0	Ghr_A--Ghrlnc.43086,	Ghr_D--Ghrlnc.54326,	0	Gba_D--Gbalnc.46802,
4	Gar,Gba_A,Gba_D,Ghr_A	one2many	Gar--Garlnc.21526,	0	Ghr_A--Ghrlnc.27262,Ghr_A--Ghrlnc.27229,Ghr_A--Ghrlnc.27236,	0	Gba_A--Gbalnc.23220,	Gba_D--Gbalnc.62007,
4	Gar,Gba_A,Gba_D,Ghr_D	one2many	Gar--Garlnc.15151,	0	0	Ghr_D--Ghrlnc.63921,	Gba_A--Gbalnc.16372,Gba_A--Gbalnc.16373,Gba_A--Gbalnc.25979,	Gba_D--Gbalnc.55446,
4	Gar,Ghr_A,Ghr_D,Gra	one2many	Gar--Garlnc.1462,	Gra--Gralnc.4453,	Ghr_A--Ghrlnc.10131,	Ghr_D--Ghrlnc.47586,Ghr_D--Ghrlnc.47585,	0	0
4	Gba_A,Gba_D,Ghr_A,Ghr_D	one2many	0	0	Ghr_A--Ghrlnc.1126,	Ghr_D--Ghrlnc.46955,	Gba_A--Gbalnc.1048,Gba_A--Gbalnc.1050,	Gba_D--Gbalnc.40341,
4	Gar,Gba_A,Ghr_A,Ghr_D	one2many	Gar--Garlnc.10956,	0	Ghr_A--Ghrlnc.13369,	Ghr_D--Ghrlnc.58933,	Gba_A--Gbalnc.11453,Gba_A--Gbalnc.11457,	0
4	Gba_A,Gba_D,Ghr_A,Ghr_D	one2many	0	0	Ghr_A--Ghrlnc.15288,	Ghr_D--Ghrlnc.76239,	Gba_A--Gbalnc.27381,Gba_A--Gbalnc.37380,	Gba_D--Gbalnc.66442,
4	Gba_D,Ghr_A,Ghr_D,Gra	one2many	0	Gra--Gralnc.28099,	Ghr_A--Ghrlnc.17273,	Ghr_D--Ghrlnc.62039,Ghr_D--Ghrlnc.62040,	0	Gba_D--Gbalnc.53775,
4	Gba_A,Gba_D,Ghr_A,Ghr_D	one2many	0	0	Ghr_A--Ghrlnc.18691,	Ghr_D--Ghrlnc.70604,	Gba_A--Gbalnc.15930,	Gba_D--Gbalnc.61317,Gba_D--Gbalnc.70102,
4	Gar,Gba_A,Ghr_A,Ghr_D	one2many	Gar--Garlnc.1529,	0	Ghr_A--Ghrlnc.1899,	Ghr_D--Ghrlnc.47621,	Gba_A--Gbalnc.1687,Gba_A--Gbalnc.12903,	0
4	Gba_A,Gba_D,Ghr_A,Ghr_D	one2many	0	0	Ghr_A--Ghrlnc.20212,	Ghr_D--Ghrlnc.64845,	Gba_A--Gbalnc.17196,Gba_A--Gbalnc.17198,	Gba_D--Gbalnc.56266,
4	Gba_A,Gba_D,Ghr_A,Ghr_D	one2many	0	0	Ghr_A--Ghrlnc.21274,	Ghr_D--Ghrlnc.83019,	Gba_A--Gbalnc.18087,	Gba_D--Gbalnc.72318,Gba_D--Gbalnc.72983,
4	Gba_D,Ghr_A,Ghr_D,Gra	one2many	0	Gra--Gralnc.31599,	Ghr_A--Ghrlnc.37933,	Ghr_D--Ghrlnc.75766,Ghr_D--Ghrlnc.75767,	0	Gba_D--Gbalnc.66009,
4	Gar,Ghr_A,Ghr_D,Gra	one2many	Gar--Garlnc.17032,	Gra--Gralnc.1341,	Ghr_A--Ghrlnc.21606,	Ghr_D--Ghrlnc.57726,Ghr_D--Ghrlnc.66062,	0	0
4	Gar,Ghr_A,Ghr_D,Gra	one2many	Gar--Garlnc.32692,Gar--Garlnc.29950,	Gra--Gralnc.9075,	Ghr_A--Ghrlnc.21853,	Ghr_D--Ghrlnc.69507,	0	0
4	Gba_D,Ghr_A,Ghr_D,Gra	one2many	0	Gra--Gralnc.21748,Gra--Gralnc.3465,	Ghr_A--Ghrlnc.21257,	Ghr_D--Ghrlnc.84764,	0	Gba_D--Gbalnc.73869,
4	Gar,Gba_D,Ghr_A,Ghr_D	one2many	Gar--Garlnc.17460,Gar--Garlnc.17461,	0	Ghr_A--Ghrlnc.22154,	Ghr_D--Ghrlnc.76774,	0	Gba_D--Gbalnc.66903,
4	Gba_A,Gba_D,Ghr_A,Ghr_D	one2many	0	0	Ghr_A--Ghrlnc.22799,	Ghr_D--Ghrlnc.47608,Ghr_D--Ghrlnc.63413,	Gba_A--Gbalnc.19364,	Gba_D--Gbalnc.54998,
4	Gba_D,Ghr_A,Ghr_D,Gra	one2many	0	Gra--Gralnc.2035,	Ghr_A--Ghrlnc.22436,Ghr_A--Ghrlnc.22477,	Ghr_D--Ghrlnc.66866,	0	Gba_D--Gbalnc.58069,
4	Gba_D,Ghr_A,Ghr_D,Gra	one2many	0	Gra--Gralnc.21080,	Ghr_A--Ghrlnc.2256,	Ghr_D--Ghrlnc.48060,Ghr_D--Ghrlnc.53164,	0	Gba_D--Gbalnc.41293,
4	Gar,Gba_A,Ghr_A,Ghr_D	one2many	Gar--Garlnc.31588,	0	Ghr_A--Ghrlnc.2361,Ghr_A--Ghrlnc.2362,	Ghr_D--Ghrlnc.48110,	Gba_A--Gbalnc.2045,	0
4	Gar,Ghr_A,Ghr_D,Gra	one2many	Gar--Garlnc.19916,	Gra--Gralnc.9155,	Ghr_A--Ghrlnc.25385,	Ghr_D--Ghrlnc.69604,Ghr_D--Ghrlnc.69605,	0	0
4	Gar,Gba_A,Ghr_A,Ghr_D	one2many	Gar--Garlnc.29034,	0	Ghr_A--Ghrlnc.38767,Ghr_A--Ghrlnc.36362,	Ghr_D--Ghrlnc.63191,	Gba_A--Gbalnc.1797,	0
4	Gba_D,Ghr_A,Ghr_D,Gra	one2many	0	Gra--Gralnc.23947,	Ghr_A--Ghrlnc.28424,	Ghr_D--Ghrlnc.72475,Ghr_D--Ghrlnc.57856,	0	Gba_D--Gbalnc.49990,
4	Gar,Gba_D,Ghr_A,Ghr_D	one2many	Gar--Garlnc.25514,	0	Ghr_A--Ghrlnc.27913,Ghr_A--Ghrlnc.32245,	Ghr_D--Ghrlnc.76038,	0	Gba_D--Gbalnc.66253,
4	Gar,Gba_A,Ghr_A,Ghr_D	one2many	Gar--Garlnc.22801,	0	Ghr_A--Ghrlnc.29090,	Ghr_D--Ghrlnc.73029,Ghr_D--Ghrlnc.73030,	Gba_A--Gbalnc.24726,	0
4	Gba_A,Gba_D,Ghr_A,Ghr_D	one2many	0	0	Ghr_A--Ghrlnc.29749,	Ghr_D--Ghrlnc.73575,Ghr_D--Ghrlnc.61361,	Gba_A--Gbalnc.25318,	Gba_D--Gbalnc.53223,
4	Gba_D,Ghr_A,Ghr_D,Gra	one2many	0	Gra--Gralnc.10853,	Ghr_A--Ghrlnc.32205,	Ghr_D--Ghrlnc.49173,Ghr_D--Ghrlnc.49174,	0	Gba_D--Gbalnc.42329,
4	Gba_A,Gba_D,Ghr_D,Gra	one2many	0	Gra--Gralnc.26450,	0	Ghr_D--Ghrlnc.60553,	Gba_A--Gbalnc.13048,Gba_A--Gbalnc.38193,	Gba_D--Gbalnc.52481,
4	Gar,Gba_A,Gba_D,Ghr_A	one2many	Gar--Garlnc.24078,	0	Ghr_A--Ghrlnc.33883,Ghr_A--Ghrlnc.33903,	0	Gba_A--Gbalnc.29001,	Gba_D--Gbalnc.67504,
4	Gar,Ghr_A,Ghr_D,Gra	one2many	Gar--Garlnc.24087,	Gra--Gralnc.33081,	Ghr_A--Ghrlnc.33902,	Ghr_D--Ghrlnc.77456,Ghr_D--Ghrlnc.77469,	0	0
4	Gba_A,Ghr_A,Ghr_D,Gra	one2many	0	Gra--Gralnc.26738,Gra--Gralnc.16463,	Ghr_A--Ghrlnc.34328,	Ghr_D--Ghrlnc.60909,	Gba_A--Gbalnc.29341,	0
4	Gba_A,Gba_D,Ghr_A,Ghr_D	one2many	0	0	Ghr_A--Ghrlnc.34580,Ghr_A--Ghrlnc.13494,	Ghr_D--Ghrlnc.50340,	Gba_A--Gbalnc.29571,	Gba_D--Gbalnc.51135,
4	Gba_A,Ghr_A,Ghr_D,Gra	one2many	0	Gra--Gralnc.16852,	Ghr_A--Ghrlnc.34766,Ghr_A--Ghrlnc.34767,	Ghr_D--Ghrlnc.78301,	Gba_A--Gbalnc.29749,	0
4	Gba_D,Ghr_A,Ghr_D,Gra	one2many	0	Gra--Gralnc.20874,	Ghr_A--Ghrlnc.39897,	Ghr_D--Ghrlnc.83087,Ghr_D--Ghrlnc.83049,	0	Gba_D--Gbalnc.72255,
4	Gba_A,Gba_D,Ghr_A,Ghr_D	one2many	0	0	Ghr_A--Ghrlnc.36602,	Ghr_D--Ghrlnc.50791,Ghr_D--Ghrlnc.76379,	Gba_A--Gbalnc.31348,	Gba_D--Gbalnc.43750,
4	Gba_A,Gba_D,Ghr_A,Ghr_D	one2many	0	0	Ghr_A--Ghrlnc.36731,	Ghr_D--Ghrlnc.80139,	Gba_A--Gbalnc.31433,	Gba_D--Gbalnc.69982,Gba_D--Gbalnc.69981,
4	Gba_A,Gba_D,Ghr_A,Ghr_D	one2many	0	0	Ghr_A--Ghrlnc.38526,	Ghr_D--Ghrlnc.81737,	Gba_A--Gbalnc.32954,Gba_A--Gbalnc.32957,	Gba_D--Gbalnc.71309,
4	Gar,Gba_A,Ghr_A,Ghr_D	one2many	Gar--Garlnc.33500,Gar--Garlnc.8395,	0	Ghr_A--Ghrlnc.39358,	Ghr_D--Ghrlnc.82498,	Gba_A--Gbalnc.33675,	0
4	Gba_A,Gba_D,Ghr_A,Ghr_D	one2many	0	0	Ghr_A--Ghrlnc.3962,	Ghr_D--Ghrlnc.49648,Ghr_D--Ghrlnc.51067,	Gba_A--Gbalnc.3489,	Gba_D--Gbalnc.43989,
4	Gba_D,Ghr_A,Ghr_D,Gra	one2many	0	Gra--Gralnc.26485,Gra--Gralnc.21683,	Ghr_A--Ghrlnc.40825,	Ghr_D--Ghrlnc.83884,	0	Gba_D--Gbalnc.73077,
4	Gba_A,Gba_D,Ghr_A,Ghr_D	one2many	0	0	Ghr_A--Ghrlnc.41348,Ghr_A--Ghrlnc.42585,	Ghr_D--Ghrlnc.85524,	Gba_A--Gbalnc.36424,	Gba_D--Gbalnc.74520,
4	Gba_A,Gba_D,Ghr_A,Ghr_D	one2many	0	0	Ghr_A--Ghrlnc.42627,Ghr_A--Ghrlnc.42621,	Ghr_D--Ghrlnc.85554,	Gba_A--Gbalnc.36468,	Gba_D--Gbalnc.74546,
4	Gar,Gba_A,Ghr_A,Gra	one2many	Gar--Garlnc.19445,	Gra--Gralnc.23629,	Ghr_A--Ghrlnc.4311,	0	Gba_A--Gbalnc.20865,Gba_A--Gbalnc.3777,	0
4	Gba_A,Gba_D,Ghr_A,Ghr_D	one2many	0	0	Ghr_A--Ghrlnc.43679,	Ghr_D--Ghrlnc.76227,Ghr_D--Ghrlnc.86715,	Gba_A--Gbalnc.37381,	Gba_D--Gbalnc.66441,
4	Gba_D,Ghr_A,Ghr_D,Gra	one2many	0	Gra--Gralnc.32626,	Ghr_A--Ghrlnc.4571,	Ghr_D--Ghrlnc.76958,	0	Gba_D--Gbalnc.67065,Gba_D--Gbalnc.67066,
4	Gba_A,Gba_D,Ghr_A,Ghr_D	one2many	0	0	Ghr_A--Ghrlnc.45818,	Ghr_D--Ghrlnc.88493,	Gba_A--Gbalnc.39275,	Gba_D--Gbalnc.46381,Gba_D--Gbalnc.77168,
4	Gba_A,Gba_D,Ghr_D,Gra	one2many	0	Gra--Gralnc.25780,	0	Ghr_D--Ghrlnc.46337,Ghr_D--Ghrlnc.46336,	Gba_A--Gbalnc.424,	Gba_D--Gbalnc.39779,
4	Gba_A,Gba_D,Ghr_A,Ghr_D	one2many	0	0	Ghr_A--Ghrlnc.502,	Ghr_D--Ghrlnc.46366,	Gba_A--Gbalnc.452,	Gba_D--Gbalnc.39802,Gba_D--Gbalnc.39803,
4	Gba_A,Ghr_A,Ghr_D,Gra	one2many	0	Gra--Gralnc.2593,	Ghr_A--Ghrlnc.5114,	Ghr_D--Ghrlnc.67460,Ghr_D--Ghrlnc.72224,	Gba_A--Gbalnc.4411,	0
4	Gba_A,Gba_D,Ghr_A,Ghr_D	one2many	0	0	Ghr_A--Ghrlnc.6173,	Ghr_D--Ghrlnc.54056,	Gba_A--Gbalnc.5298,	Gba_D--Gbalnc.45875,Gba_D--Gbalnc.46582,
4	Gar,Ghr_A,Ghr_D,Gra	one2many	Gar--Garlnc.2223,	Gra--Gralnc.24075,Gra--Gralnc.24074,	Ghr_A--Ghrlnc.6445,	Ghr_D--Ghrlnc.57965,	0	0
4	Gba_A,Gba_D,Ghr_A,Ghr_D	one2many	0	0	Ghr_A--Ghrlnc.6636,	Ghr_D--Ghrlnc.53635,	Gba_A--Gbalnc.36067,Gba_A--Gbalnc.5677,	Gba_D--Gbalnc.46185,
4	Gba_D,Ghr_A,Ghr_D,Gra	one2many	0	Gra--Gralnc.524,	Ghr_A--Ghrlnc.6703,	Ghr_D--Ghrlnc.65129,Ghr_D--Ghrlnc.84520,	0	Gba_D--Gbalnc.56529,
4	Gar,Gba_A,Ghr_A,Ghr_D	one2many	Gar--Garlnc.1927,Gar--Garlnc.1928,	0	Ghr_A--Ghrlnc.6752,	Ghr_D--Ghrlnc.84548,	Gba_A--Gbalnc.5776,	0
4	Gar,Ghr_A,Ghr_D,Gra	one2many	Gar--Garlnc.14401,	Gra--Gralnc.31834,Gra--Gralnc.8655,	Ghr_A--Ghrlnc.22256,	Ghr_D--Ghrlnc.76020,	0	0
4	Gba_D,Ghr_A,Ghr_D,Gra	one2many	0	Gra--Gralnc.12086,Gra--Gralnc.12085,	Ghr_A--Ghrlnc.7493,	Ghr_D--Ghrlnc.50587,	0	Gba_D--Gbalnc.43569,
4	Gar,Gba_A,Ghr_A,Ghr_D	one2many	Gar--Garlnc.5832,Gar--Garlnc.1000,	0	Ghr_A--Ghrlnc.7494,	Ghr_D--Ghrlnc.50588,	Gba_A--Gbalnc.6402,	0
4	Gba_D,Ghr_A,Ghr_D,Gra	one2many	0	Gra--Gralnc.12367,	Ghr_A--Ghrlnc.7859,	Ghr_D--Ghrlnc.50904,	0	Gba_D--Gbalnc.43843,Gba_D--Gbalnc.43844,
4	Gba_D,Ghr_A,Ghr_D,Gra	one2many	0	Gra--Gralnc.12735,	Ghr_A--Ghrlnc.8361,	Ghr_D--Ghrlnc.51321,Ghr_D--Ghrlnc.86231,	0	Gba_D--Gbalnc.75134,
4	Gba_A,Gba_D,Ghr_A,Ghr_D	one2many	0	0	Ghr_A--Ghrlnc.8802,Ghr_A--Ghrlnc.11058,	Ghr_D--Ghrlnc.51750,	Gba_A--Gbalnc.9422,	Gba_D--Gbalnc.44568,
4	Gba_A,Gba_D,Ghr_A,Ghr_D	one2many	0	0	Ghr_A--Ghrlnc.9906,	Ghr_D--Ghrlnc.55675,Ghr_D--Ghrlnc.57126,	Gba_A--Gbalnc.8448,	Gba_D--Gbalnc.49266,
4	Gar,Gba_D,Ghr_A,Ghr_D	one2many	Gar--Garlnc.8148,	0	Ghr_A--Ghrlnc.9949,	Ghr_D--Ghrlnc.55536,	0	Gba_D--Gbalnc.47913,Gba_D--Gbalnc.47914,
4	Gba_A,Gba_D,Ghr_D,Gra	one2many	0	Gra--Gralnc.2114,Gra--Gralnc.2115,	0	Ghr_D--Ghrlnc.66986,	Gba_A--Gbalnc.1000,	Gba_D--Gbalnc.58181,
4	Gba_A,Gba_D,Ghr_A,Ghr_D	one2many	0	0	Ghr_A--Ghrlnc.18765,	Ghr_D--Ghrlnc.63409,Ghr_D--Ghrlnc.63528,	Gba_A--Gbalnc.15870,	Gba_D--Gbalnc.54994,
4	Gar,Gba_A,Ghr_A,Ghr_D	one2many	Gar--Garlnc.35768,	0	Ghr_A--Ghrlnc.31679,Ghr_A--Ghrlnc.44999,	Ghr_D--Ghrlnc.62813,	Gba_A--Gbalnc.27106,	0
4	Gba_A,Gba_D,Ghr_D,Gra	one2many	0	Gra--Gralnc.6150,Gra--Gralnc.21365,	0	Ghr_D--Ghrlnc.52620,	Gba_A--Gbalnc.12831,	Gba_D--Gbalnc.45354,
4	Gar,Gba_A,Ghr_A,Ghr_D	one2many	Gar--Garlnc.15284,	0	Ghr_A--Ghrlnc.19430,Ghr_A--Ghrlnc.14856,	Ghr_D--Ghrlnc.57835,	Gba_A--Gbalnc.16526,	0
4	Gar,Gba_A,Ghr_A,Ghr_D	one2many	Gar--Garlnc.23151,	0	Ghr_A--Ghrlnc.29409,	Ghr_D--Ghrlnc.81920,	Gba_A--Gbalnc.25017,Gba_A--Gbalnc.8927,	0
4	Gar,Gba_A,Ghr_A,Ghr_D	one2many	Gar--Garlnc.25911,	0	Ghr_A--Ghrlnc.32756,	Ghr_D--Ghrlnc.65607,	Gba_A--Gbalnc.27983,Gba_A--Gbalnc.27981,	0
4	Gar,Gba_D,Ghr_D,Gra	one2many	Gar--Garlnc.26685,	Gra--Gralnc.30660,	0	Ghr_D--Ghrlnc.74698,	0	Gba_D--Gbalnc.68162,Gba_D--Gbalnc.65053,
4	Gar,Gba_A,Gba_D,Ghr_A	one2many	Gar--Garlnc.15788,Gar--Garlnc.16537,	0	Ghr_A--Ghrlnc.35861,	0	Gba_A--Gbalnc.30740,	Gba_D--Gbalnc.69268,
4	Gar,Gba_A,Ghr_A,Ghr_D	one2many	Gar--Garlnc.5051,	0	Ghr_A--Ghrlnc.3886,	Ghr_D--Ghrlnc.49569,	Gba_A--Gbalnc.3422,Gba_A--Gbalnc.3423,	0
4	Gar,Gba_A,Ghr_A,Gra	one2many	Gar--Garlnc.7896,Gar--Garlnc.7897,	Gra--Gralnc.4865,	Ghr_A--Ghrlnc.10338,	0	Gba_A--Gbalnc.8794,	0
4	Gba_A,Gba_D,Ghr_A,Gra	one2many	0	Gra--Gralnc.23162,	Ghr_A--Ghrlnc.11401,	0	Gba_A--Gbalnc.9711,	Gba_D--Gbalnc.49191,Gba_D--Gbalnc.59023,
4	Gba_A,Gba_D,Ghr_A,Gra	one2many	0	Gra--Gralnc.35,	Ghr_A--Ghrlnc.11567,Ghr_A--Ghrlnc.20013,	0	Gba_A--Gbalnc.38930,	Gba_D--Gbalnc.61671,
4	Gba_A,Gba_D,Ghr_A,Gra	one2many	0	Gra--Gralnc.3798,	Ghr_A--Ghrlnc.12438,	0	Gba_A--Gbalnc.10635,	Gba_D--Gbalnc.53960,Gba_D--Gbalnc.72328,
4	Gar,Gba_A,Gba_D,Ghr_A	one2many	Gar--Garlnc.6692,	0	Ghr_A--Ghrlnc.13768,Ghr_A--Ghrlnc.8591,	0	Gba_A--Gbalnc.11822,	Gba_D--Gbalnc.51342,
4	Gba_A,Gba_D,Ghr_A,Gra	one2many	0	Gra--Gralnc.31847,Gra--Gralnc.1759,	Ghr_A--Ghrlnc.15760,	0	Gba_A--Gbalnc.13403,	Gba_D--Gbalnc.57726,
4	Gba_A,Gba_D,Ghr_D,Gra	one2many	0	Gra--Gralnc.9149,	0	Ghr_D--Ghrlnc.83170,	Gba_A--Gbalnc.33980,	Gba_D--Gbalnc.72186,Gba_D--Gbalnc.60421,
4	Gar,Gba_A,Gba_D,Ghr_A	one2many	Gar--Garlnc.8125,	0	Ghr_A--Ghrlnc.18361,	0	Gba_A--Gbalnc.13046,Gba_A--Gbalnc.15734,	Gba_D--Gbalnc.54881,
4	Gba_A,Gba_D,Ghr_A,Ghr_D	one2many	0	0	Ghr_A--Ghrlnc.18951,	Ghr_D--Ghrlnc.63638,Ghr_D--Ghrlnc.59538,	Gba_A--Gbalnc.16111,	Gba_D--Gbalnc.55180,
4	Gar,Gba_A,Gba_D,Ghr_A	one2many	Gar--Garlnc.26339,	0	Ghr_A--Ghrlnc.19585,	0	Gba_A--Gbalnc.16652,Gba_A--Gbalnc.15488,	Gba_D--Gbalnc.50363,
4	Gar,Gba_A,Ghr_A,Gra	one2many	Gar--Garlnc.24354,	Gra--Gralnc.8251,	Ghr_A--Ghrlnc.24155,	0	Gba_A--Gbalnc.20550,Gba_A--Gbalnc.28808,	0
4	Gba_A,Gba_D,Ghr_A,Ghr_D	one2many	0	0	Ghr_A--Ghrlnc.22132,	Ghr_D--Ghrlnc.76124,	Gba_A--Gbalnc.18853,Gba_A--Gbalnc.37116,	Gba_D--Gbalnc.66326,
4	Gar,Gba_A,Gba_D,Ghr_A	one2many	Gar--Garlnc.36717,	0	Ghr_A--Ghrlnc.22430,	0	Gba_A--Gbalnc.19076,	Gba_D--Gbalnc.56176,Gba_D--Gbalnc.56177,
4	Gba_A,Gba_D,Ghr_A,Gra	one2many	0	Gra--Gralnc.22781,	Ghr_A--Ghrlnc.25122,Ghr_A--Ghrlnc.24912,	0	Gba_A--Gbalnc.21316,	Gba_D--Gbalnc.74167,
4	Gar,Gba_A,Gba_D,Ghr_A	one2many	Gar--Garlnc.19899,	0	Ghr_A--Ghrlnc.25363,Ghr_A--Ghrlnc.25362,	0	Gba_A--Gbalnc.21533,	Gba_D--Gbalnc.72709,
4	Gba_A,Gba_D,Ghr_A,Ghr_D	one2many	0	0	Ghr_A--Ghrlnc.26676,Ghr_A--Ghrlnc.26678,	Ghr_D--Ghrlnc.52565,	Gba_A--Gbalnc.22670,	Gba_D--Gbalnc.45306,
4	Gar,Gba_A,Ghr_A,Gra	one2many	Gar--Garlnc.21668,Gar--Garlnc.21669,	Gra--Gralnc.13743,	Ghr_A--Ghrlnc.27467,	0	Gba_A--Gbalnc.23397,	0
4	Gba_A,Gba_D,Ghr_A,Ghr_D	one2many	0	0	Ghr_A--Ghrlnc.37005,	Ghr_D--Ghrlnc.66478,	Gba_A--Gbalnc.27336,Gba_A--Gbalnc.21635,	Gba_D--Gbalnc.57736,
4	Gar,Gba_A,Gba_D,Ghr_A	one2many	Gar--Garlnc.38652,	0	Ghr_A--Ghrlnc.44350,	0	Gba_A--Gbalnc.32650,	Gba_D--Gbalnc.71016,Gba_D--Gbalnc.71025,
4	Gba_A,Gba_D,Ghr_D,Gra	one2many	0	Gra--Gralnc.13341,	0	Ghr_D--Ghrlnc.46355,Ghr_D--Ghrlnc.46358,	Gba_A--Gbalnc.448,	Gba_D--Gbalnc.39799,
4	Gba_A,Gba_D,Ghr_A,Gra	one2many	0	Gra--Gralnc.24885,	Ghr_A--Ghrlnc.38331,	0	Gba_A--Gbalnc.32778,Gba_A--Gbalnc.32538,	Gba_D--Gbalnc.71140,
4	Gar,Gba_A,Ghr_A,Ghr_D	one2many	Gar--Garlnc.33192,Gar--Garlnc.33193,	0	Ghr_A--Ghrlnc.39729,	Ghr_D--Ghrlnc.62796,	Gba_A--Gbalnc.33990,	0
4	Gar,Gba_A,Ghr_A,Gra	one2many	Gar--Garlnc.32395,	Gra--Gralnc.21688,	Ghr_A--Ghrlnc.40832,Ghr_A--Ghrlnc.40833,	0	Gba_A--Gbalnc.34911,	0
4	Gar,Gba_A,Ghr_A,Ghr_D	one2many	Gar--Garlnc.31105,	0	Ghr_A--Ghrlnc.42385,	Ghr_D--Ghrlnc.58033,	Gba_A--Gbalnc.17370,Gba_A--Gbalnc.36251,	0
4	Gar,Gba_A,Gba_D,Ghr_A	one2many	Gar--Garlnc.35163,	0	Ghr_A--Ghrlnc.44248,Ghr_A--Ghrlnc.43275,	0	Gba_A--Gbalnc.37869,	Gba_D--Gbalnc.60294,
4	Gar,Gba_A,Gba_D,Ghr_A	one2many	Gar--Garlnc.20736,	0	Ghr_A--Ghrlnc.45063,	0	Gba_A--Gbalnc.7271,Gba_A--Gbalnc.7272,	Gba_D--Gbalnc.52337,
4	Gar,Gba_A,Ghr_A,Gra	one2many	Gar--Garlnc.33354,	Gra--Gralnc.11690,	Ghr_A--Ghrlnc.7074,Ghr_A--Ghrlnc.39538,	0	Gba_A--Gbalnc.6057,	0
4	Gar,Gba_A,Ghr_A,Gra	one2many	Gar--Garlnc.6351,	Gra--Gralnc.12616,	Ghr_A--Ghrlnc.8213,	0	Gba_A--Gbalnc.7000,Gba_A--Gbalnc.7001,	0
4	Gar,Gba_A,Ghr_A,Gra	one2many	Gar--Garlnc.6579,	Gra--Gralnc.12858,	Ghr_A--Ghrlnc.8509,Ghr_A--Ghrlnc.23195,	0	Gba_A--Gbalnc.7249,	0
4	Gba_A,Gba_D,Ghr_D,Gra	one2many	0	Gra--Gralnc.20511,	0	Ghr_D--Ghrlnc.83618,	Gba_A--Gbalnc.33647,	Gba_D--Gbalnc.72832,Gba_D--Gbalnc.71870,
4	Gba_D,Ghr_A,Ghr_D,Gra	one2many	0	Gra--Gralnc.27118,	Ghr_A--Ghrlnc.10092,	Ghr_D--Ghrlnc.66705,	0	Gba_D--Gbalnc.60005,Gba_D--Gbalnc.57917,
4	Gba_A,Gba_D,Ghr_A,Gra	one2many	0	Gra--Gralnc.14560,Gra--Gralnc.14486,	Ghr_A--Ghrlnc.23447,	0	Gba_A--Gbalnc.24229,	Gba_D--Gbalnc.49986,
4	Gba_D,Ghr_A,Ghr_D,Gra	one2many	0	Gra--Gralnc.9514,	Ghr_A--Ghrlnc.24186,	Ghr_D--Ghrlnc.70349,	0	Gba_D--Gbalnc.61092,Gba_D--Gbalnc.60800,
4	Gba_D,Ghr_A,Ghr_D,Gra	one2many	0	Gra--Gralnc.28770,Gra--Gralnc.30957,	Ghr_A--Ghrlnc.31237,	Ghr_D--Ghrlnc.62834,	0	Gba_D--Gbalnc.54490,
4	Gba_A,Gba_D,Ghr_D,Gra	one2many	0	Gra--Gralnc.19710,Gra--Gralnc.6756,	0	Ghr_D--Ghrlnc.81636,	Gba_A--Gbalnc.32853,	Gba_D--Gbalnc.71198,
4	Gba_D,Ghr_A,Ghr_D,Gra	one2many	0	Gra--Gralnc.26056,	Ghr_A--Ghrlnc.1782,	Ghr_D--Ghrlnc.60686,Ghr_D--Ghrlnc.85878,	0	Gba_D--Gbalnc.52095,
4	Gba_D,Ghr_A,Ghr_D,Gra	one2many	0	Gra--Gralnc.26730,Gra--Gralnc.32371,	Ghr_A--Ghrlnc.6462,	Ghr_D--Ghrlnc.60898,	0	Gba_D--Gbalnc.52747,
4	Gba_D,Ghr_A,Ghr_D,Gra	one2many	0	Gra--Gralnc.11746,	Ghr_A--Ghrlnc.7114,	Ghr_D--Ghrlnc.50156,	0	Gba_D--Gbalnc.43195,Gba_D--Gbalnc.43196,
4	Gba_A,Gba_D,Ghr_A,Ghr_D	one2many	0	0	Ghr_A--Ghrlnc.7318,	Ghr_D--Ghrlnc.50333,	Gba_A--Gbalnc.6238,Gba_A--Gbalnc.6317,	Gba_D--Gbalnc.43349,
4	Gba_D,Ghr_A,Ghr_D,Gra	one2many	0	Gra--Gralnc.32020,	Ghr_A--Ghrlnc.25554,	Ghr_D--Ghrlnc.76266,	0	Gba_D--Gbalnc.47448,Gba_D--Gbalnc.66457,
4	Gar,Gba_A,Ghr_A,Gra	one2many	Gar--Garlnc.7671,Gar--Garlnc.7672,	Gra--Gralnc.26524,	Ghr_A--Ghrlnc.10600,	0	Gba_A--Gbalnc.9039,	0
4	Gar,Gba_D,Ghr_D,Gra	one2many	Gar--Garlnc.38461,Gar--Garlnc.34886,	Gra--Gralnc.1639,	0	Ghr_D--Ghrlnc.62249,	0	Gba_D--Gbalnc.47939,
4	Gba_A,Ghr_A,Ghr_D,Gra	one2many	0	Gra--Gralnc.30992,Gra--Gralnc.32822,	Ghr_A--Ghrlnc.18143,	Ghr_D--Ghrlnc.47081,	Gba_A--Gbalnc.37757,	0
4	Gba_D,Ghr_A,Ghr_D,Gra	one2many	0	Gra--Gralnc.29750,Gra--Gralnc.29782,	Ghr_A--Ghrlnc.19358,	Ghr_D--Ghrlnc.64018,	0	Gba_D--Gbalnc.55533,
4	Gba_A,Gba_D,Ghr_D,Gra	one2many	0	Gra--Gralnc.18432,	0	Ghr_D--Ghrlnc.80010,	Gba_A--Gbalnc.33093,Gba_A--Gbalnc.3003,	Gba_D--Gbalnc.69874,
4	Gba_D,Ghr_A,Ghr_D,Gra	one2many	0	Gra--Gralnc.2151,	Ghr_A--Ghrlnc.22167,	Ghr_D--Ghrlnc.67035,	0	Gba_D--Gbalnc.58141,Gba_D--Gbalnc.58202,
4	Gar,Gba_D,Ghr_D,Gra	one2many	Gar--Garlnc.12993,	Gra--Gralnc.34127,Gra--Gralnc.34128,	0	Ghr_D--Ghrlnc.55442,	0	Gba_D--Gbalnc.47831,
4	Gba_A,Gba_D,Ghr_D,Gra	one2many	0	Gra--Gralnc.16974,	0	Ghr_D--Ghrlnc.71274,	Gba_A--Gbalnc.2891,	Gba_D--Gbalnc.61900,Gba_D--Gbalnc.61902,
4	Gar,Gba_A,Gba_D,Ghr_D	one2many	Gar--Garlnc.3386,	0	0	Ghr_D--Ghrlnc.72308,Ghr_D--Ghrlnc.75564,	Gba_A--Gbalnc.26905,	Gba_D--Gbalnc.62808,
4	Gar,Gba_A,Gba_D,Ghr_D	one2many	Gar--Garlnc.8353,	0	0	Ghr_D--Ghrlnc.55275,Ghr_D--Ghrlnc.66084,	Gba_A--Gbalnc.13243,	Gba_D--Gbalnc.47670,
4	Gba_A,Gba_D,Ghr_D,Gra	one2many	0	Gra--Gralnc.35707,	0	Ghr_D--Ghrlnc.66054,Ghr_D--Ghrlnc.86116,	Gba_A--Gbalnc.18381,	Gba_D--Gbalnc.75046,
4	Gba_A,Gba_D,Ghr_D,Gra	one2many	0	Gra--Gralnc.8352,	0	Ghr_D--Ghrlnc.68591,	Gba_A--Gbalnc.20662,	Gba_D--Gbalnc.59576,Gba_D--Gbalnc.59562,
4	Gar,Gba_D,Ghr_D,Gra	one2many	Gar--Garlnc.2031,	Gra--Gralnc.6865,	0	Ghr_D--Ghrlnc.53625,Ghr_D--Ghrlnc.53624,	0	Gba_D--Gbalnc.46177,
4	Gar,Gba_D,Ghr_D,Gra	one2many	Gar--Garlnc.38006,Gar--Garlnc.12405,	Gra--Gralnc.12756,	0	Ghr_D--Ghrlnc.58602,	0	Gba_D--Gbalnc.50702,
4	Gar,Gba_D,Ghr_D,Gra	one2many	Gar--Garlnc.32118,	Gra--Gralnc.35919,	0	Ghr_D--Ghrlnc.60473,Ghr_D--Ghrlnc.86367,	0	Gba_D--Gbalnc.73493,
4	Gar,Gba_D,Ghr_D,Gra	one2many	Gar--Garlnc.3333,	Gra--Gralnc.29274,	0	Ghr_D--Ghrlnc.63441,Ghr_D--Ghrlnc.52716,	0	Gba_D--Gbalnc.55024,
4	Gar,Gba_D,Ghr_D,Gra	one2many	Gar--Garlnc.15083,Gar--Garlnc.35410,	Gra--Gralnc.29616,	0	Ghr_D--Ghrlnc.63852,	0	Gba_D--Gbalnc.55382,
4	Gar,Gba_D,Ghr_D,Gra	one2many	Gar--Garlnc.19221,	Gra--Gralnc.8368,Gra--Gralnc.8367,	0	Ghr_D--Ghrlnc.68611,	0	Gba_D--Gbalnc.59597,
4	Gar,Gba_A,Ghr_D,Gra	one2many	Gar--Garlnc.10914,	Gra--Gralnc.24922,Gra--Gralnc.24923,	0	Ghr_D--Ghrlnc.58899,	Gba_A--Gbalnc.11419,	0
3	Gar,Gba_D,Ghr_A	one2many	Gar--Garlnc.12760,Gar--Garlnc.12761,Gar--Garlnc.37654,Gar--Garlnc.37718,Gar--Garlnc.32537,Gar--Garlnc.32538,Gar--Garlnc.32539,Gar--Garlnc.32960,Gar--Garlnc.32961,Gar--Garlnc.32964,Gar--Garlnc.33083,Gar--Garlnc.33084,Gar--Garlnc.3563,Gar--Garlnc.38969,Gar--Garlnc.4096,Gar--Garlnc.4390,	0	Ghr_A--Ghrlnc.37501,	0	0	Gba_D--Gbalnc.65616,
3	Gar,Gba_A,Ghr_A	one2many	Gar--Garlnc.24427,Gar--Garlnc.3114,Gar--Garlnc.28750,Gar--Garlnc.28752,Gar--Garlnc.28959,Gar--Garlnc.36171,Gar--Garlnc.36694,	0	Ghr_A--Ghrlnc.39064,	0	Gba_A--Gbalnc.33429,	0
3	Gar,Gba_A,Ghr_A	one2many	Gar--Garlnc.12596,Gar--Garlnc.1743,Gar--Garlnc.1744,Gar--Garlnc.24550,Gar--Garlnc.24614,Gar--Garlnc.8183,	0	Ghr_A--Ghrlnc.33487,	0	Gba_A--Gbalnc.28636,	0
3	Gar,Gba_A,Gba_D	one2many	Gar--Garlnc.11894,Gar--Garlnc.11895,Gar--Garlnc.11896,Gar--Garlnc.11897,Gar--Garlnc.11898,Gar--Garlnc.9467,	0	0	0	Gba_A--Gbalnc.5186,	Gba_D--Gbalnc.46681,
3	Gar,Ghr_A,Gra	one2many	Gar--Garlnc.28359,	Gra--Gralnc.2839,Gra--Gralnc.2853,Gra--Gralnc.2858,Gra--Gralnc.2862,Gra--Gralnc.2866,Gra--Gralnc.2867,	Ghr_A--Ghrlnc.22732,	0	0	0
3	Gba_D,Ghr_D,Gra	one2many	0	Gra--Gralnc.27458,Gra--Gralnc.8788,Gra--Gralnc.21580,Gra--Gralnc.12289,Gra--Gralnc.26899,Gra--Gralnc.32918,	0	Ghr_D--Ghrlnc.69116,	0	Gba_D--Gbalnc.59984,
3	Gar,Ghr_D,Gra	one2many	Gar--Garlnc.24545,Gar--Garlnc.3077,Gar--Garlnc.36075,Gar--Garlnc.16712,Gar--Garlnc.26360,Gar--Garlnc.35562,	Gra--Gralnc.23676,	0	Ghr_D--Ghrlnc.72269,	0	0
3	Gar,Ghr_A,Ghr_D	one2many	Gar--Garlnc.12497,Gar--Garlnc.13045,Gar--Garlnc.34020,Gar--Garlnc.37615,Gar--Garlnc.6662,	0	Ghr_A--Ghrlnc.35726,	Ghr_D--Ghrlnc.77399,	0	0
3	Gba_D,Ghr_A,Gra	one2many	0	Gra--Gralnc.3321,	Ghr_A--Ghrlnc.33718,Ghr_A--Ghrlnc.503,Ghr_A--Ghrlnc.18728,Ghr_A--Ghrlnc.24676,Ghr_A--Ghrlnc.9819,	0	0	Gba_D--Gbalnc.39804,
3	Gar,Gba_A,Ghr_A	one2many	Gar--Garlnc.24336,Gar--Garlnc.12313,Gar--Garlnc.24328,Gar--Garlnc.24333,Gar--Garlnc.24372,	0	Ghr_A--Ghrlnc.33698,	0	Gba_A--Gbalnc.28812,	0
3	Gba_A,Gba_D,Ghr_A	one2many	0	0	Ghr_A--Ghrlnc.38179,Ghr_A--Ghrlnc.9683,Ghr_A--Ghrlnc.482,Ghr_A--Ghrlnc.38189,Ghr_A--Ghrlnc.44808,	0	Gba_A--Gbalnc.8278,	Gba_D--Gbalnc.71026,
3	Gar,Ghr_A,Gra	one2many	Gar--Garlnc.12631,Gar--Garlnc.14713,Gar--Garlnc.28996,Gar--Garlnc.34365,Gar--Garlnc.35714,	Gra--Gralnc.32970,	Ghr_A--Ghrlnc.10605,	0	0	0
3	Gba_D,Ghr_D,Gra	one2many	0	Gra--Gralnc.13879,Gra--Gralnc.1433,Gra--Gralnc.18581,Gra--Gralnc.29811,Gra--Gralnc.21051,	0	Ghr_D--Ghrlnc.64047,	0	Gba_D--Gbalnc.55555,
3	Gar,Gba_A,Ghr_A	one2many	Gar--Garlnc.519,	0	Ghr_A--Ghrlnc.21015,Ghr_A--Ghrlnc.39133,Ghr_A--Ghrlnc.39134,Ghr_A--Ghrlnc.39143,	0	Gba_A--Gbalnc.33501,	0
3	Gba_D,Ghr_A,Ghr_D	one2many	0	0	Ghr_A--Ghrlnc.27693,Ghr_A--Ghrlnc.33453,Ghr_A--Ghrlnc.38920,Ghr_A--Ghrlnc.16688,	Ghr_D--Ghrlnc.60690,	0	Gba_D--Gbalnc.70994,
3	Gar,Gba_A,Ghr_A	one2many	Gar--Garlnc.11830,Gar--Garlnc.11442,Gar--Garlnc.11829,Gar--Garlnc.11831,	0	Ghr_A--Ghrlnc.14438,	0	Gba_A--Gbalnc.12370,	0
3	Gar,Gba_A,Ghr_A	one2many	Gar--Garlnc.25535,Gar--Garlnc.8677,Gar--Garlnc.8942,Gar--Garlnc.9352,	0	Ghr_A--Ghrlnc.31566,	0	Gba_A--Gbalnc.22406,	0
3	Gar,Gba_A,Ghr_A	one2many	Gar--Garlnc.38379,Gar--Garlnc.4975,Gar--Garlnc.32885,Gar--Garlnc.3916,	0	Ghr_A--Ghrlnc.3631,	0	Gba_A--Gbalnc.3216,	0
3	Gar,Gba_D,Ghr_A	one2many	Gar--Garlnc.28908,	0	Ghr_A--Ghrlnc.44546,Ghr_A--Ghrlnc.40193,Ghr_A--Ghrlnc.21317,Ghr_A--Ghrlnc.44547,	0	0	Gba_D--Gbalnc.59145,
3	Gar,Gba_A,Ghr_A	one2many	Gar--Garlnc.34271,Gar--Garlnc.34598,Gar--Garlnc.6658,Gar--Garlnc.7274,	0	Ghr_A--Ghrlnc.8615,	0	Gba_A--Gbalnc.36924,	0
3	Gar,Gba_A,Ghr_A	one2many	Gar--Garlnc.27606,Gar--Garlnc.27630,Gar--Garlnc.27800,Gar--Garlnc.451,	0	Ghr_A--Ghrlnc.9684,	0	Gba_A--Gbalnc.32664,	0
3	Gar,Ghr_A,Gra	one2many	Gar--Garlnc.19398,	Gra--Gralnc.9343,	Ghr_A--Ghrlnc.37271,Ghr_A--Ghrlnc.15222,Ghr_A--Ghrlnc.35494,Ghr_A--Ghrlnc.7386,	0	0	0
3	Gba_A,Gba_D,Ghr_D	one2many	0	0	0	Ghr_D--Ghrlnc.53265,	Gba_A--Gbalnc.26414,	Gba_D--Gbalnc.45886,Gba_D--Gbalnc.53077,Gba_D--Gbalnc.76457,Gba_D--Gbalnc.42734,
3	Gba_D,Ghr_A,Ghr_D	one2many	0	0	Ghr_A--Ghrlnc.18364,Ghr_A--Ghrlnc.37030,Ghr_A--Ghrlnc.7227,	Ghr_D--Ghrlnc.76243,	0	Gba_D--Gbalnc.66446,
3	Gba_A,Ghr_A,Ghr_D	one2many	0	0	Ghr_A--Ghrlnc.33465,Ghr_A--Ghrlnc.27617,Ghr_A--Ghrlnc.37143,	Ghr_D--Ghrlnc.77017,	Gba_A--Gbalnc.28608,	0
3	Gba_A,Ghr_A,Ghr_D	one2many	0	0	Ghr_A--Ghrlnc.35489,Ghr_A--Ghrlnc.16117,Ghr_A--Ghrlnc.16118,	Ghr_D--Ghrlnc.78976,	Gba_A--Gbalnc.13704,	0
3	Ghr_A,Ghr_D,Gra	one2many	0	Gra--Gralnc.22451,	Ghr_A--Ghrlnc.36907,Ghr_A--Ghrlnc.7274,Ghr_A--Ghrlnc.30466,	Ghr_D--Ghrlnc.64560,	0	0
3	Gba_D,Ghr_D,Gra	one2many	0	Gra--Gralnc.36141,	0	Ghr_D--Ghrlnc.52849,Ghr_D--Ghrlnc.46823,Ghr_D--Ghrlnc.69179,	0	Gba_D--Gbalnc.45553,
3	Gba_D,Ghr_A,Ghr_D	one2many	0	0	Ghr_A--Ghrlnc.43688,	Ghr_D--Ghrlnc.63178,	0	Gba_D--Gbalnc.54787,Gba_D--Gbalnc.60003,Gba_D--Gbalnc.72789,
3	Gba_D,Ghr_A,Ghr_D	one2many	0	0	Ghr_A--Ghrlnc.41117,	Ghr_D--Ghrlnc.47286,Ghr_D--Ghrlnc.53538,Ghr_D--Ghrlnc.60537,	0	Gba_D--Gbalnc.71768,
3	Gba_A,Ghr_A,Ghr_D	one2many	0	0	Ghr_A--Ghrlnc.7181,	Ghr_D--Ghrlnc.47649,Ghr_D--Ghrlnc.66888,Ghr_D--Ghrlnc.68950,	Gba_A--Gbalnc.8505,	0
3	Gba_D,Ghr_D,Gra	one2many	0	Gra--Gralnc.21055,	0	Ghr_D--Ghrlnc.82839,Ghr_D--Ghrlnc.66501,Ghr_D--Ghrlnc.80840,	0	Gba_D--Gbalnc.57753,
3	Gba_D,Ghr_D,Gra	one2many	0	Gra--Gralnc.21126,Gra--Gralnc.21127,Gra--Gralnc.28835,	0	Ghr_D--Ghrlnc.83253,	0	Gba_D--Gbalnc.72516,
3	Gba_D,Ghr_D,Gra	one2many	0	Gra--Gralnc.1955,	0	Ghr_D--Ghrlnc.81724,	0	Gba_D--Gbalnc.55325,Gba_D--Gbalnc.60922,Gba_D--Gbalnc.60930,
3	Gba_D,Ghr_A,Ghr_D	one2many	0	0	Ghr_A--Ghrlnc.28756,	Ghr_D--Ghrlnc.75948,Ghr_D--Ghrlnc.55633,Ghr_D--Ghrlnc.53293,	0	Gba_D--Gbalnc.66172,
3	Gar,Gba_A,Ghr_A	one2many	Gar--Garlnc.31788,Gar--Garlnc.32715,Gar--Garlnc.39059,	0	Ghr_A--Ghrlnc.40430,	0	Gba_A--Gbalnc.34562,	0
3	Gar,Gba_A,Ghr_A	one2many	Gar--Garlnc.7553,	0	Ghr_A--Ghrlnc.10739,Ghr_A--Ghrlnc.10740,Ghr_A--Ghrlnc.10742,	0	Gba_A--Gbalnc.9163,	0
3	Gar,Gba_A,Ghr_A	one2many	Gar--Garlnc.10990,	0	Ghr_A--Ghrlnc.1296,Ghr_A--Ghrlnc.13409,Ghr_A--Ghrlnc.14945,	0	Gba_A--Gbalnc.1231,	0
3	Gar,Gba_A,Ghr_A	one2many	Gar--Garlnc.1145,	0	Ghr_A--Ghrlnc.1297,	0	Gba_A--Gbalnc.1233,Gba_A--Gbalnc.1235,Gba_A--Gbalnc.12220,	0
3	Gar,Gba_A,Ghr_A	one2many	Gar--Garlnc.16939,Gar--Garlnc.17162,Gar--Garlnc.17163,	0	Ghr_A--Ghrlnc.17861,	0	Gba_A--Gbalnc.15212,	0
3	Gar,Gba_A,Gba_D	one2many	Gar--Garlnc.19958,Gar--Garlnc.3865,Gar--Garlnc.3871,	0	0	0	Gba_A--Gbalnc.21608,	Gba_D--Gbalnc.66415,
3	Gar,Gba_A,Ghr_A	one2many	Gar--Garlnc.16119,	0	Ghr_A--Ghrlnc.19565,Ghr_A--Ghrlnc.20328,Ghr_A--Ghrlnc.20329,	0	Gba_A--Gbalnc.17283,	0
3	Gba_A,Ghr_A,Ghr_D	one2many	0	0	Ghr_A--Ghrlnc.20473,Ghr_A--Ghrlnc.29651,Ghr_A--Ghrlnc.20474,	Ghr_D--Ghrlnc.70931,	Gba_A--Gbalnc.17398,	0
3	Gar,Gba_A,Ghr_A	one2many	Gar--Garlnc.16994,Gar--Garlnc.18490,Gar--Garlnc.4119,	0	Ghr_A--Ghrlnc.21534,	0	Gba_A--Gbalnc.18323,	0
3	Gba_A,Ghr_A,Gra	one2many	0	Gra--Gralnc.22648,	Ghr_A--Ghrlnc.2333,Ghr_A--Ghrlnc.10623,Ghr_A--Ghrlnc.1831,	0	Gba_A--Gbalnc.2019,	0
3	Gar,Gba_A,Ghr_A	one2many	Gar--Garlnc.19168,Gar--Garlnc.19169,Gar--Garlnc.38929,	0	Ghr_A--Ghrlnc.24254,	0	Gba_A--Gbalnc.20634,	0
3	Gar,Gba_A,Ghr_A	one2many	Gar--Garlnc.31769,	0	Ghr_A--Ghrlnc.24688,Ghr_A--Ghrlnc.20727,Ghr_A--Ghrlnc.43527,	0	Gba_A--Gbalnc.20998,	0
3	Gar,Gba_A,Ghr_A	one2many	Gar--Garlnc.17394,Gar--Garlnc.25293,Gar--Garlnc.4828,	0	Ghr_A--Ghrlnc.31929,	0	Gba_A--Gbalnc.25793,	0
3	Gar,Gba_A,Ghr_A	one2many	Gar--Garlnc.12798,Gar--Garlnc.12799,Gar--Garlnc.25610,	0	Ghr_A--Ghrlnc.32304,	0	Gba_A--Gbalnc.27586,	0
3	Gar,Gba_A,Ghr_A	one2many	Gar--Garlnc.4838,	0	Ghr_A--Ghrlnc.3632,	0	Gba_A--Gbalnc.3218,Gba_A--Gbalnc.3217,Gba_A--Gbalnc.3219,	0
3	Gar,Gba_A,Ghr_A	one2many	Gar--Garlnc.28732,	0	Ghr_A--Ghrlnc.36654,	0	Gba_A--Gbalnc.15755,Gba_A--Gbalnc.31381,Gba_A--Gbalnc.34217,	0
3	Gba_A,Ghr_A,Gra	one2many	0	Gra--Gralnc.807,	Ghr_A--Ghrlnc.37427,Ghr_A--Ghrlnc.41323,Ghr_A--Ghrlnc.6881,	0	Gba_A--Gbalnc.35331,	0
3	Gba_A,Ghr_A,Gra	one2many	0	Gra--Gralnc.36566,	Ghr_A--Ghrlnc.44454,	0	Gba_A--Gbalnc.38052,Gba_A--Gbalnc.38053,Gba_A--Gbalnc.38051,	0
3	Gar,Gba_A,Ghr_A	one2many	Gar--Garlnc.14946,Gar--Garlnc.22207,Gar--Garlnc.22208,	0	Ghr_A--Ghrlnc.4959,	0	Gba_A--Gbalnc.4306,	0
3	Gar,Gba_A,Ghr_A	one2many	Gar--Garlnc.23735,Gar--Garlnc.38968,Gar--Garlnc.17380,	0	Ghr_A--Ghrlnc.5044,	0	Gba_A--Gbalnc.4369,	0
3	Gar,Gba_A,Ghr_A	one2many	Gar--Garlnc.477,	0	Ghr_A--Ghrlnc.532,Ghr_A--Ghrlnc.9700,Ghr_A--Ghrlnc.498,	0	Gba_A--Gbalnc.476,	0
3	Gar,Gba_A,Ghr_A	one2many	Gar--Garlnc.2023,	0	Ghr_A--Ghrlnc.6640,Ghr_A--Ghrlnc.6641,Ghr_A--Ghrlnc.6643,	0	Gba_A--Gbalnc.5680,	0
3	Gar,Gba_A,Ghr_A	one2many	Gar--Garlnc.671,	0	Ghr_A--Ghrlnc.733,Ghr_A--Ghrlnc.10472,Ghr_A--Ghrlnc.10473,	0	Gba_A--Gbalnc.688,	0
3	Gba_A,Gba_D,Ghr_A	one2many	0	0	Ghr_A--Ghrlnc.17348,Ghr_A--Ghrlnc.17349,Ghr_A--Ghrlnc.5055,	0	Gba_A--Gbalnc.14772,	Gba_D--Gbalnc.53052,
3	Gar,Gba_A,Gra	one2many	Gar--Garlnc.21538,Gar--Garlnc.37221,Gar--Garlnc.37338,	Gra--Gralnc.4550,	0	0	Gba_A--Gbalnc.29051,	0
3	Gar,Gba_A,Ghr_A	one2many	Gar--Garlnc.18202,Gar--Garlnc.11804,Gar--Garlnc.7255,	0	Ghr_A--Ghrlnc.5296,	0	Gba_A--Gbalnc.4567,	0
3	Gba_D,Ghr_D,Gra	one2many	0	Gra--Gralnc.26901,Gra--Gralnc.36032,Gra--Gralnc.27459,	0	Ghr_D--Ghrlnc.61060,	0	Gba_D--Gbalnc.52937,
3	Gba_D,Ghr_D,Gra	one2many	0	Gra--Gralnc.17207,Gra--Gralnc.17208,Gra--Gralnc.8003,	0	Ghr_D--Ghrlnc.47523,	0	Gba_D--Gbalnc.40836,
3	Gar,Ghr_A,Gra	one2many	Gar--Garlnc.26135,	Gra--Gralnc.1642,	Ghr_A--Ghrlnc.20349,Ghr_A--Ghrlnc.36994,Ghr_A--Ghrlnc.43964,	0	0	0
3	Gar,Gba_D,Gra	one2many	Gar--Garlnc.27627,Gar--Garlnc.27818,Gar--Garlnc.27817,	Gra--Gralnc.19531,	0	0	0	Gba_D--Gbalnc.70587,
3	Gba_D,Ghr_D,Gra	one2many	0	Gra--Gralnc.9907,Gra--Gralnc.9908,Gra--Gralnc.19709,	0	Ghr_D--Ghrlnc.70437,	0	Gba_D--Gbalnc.61171,
3	Gba_D,Ghr_D,Gra	one2many	0	Gra--Gralnc.18745,Gra--Gralnc.27506,Gra--Gralnc.36180,	0	Ghr_D--Ghrlnc.52869,	0	Gba_D--Gbalnc.45543,
3	Gba_D,Ghr_D,Gra	one2many	0	Gra--Gralnc.33960,	0	Ghr_D--Ghrlnc.55265,Ghr_D--Ghrlnc.55266,Ghr_D--Ghrlnc.79485,	0	Gba_D--Gbalnc.47661,
3	Gba_D,Ghr_D,Gra	one2many	0	Gra--Gralnc.24679,	0	Ghr_D--Ghrlnc.58641,Ghr_D--Ghrlnc.63055,Ghr_D--Ghrlnc.72322,	0	Gba_D--Gbalnc.50733,
3	Gba_D,Ghr_D,Gra	one2many	0	Gra--Gralnc.20868,	0	Ghr_D--Ghrlnc.83095,	0	Gba_D--Gbalnc.72249,Gba_D--Gbalnc.54450,Gba_D--Gbalnc.72250,
3	Gar,Gba_D,Ghr_D	one2many	Gar--Garlnc.19198,	0	0	Ghr_D--Ghrlnc.68574,Ghr_D--Ghrlnc.68576,Ghr_D--Ghrlnc.68578,	0	Gba_D--Gbalnc.59564,
3	Gba_D,Ghr_D,Gra	one2many	0	Gra--Gralnc.17586,	0	Ghr_D--Ghrlnc.70354,	0	Gba_D--Gbalnc.61094,Gba_D--Gbalnc.64379,Gba_D--Gbalnc.69033,
3	Gba_D,Ghr_D,Gra	one2many	0	Gra--Gralnc.1101,Gra--Gralnc.26628,Gra--Gralnc.27599,	0	Ghr_D--Ghrlnc.87216,	0	Gba_D--Gbalnc.76004,
3	Gba_D,Ghr_D,Gra	one2many	0	Gra--Gralnc.36669,Gra--Gralnc.36670,Gra--Gralnc.36671,	0	Ghr_D--Ghrlnc.87284,	0	Gba_D--Gbalnc.76067,
3	Gba_A,Gba_D,Gra	one2many	0	Gra--Gralnc.22780,	0	0	Gba_A--Gbalnc.15483,Gba_A--Gbalnc.19256,Gba_A--Gbalnc.32547,	Gba_D--Gbalnc.64054,
3	Gar,Gba_D,Gra	one2many	Gar--Garlnc.12629,Gar--Garlnc.1442,Gar--Garlnc.8548,	Gra--Gralnc.12375,	0	0	0	Gba_D--Gbalnc.55006,
3	Gar,Ghr_A,Gra	one2many	Gar--Garlnc.38605,Gar--Garlnc.8100,	Gra--Gralnc.11439,	Ghr_A--Ghrlnc.10042,	0	0	0
3	Gba_D,Ghr_A,Ghr_D	one2many	0	0	Ghr_A--Ghrlnc.100,Ghr_A--Ghrlnc.130,	Ghr_D--Ghrlnc.45987,	0	Gba_D--Gbalnc.39461,
3	Gar,Ghr_A,Ghr_D	one2many	Gar--Garlnc.37710,Gar--Garlnc.8061,	0	Ghr_A--Ghrlnc.10103,	Ghr_D--Ghrlnc.55766,	0	0
3	Gba_A,Ghr_A,Ghr_D	one2many	0	0	Ghr_A--Ghrlnc.10287,Ghr_A--Ghrlnc.36826,	Ghr_D--Ghrlnc.80047,	Gba_A--Gbalnc.31511,	0
3	Gba_D,Ghr_A,Ghr_D	one2many	0	0	Ghr_A--Ghrlnc.10507,Ghr_A--Ghrlnc.19311,	Ghr_D--Ghrlnc.56178,	0	Gba_D--Gbalnc.48447,
3	Gar,Ghr_A,Gra	one2many	Gar--Garlnc.7602,	Gra--Gralnc.26548,Gra--Gralnc.36131,	Ghr_A--Ghrlnc.10686,	0	0	0
3	Gba_D,Ghr_A,Gra	one2many	0	Gra--Gralnc.13569,Gra--Gralnc.25550,	Ghr_A--Ghrlnc.11348,	0	0	Gba_D--Gbalnc.49141,
3	Gba_D,Ghr_A,Ghr_D	one2many	0	0	Ghr_A--Ghrlnc.13093,Ghr_A--Ghrlnc.13127,	Ghr_D--Ghrlnc.63481,	0	Gba_D--Gbalnc.55053,
3	Ghr_A,Ghr_D,Gra	one2many	0	Gra--Gralnc.19843,	Ghr_A--Ghrlnc.13725,	Ghr_D--Ghrlnc.87868,Ghr_D--Ghrlnc.87869,	0	0
3	Gar,Ghr_A,Ghr_D	one2many	Gar--Garlnc.11741,	0	Ghr_A--Ghrlnc.14319,	Ghr_D--Ghrlnc.59820,Ghr_D--Ghrlnc.59821,	0	0
3	Gba_D,Ghr_A,Ghr_D	one2many	0	0	Ghr_A--Ghrlnc.14614,	Ghr_D--Ghrlnc.46875,Ghr_D--Ghrlnc.55138,	0	Gba_D--Gbalnc.47545,
3	Gba_A,Ghr_A,Ghr_D	one2many	0	0	Ghr_A--Ghrlnc.1169,Ghr_A--Ghrlnc.43141,	Ghr_D--Ghrlnc.60475,	Gba_A--Gbalnc.36911,	0
3	Gba_A,Ghr_A,Ghr_D	one2many	0	0	Ghr_A--Ghrlnc.16210,Ghr_A--Ghrlnc.25858,	Ghr_D--Ghrlnc.54883,	Gba_A--Gbalnc.13786,	0
3	Gba_A,Ghr_A,Gra	one2many	0	Gra--Gralnc.8056,	Ghr_A--Ghrlnc.16420,Ghr_A--Ghrlnc.16421,	0	Gba_A--Gbalnc.13960,	0
3	Gba_A,Ghr_A,Ghr_D	one2many	0	0	Ghr_A--Ghrlnc.16721,	Ghr_D--Ghrlnc.54411,Ghr_D--Ghrlnc.79953,	Gba_A--Gbalnc.14235,	0
3	Gba_D,Ghr_A,Ghr_D	one2many	0	0	Ghr_A--Ghrlnc.17260,	Ghr_D--Ghrlnc.51402,Ghr_D--Ghrlnc.74980,	0	Gba_D--Gbalnc.65306,
3	Gba_A,Ghr_D,Gra	one2many	0	Gra--Gralnc.31712,	0	Ghr_D--Ghrlnc.80267,Ghr_D--Ghrlnc.81125,	Gba_A--Gbalnc.32733,	0
3	Gba_D,Ghr_D,Gra	one2many	0	Gra--Gralnc.11749,	0	Ghr_D--Ghrlnc.64918,Ghr_D--Ghrlnc.64919,	0	Gba_D--Gbalnc.56342,
3	Gba_D,Ghr_A,Ghr_D	one2many	0	0	Ghr_A--Ghrlnc.17558,Ghr_A--Ghrlnc.17559,	Ghr_D--Ghrlnc.62263,	0	Gba_D--Gbalnc.53971,
3	Gba_A,Gba_D,Ghr_D	one2many	0	0	0	Ghr_D--Ghrlnc.62458,	Gba_A--Gbalnc.15100,	Gba_D--Gbalnc.72110,Gba_D--Gbalnc.54150,
3	Gba_D,Ghr_A,Ghr_D	one2many	0	0	Ghr_A--Ghrlnc.17792,Ghr_A--Ghrlnc.6561,	Ghr_D--Ghrlnc.70344,	0	Gba_D--Gbalnc.61084,
3	Gba_D,Ghr_A,Ghr_D	one2many	0	0	Ghr_A--Ghrlnc.17994,Ghr_A--Ghrlnc.11785,	Ghr_D--Ghrlnc.62701,	0	Gba_D--Gbalnc.54369,
3	Gba_A,Ghr_A,Ghr_D	one2many	0	0	Ghr_A--Ghrlnc.7192,	Ghr_D--Ghrlnc.47622,Ghr_D--Ghrlnc.76250,	Gba_A--Gbalnc.6142,	0
3	Gba_A,Ghr_A,Ghr_D	one2many	0	0	Ghr_A--Ghrlnc.19468,Ghr_A--Ghrlnc.19469,	Ghr_D--Ghrlnc.64153,	Gba_A--Gbalnc.16548,	0
3	Gba_A,Ghr_A,Ghr_D	one2many	0	0	Ghr_A--Ghrlnc.20162,Ghr_A--Ghrlnc.41491,	Ghr_D--Ghrlnc.64795,	Gba_A--Gbalnc.17156,	0
3	Gba_D,Ghr_A,Ghr_D	one2many	0	0	Ghr_A--Ghrlnc.20262,Ghr_A--Ghrlnc.20263,	Ghr_D--Ghrlnc.80400,	0	Gba_D--Gbalnc.56310,
3	Gba_A,Ghr_A,Ghr_D	one2many	0	0	Ghr_A--Ghrlnc.20423,	Ghr_D--Ghrlnc.65027,	Gba_A--Gbalnc.17358,Gba_A--Gbalnc.17359,	0
3	Gba_D,Ghr_A,Ghr_D	one2many	0	0	Ghr_A--Ghrlnc.21017,Ghr_A--Ghrlnc.21018,	Ghr_D--Ghrlnc.65558,	0	Gba_D--Gbalnc.56913,
3	Gba_A,Ghr_A,Ghr_D	one2many	0	0	Ghr_A--Ghrlnc.21524,	Ghr_D--Ghrlnc.72884,	Gba_A--Gbalnc.18310,Gba_A--Gbalnc.37665,	0
3	Gar,Gba_A,Ghr_A	one2many	Gar--Garlnc.1089,Gar--Garlnc.17718,	0	Ghr_A--Ghrlnc.22574,	0	Gba_A--Gbalnc.19180,	0
3	Gba_D,Ghr_D,Gra	one2many	0	Gra--Gralnc.4775,	0	Ghr_D--Ghrlnc.53545,Ghr_D--Ghrlnc.82073,	0	Gba_D--Gbalnc.46107,
3	Gba_A,Ghr_A,Ghr_D	one2many	0	0	Ghr_A--Ghrlnc.23473,	Ghr_D--Ghrlnc.71466,Ghr_D--Ghrlnc.76190,	Gba_A--Gbalnc.19942,	0
3	Gar,Ghr_A,Ghr_D	one2many	Gar--Garlnc.18569,	0	Ghr_A--Ghrlnc.23554,	Ghr_D--Ghrlnc.67900,Ghr_D--Ghrlnc.87164,	0	0
3	Gba_D,Ghr_D,Gra	one2many	0	Gra--Gralnc.15543,Gra--Gralnc.15542,	0	Ghr_D--Ghrlnc.75951,	0	Gba_D--Gbalnc.66176,
3	Gba_A,Ghr_A,Ghr_D	one2many	0	0	Ghr_A--Ghrlnc.23780,	Ghr_D--Ghrlnc.78542,	Gba_A--Gbalnc.20222,Gba_A--Gbalnc.20223,	0
3	Gba_A,Ghr_A,Ghr_D	one2many	0	0	Ghr_A--Ghrlnc.24412,	Ghr_D--Ghrlnc.69245,Ghr_D--Ghrlnc.87247,	Gba_A--Gbalnc.20776,	0
3	Ghr_A,Ghr_D,Gra	one2many	0	Gra--Gralnc.8536,	Ghr_A--Ghrlnc.25057,	Ghr_D--Ghrlnc.68808,Ghr_D--Ghrlnc.68809,	0	0
3	Gar,Ghr_A,Ghr_D	one2many	Gar--Garlnc.38870,	0	Ghr_A--Ghrlnc.28044,Ghr_A--Ghrlnc.28045,	Ghr_D--Ghrlnc.72034,	0	0
3	Gba_D,Ghr_A,Ghr_D	one2many	0	0	Ghr_A--Ghrlnc.11638,	Ghr_D--Ghrlnc.82656,Ghr_D--Ghrlnc.62734,	0	Gba_D--Gbalnc.54400,
3	Gba_A,Ghr_A,Ghr_D	one2many	0	0	Ghr_A--Ghrlnc.30551,Ghr_A--Ghrlnc.30552,	Ghr_D--Ghrlnc.74387,	Gba_A--Gbalnc.26109,	0
3	Gar,Gba_A,Ghr_A	one2many	Gar--Garlnc.25902,	0	Ghr_A--Ghrlnc.32744,Ghr_A--Ghrlnc.32745,	0	Gba_A--Gbalnc.27971,	0
3	Gar,Gba_A,Ghr_A	one2many	Gar--Garlnc.2054,Gar--Garlnc.24706,	0	Ghr_A--Ghrlnc.33308,	0	Gba_A--Gbalnc.28474,	0
3	Ghr_A,Ghr_D,Gra	one2many	0	Gra--Gralnc.34337,	Ghr_A--Ghrlnc.33946,	Ghr_D--Ghrlnc.56209,Ghr_D--Ghrlnc.77509,	0	0
3	Ghr_A,Ghr_D,Gra	one2many	0	Gra--Gralnc.10842,	Ghr_A--Ghrlnc.3460,	Ghr_D--Ghrlnc.49175,Ghr_D--Ghrlnc.49184,	0	0
3	Gar,Gba_A,Ghr_A	one2many	Gar--Garlnc.8889,	0	Ghr_A--Ghrlnc.36621,Ghr_A--Ghrlnc.16449,	0	Gba_A--Gbalnc.13985,	0
3	Gba_D,Ghr_A,Ghr_D	one2many	0	0	Ghr_A--Ghrlnc.36848,	Ghr_D--Ghrlnc.75282,Ghr_D--Ghrlnc.55080,	0	Gba_D--Gbalnc.47494,
3	Gba_D,Ghr_D,Gra	one2many	0	Gra--Gralnc.31395,	0	Ghr_D--Ghrlnc.52448,	0	Gba_D--Gbalnc.45202,Gba_D--Gbalnc.65784,
3	Gar,Ghr_A,Ghr_D	one2many	Gar--Garlnc.28099,	0	Ghr_A--Ghrlnc.37697,	Ghr_D--Ghrlnc.80952,Ghr_D--Ghrlnc.80954,	0	0
3	Gba_A,Ghr_A,Ghr_D	one2many	0	0	Ghr_A--Ghrlnc.3771,	Ghr_D--Ghrlnc.49452,Ghr_D--Ghrlnc.49453,	Gba_A--Gbalnc.3332,	0
3	Gar,Ghr_A,Ghr_D	one2many	Gar--Garlnc.24112,Gar--Garlnc.24113,	0	Ghr_A--Ghrlnc.38080,	Ghr_D--Ghrlnc.81323,	0	0
3	Gba_D,Ghr_A,Ghr_D	one2many	0	0	Ghr_A--Ghrlnc.15723,Ghr_A--Ghrlnc.2607,	Ghr_D--Ghrlnc.50080,	0	Gba_D--Gbalnc.71871,
3	Gba_A,Ghr_A,Ghr_D	one2many	0	0	Ghr_A--Ghrlnc.38607,	Ghr_D--Ghrlnc.81833,Ghr_D--Ghrlnc.81831,	Gba_A--Gbalnc.33023,	0
3	Gba_A,Ghr_A,Ghr_D	one2many	0	0	Ghr_A--Ghrlnc.38841,	Ghr_D--Ghrlnc.70288,Ghr_D--Ghrlnc.82053,	Gba_A--Gbalnc.33238,	0
3	Gba_D,Ghr_D,Gra	one2many	0	Gra--Gralnc.25692,	0	Ghr_D--Ghrlnc.59708,Ghr_D--Ghrlnc.59709,	0	Gba_D--Gbalnc.51733,
3	Gba_D,Ghr_D,Gra	one2many	0	Gra--Gralnc.31945,Gra--Gralnc.31946,	0	Ghr_D--Ghrlnc.76164,	0	Gba_D--Gbalnc.66364,
3	Gba_D,Ghr_A,Ghr_D	one2many	0	0	Ghr_A--Ghrlnc.27332,	Ghr_D--Ghrlnc.69041,	0	Gba_D--Gbalnc.59978,Gba_D--Gbalnc.51832,
3	Gba_A,Ghr_A,Ghr_D	one2many	0	0	Ghr_A--Ghrlnc.41322,	Ghr_D--Ghrlnc.50532,	Gba_A--Gbalnc.17775,Gba_A--Gbalnc.35330,	0
3	Gba_A,Ghr_A,Ghr_D	one2many	0	0	Ghr_A--Ghrlnc.41872,Ghr_A--Ghrlnc.41873,	Ghr_D--Ghrlnc.84787,	Gba_A--Gbalnc.35812,	0
3	Gba_A,Ghr_A,Ghr_D	one2many	0	0	Ghr_A--Ghrlnc.41891,	Ghr_D--Ghrlnc.54233,	Gba_A--Gbalnc.35827,Gba_A--Gbalnc.461,	0
3	Gba_D,Ghr_A,Ghr_D	one2many	0	0	Ghr_A--Ghrlnc.43438,	Ghr_D--Ghrlnc.86037,Ghr_D--Ghrlnc.86036,	0	Gba_D--Gbalnc.74974,
3	Gba_A,Ghr_A,Ghr_D	one2many	0	0	Ghr_A--Ghrlnc.43680,	Ghr_D--Ghrlnc.86732,	Gba_A--Gbalnc.37373,Gba_A--Gbalnc.37406,	0
3	Gba_D,Ghr_A,Ghr_D	one2many	0	0	Ghr_A--Ghrlnc.45329,	Ghr_D--Ghrlnc.88017,	0	Gba_D--Gbalnc.76717,Gba_D--Gbalnc.76718,
3	Gba_A,Ghr_A,Gra	one2many	0	Gra--Gralnc.23246,	Ghr_A--Ghrlnc.45500,Ghr_A--Ghrlnc.45504,	0	Gba_A--Gbalnc.38997,	0
3	Gar,Ghr_A,Ghr_D	one2many	Gar--Garlnc.1641,	0	Ghr_A--Ghrlnc.4582,Ghr_A--Ghrlnc.42211,	Ghr_D--Ghrlnc.53154,	0	0
3	Gba_D,Ghr_D,Gra	one2many	0	Gra--Gralnc.22497,	0	Ghr_D--Ghrlnc.70105,Ghr_D--Ghrlnc.84781,	0	Gba_D--Gbalnc.73884,
3	Ghr_A,Ghr_D,Gra	one2many	0	Gra--Gralnc.20958,	Ghr_A--Ghrlnc.5133,	Ghr_D--Ghrlnc.52633,Ghr_D--Ghrlnc.52634,	0	0
3	Gba_A,Ghr_A,Ghr_D	one2many	0	0	Ghr_A--Ghrlnc.6134,Ghr_A--Ghrlnc.6135,	Ghr_D--Ghrlnc.54085,	Gba_A--Gbalnc.5267,	0
3	Gba_A,Ghr_A,Ghr_D	one2many	0	0	Ghr_A--Ghrlnc.7189,	Ghr_D--Ghrlnc.66893,	Gba_A--Gbalnc.8508,Gba_A--Gbalnc.6137,	0
3	Gar,Gba_A,Ghr_A	one2many	Gar--Garlnc.13049,	0	Ghr_A--Ghrlnc.775,Ghr_A--Ghrlnc.777,	0	Gba_A--Gbalnc.725,	0
3	Gar,Ghr_A,Ghr_D	one2many	Gar--Garlnc.28119,	0	Ghr_A--Ghrlnc.9154,	Ghr_D--Ghrlnc.61458,Ghr_D--Ghrlnc.61483,	0	0
3	Gba_A,Ghr_A,Ghr_D	one2many	0	0	Ghr_A--Ghrlnc.24387,Ghr_A--Ghrlnc.24388,	Ghr_D--Ghrlnc.46872,	Gba_A--Gbalnc.20758,	0
3	Gba_D,Ghr_D,Gra	one2many	0	Gra--Gralnc.10492,Gra--Gralnc.38145,	0	Ghr_D--Ghrlnc.71084,	0	Gba_D--Gbalnc.61745,
3	Gar,Gba_A,Ghr_A	one2many	Gar--Garlnc.12732,	0	Ghr_A--Ghrlnc.9371,Ghr_A--Ghrlnc.9372,	0	Gba_A--Gbalnc.8019,	0
3	Gba_D,Ghr_A,Ghr_D	one2many	0	0	Ghr_A--Ghrlnc.9449,	Ghr_D--Ghrlnc.71103,Ghr_D--Ghrlnc.81923,	0	Gba_D--Gbalnc.47149,
3	Gba_D,Ghr_D,Gra	one2many	0	Gra--Gralnc.37379,Gra--Gralnc.37380,	0	Ghr_D--Ghrlnc.88067,	0	Gba_D--Gbalnc.76763,
3	Gba_A,Ghr_A,Ghr_D	one2many	0	0	Ghr_A--Ghrlnc.15414,	Ghr_D--Ghrlnc.83451,	Gba_A--Gbalnc.13121,Gba_A--Gbalnc.31940,	0
3	Gar,Ghr_A,Gra	one2many	Gar--Garlnc.17386,Gar--Garlnc.571,	Gra--Gralnc.33970,	Ghr_A--Ghrlnc.22048,	0	0	0
3	Gar,Gba_A,Ghr_A	one2many	Gar--Garlnc.17415,	0	Ghr_A--Ghrlnc.22095,	0	Gba_A--Gbalnc.18821,Gba_A--Gbalnc.8250,	0
3	Ghr_A,Ghr_D,Gra	one2many	0	Gra--Gralnc.12627,	Ghr_A--Ghrlnc.27692,Ghr_A--Ghrlnc.4957,	Ghr_D--Ghrlnc.60689,	0	0
3	Gba_D,Ghr_A,Ghr_D	one2many	0	0	Ghr_A--Ghrlnc.28517,Ghr_A--Ghrlnc.7167,	Ghr_D--Ghrlnc.86481,	0	Gba_D--Gbalnc.75358,
3	Gba_D,Ghr_D,Gra	one2many	0	Gra--Gralnc.754,Gra--Gralnc.11754,	0	Ghr_D--Ghrlnc.75947,	0	Gba_D--Gbalnc.71755,
3	Gba_A,Ghr_A,Ghr_D	one2many	0	0	Ghr_A--Ghrlnc.44437,	Ghr_D--Ghrlnc.57846,Ghr_D--Ghrlnc.71442,	Gba_A--Gbalnc.38039,	0
3	Gba_A,Ghr_A,Ghr_D	one2many	0	0	Ghr_A--Ghrlnc.7233,	Ghr_D--Ghrlnc.83848,Ghr_D--Ghrlnc.69018,	Gba_A--Gbalnc.6174,	0
3	Gar,Gba_A,Ghr_A	one2many	Gar--Garlnc.33065,	0	Ghr_A--Ghrlnc.8002,Ghr_A--Ghrlnc.39975,	0	Gba_A--Gbalnc.34219,	0
3	Gar,Gba_A,Ghr_A	one2many	Gar--Garlnc.35392,	0	Ghr_A--Ghrlnc.9722,Ghr_A--Ghrlnc.9721,	0	Gba_A--Gbalnc.8316,	0
3	Gar,Gba_A,Ghr_A	one2many	Gar--Garlnc.8017,Gar--Garlnc.8018,	0	Ghr_A--Ghrlnc.10180,	0	Gba_A--Gbalnc.8667,	0
3	Gba_A,Gba_D,Gra	one2many	0	Gra--Gralnc.18991,	0	0	Gba_A--Gbalnc.8765,	Gba_D--Gbalnc.70523,Gba_D--Gbalnc.70524,
3	Gar,Gba_A,Ghr_A	one2many	Gar--Garlnc.32714,	0	Ghr_A--Ghrlnc.33343,Ghr_A--Ghrlnc.4724,	0	Gba_A--Gbalnc.28504,	0
3	Gar,Gba_A,Ghr_A	one2many	Gar--Garlnc.35440,	0	Ghr_A--Ghrlnc.812,	0	Gba_A--Gbalnc.757,Gba_A--Gbalnc.38237,	0
3	Gar,Gba_A,Ghr_D	one2many	Gar--Garlnc.37902,	0	0	Ghr_D--Ghrlnc.56891,	Gba_A--Gbalnc.9575,Gba_A--Gbalnc.9583,	0
3	Gar,Gba_A,Ghr_A	one2many	Gar--Garlnc.9409,Gar--Garlnc.9412,	0	Ghr_A--Ghrlnc.11643,	0	Gba_A--Gbalnc.9914,	0
3	Gar,Gba_A,Ghr_A	one2many	Gar--Garlnc.15333,Gar--Garlnc.29305,	0	Ghr_A--Ghrlnc.12282,	0	Gba_A--Gbalnc.10483,	0
3	Gar,Gba_A,Ghr_A	one2many	Gar--Garlnc.26551,	0	Ghr_A--Ghrlnc.13211,	0	Gba_A--Gbalnc.15839,Gba_A--Gbalnc.16157,	0
3	Gar,Gba_A,Ghr_A	one2many	Gar--Garlnc.11783,	0	Ghr_A--Ghrlnc.13817,Ghr_A--Ghrlnc.14373,	0	Gba_A--Gbalnc.11864,	0
3	Gar,Gba_A,Ghr_A	one2many	Gar--Garlnc.11507,	0	Ghr_A--Ghrlnc.14048,	0	Gba_A--Gbalnc.12068,Gba_A--Gbalnc.16773,	0
3	Gar,Gba_A,Ghr_A	one2many	Gar--Garlnc.11690,	0	Ghr_A--Ghrlnc.14250,Ghr_A--Ghrlnc.39349,	0	Gba_A--Gbalnc.33662,	0
3	Gar,Gba_A,Ghr_A	one2many	Gar--Garlnc.24875,	0	Ghr_A--Ghrlnc.14648,Ghr_A--Ghrlnc.14642,	0	Gba_A--Gbalnc.12542,	0
3	Gba_A,Ghr_A,Gra	one2many	0	Gra--Gralnc.19219,	Ghr_A--Ghrlnc.1478,Ghr_A--Ghrlnc.37823,	0	Gba_A--Gbalnc.32309,	0
3	Gar,Gba_A,Ghr_A	one2many	Gar--Garlnc.24462,	0	Ghr_A--Ghrlnc.33604,Ghr_A--Ghrlnc.33605,	0	Gba_A--Gbalnc.28739,	0
3	Gar,Gba_A,Ghr_A	one2many	Gar--Garlnc.12304,Gar--Garlnc.24409,	0	Ghr_A--Ghrlnc.14983,	0	Gba_A--Gbalnc.12814,	0
3	Gar,Gba_A,Ghr_A	one2many	Gar--Garlnc.1477,	0	Ghr_A--Ghrlnc.15011,Ghr_A--Ghrlnc.22860,	0	Gba_A--Gbalnc.12836,	0
3	Gar,Gba_A,Ghr_A	one2many	Gar--Garlnc.8339,	0	Ghr_A--Ghrlnc.15598,Ghr_A--Ghrlnc.15601,	0	Gba_A--Gbalnc.13263,	0
3	Gar,Gba_A,Ghr_A	one2many	Gar--Garlnc.8402,	0	Ghr_A--Ghrlnc.15859,	0	Gba_A--Gbalnc.13485,Gba_A--Gbalnc.32325,	0
3	Gar,Gba_A,Ghr_A	one2many	Gar--Garlnc.8534,	0	Ghr_A--Ghrlnc.15951,	0	Gba_A--Gbalnc.13561,Gba_A--Gbalnc.34728,	0
3	Gar,Gba_A,Ghr_A	one2many	Gar--Garlnc.8478,	0	Ghr_A--Ghrlnc.15956,Ghr_A--Ghrlnc.23097,	0	Gba_A--Gbalnc.13566,	0
3	Gar,Gba_A,Ghr_A	one2many	Gar--Garlnc.8680,Gar--Garlnc.8681,	0	Ghr_A--Ghrlnc.16188,	0	Gba_A--Gbalnc.13766,	0
3	Gar,Gba_A,Ghr_A	one2many	Gar--Garlnc.8734,Gar--Garlnc.8739,	0	Ghr_A--Ghrlnc.16251,	0	Gba_A--Gbalnc.13825,	0
3	Gar,Gba_A,Ghr_A	one2many	Gar--Garlnc.1206,	0	Ghr_A--Ghrlnc.1638,	0	Gba_A--Gbalnc.1498,Gba_A--Gbalnc.1499,	0
3	Gar,Gba_A,Ghr_A	one2many	Gar--Garlnc.8769,	0	Ghr_A--Ghrlnc.16397,Ghr_A--Ghrlnc.16374,	0	Gba_A--Gbalnc.13940,	0
3	Gar,Gba_A,Ghr_A	one2many	Gar--Garlnc.8934,	0	Ghr_A--Ghrlnc.16492,	0	Gba_A--Gbalnc.14028,Gba_A--Gbalnc.24126,	0
3	Gar,Gba_A,Ghr_A	one2many	Gar--Garlnc.12037,Gar--Garlnc.8961,	0	Ghr_A--Ghrlnc.16533,	0	Gba_A--Gbalnc.14064,	0
3	Gar,Gba_A,Ghr_A	one2many	Gar--Garlnc.36902,Gar--Garlnc.36903,	0	Ghr_A--Ghrlnc.17169,	0	Gba_A--Gbalnc.14621,	0
3	Gar,Gba_A,Ghr_A	one2many	Gar--Garlnc.30375,Gar--Garlnc.34582,	0	Ghr_A--Ghrlnc.17263,	0	Gba_A--Gbalnc.14705,	0
3	Gar,Gba_A,Ghr_A	one2many	Gar--Garlnc.19351,Gar--Garlnc.29275,	0	Ghr_A--Ghrlnc.17439,	0	Gba_A--Gbalnc.14840,	0
3	Gar,Gba_A,Ghr_A	one2many	Gar--Garlnc.1472,	0	Ghr_A--Ghrlnc.1779,	0	Gba_A--Gbalnc.1597,Gba_A--Gbalnc.1598,	0
3	Gba_A,Ghr_A,Gra	one2many	0	Gra--Gralnc.11852,Gra--Gralnc.28614,	Ghr_A--Ghrlnc.17941,	0	Gba_A--Gbalnc.15274,	0
3	Gba_A,Gba_D,Ghr_A	one2many	0	0	Ghr_A--Ghrlnc.18248,	0	Gba_A--Gbalnc.20441,	Gba_D--Gbalnc.47659,Gba_D--Gbalnc.66485,
3	Gba_A,Gba_D,Gra	one2many	0	Gra--Gralnc.2168,	0	0	Gba_A--Gbalnc.15534,Gba_A--Gbalnc.19229,	Gba_D--Gbalnc.58213,
3	Gar,Gba_A,Ghr_A	one2many	Gar--Garlnc.17528,	0	Ghr_A--Ghrlnc.18381,Ghr_A--Ghrlnc.26599,	0	Gba_A--Gbalnc.15712,	0
3	Gar,Gba_A,Ghr_A	one2many	Gar--Garlnc.14570,	0	Ghr_A--Ghrlnc.18400,	0	Gba_A--Gbalnc.15719,Gba_A--Gbalnc.15720,	0
3	Gar,Gba_A,Ghr_A	one2many	Gar--Garlnc.24428,Gar--Garlnc.38782,	0	Ghr_A--Ghrlnc.18784,	0	Gba_A--Gbalnc.15972,	0
3	Gba_A,Gba_D,Ghr_A	one2many	0	0	Ghr_A--Ghrlnc.18800,Ghr_A--Ghrlnc.14306,	0	Gba_A--Gbalnc.15989,	Gba_D--Gbalnc.51829,
3	Gba_A,Ghr_A,Gra	one2many	0	Gra--Gralnc.23264,Gra--Gralnc.5006,	Ghr_A--Ghrlnc.883,	0	Gba_A--Gbalnc.817,	0
3	Gar,Gba_A,Ghr_A	one2many	Gar--Garlnc.15172,	0	Ghr_A--Ghrlnc.19272,	0	Gba_A--Gbalnc.16395,Gba_A--Gbalnc.21342,	0
3	Gar,Gba_A,Ghr_A	one2many	Gar--Garlnc.15192,	0	Ghr_A--Ghrlnc.19292,	0	Gba_A--Gbalnc.16409,Gba_A--Gbalnc.16411,	0
3	Gar,Gba_A,Ghr_A	one2many	Gar--Garlnc.26267,	0	Ghr_A--Ghrlnc.19626,Ghr_A--Ghrlnc.31393,	0	Gba_A--Gbalnc.26857,	0
3	Gar,Gba_A,Ghr_A	one2many	Gar--Garlnc.16915,Gar--Garlnc.13742,	0	Ghr_A--Ghrlnc.20288,	0	Gba_A--Gbalnc.17252,	0
3	Gar,Gba_A,Ghr_A	one2many	Gar--Garlnc.16457,	0	Ghr_A--Ghrlnc.20775,Ghr_A--Ghrlnc.20776,	0	Gba_A--Gbalnc.17676,	0
3	Gar,Gba_A,Ghr_A	one2many	Gar--Garlnc.476,	0	Ghr_A--Ghrlnc.20835,Ghr_A--Ghrlnc.529,	0	Gba_A--Gbalnc.17725,	0
3	Gar,Gba_A,Ghr_A	one2many	Gar--Garlnc.16708,Gar--Garlnc.16710,	0	Ghr_A--Ghrlnc.21170,	0	Gba_A--Gbalnc.17999,	0
3	Gar,Gba_A,Ghr_A	one2many	Gar--Garlnc.16895,Gar--Garlnc.21907,	0	Ghr_A--Ghrlnc.21413,	0	Gba_A--Gbalnc.18215,	0
3	Gar,Gba_A,Ghr_A	one2many	Gar--Garlnc.17079,	0	Ghr_A--Ghrlnc.21668,Ghr_A--Ghrlnc.45008,	0	Gba_A--Gbalnc.18441,	0
3	Gar,Gba_A,Ghr_A	one2many	Gar--Garlnc.17342,	0	Ghr_A--Ghrlnc.21994,	0	Gba_A--Gbalnc.18726,Gba_A--Gbalnc.534,	0
3	Gar,Gba_A,Ghr_A	one2many	Gar--Garlnc.25286,	0	Ghr_A--Ghrlnc.22067,Ghr_A--Ghrlnc.31899,	0	Gba_A--Gbalnc.27285,	0
3	Gar,Gba_A,Ghr_A	one2many	Gar--Garlnc.17738,	0	Ghr_A--Ghrlnc.22589,	0	Gba_A--Gbalnc.19193,Gba_A--Gbalnc.19194,	0
3	Gar,Gba_A,Ghr_A	one2many	Gar--Garlnc.13086,	0	Ghr_A--Ghrlnc.23147,Ghr_A--Ghrlnc.40767,	0	Gba_A--Gbalnc.19682,	0
3	Gar,Gba_A,Ghr_A	one2many	Gar--Garlnc.29959,	0	Ghr_A--Ghrlnc.35227,Ghr_A--Ghrlnc.35963,	0	Gba_A--Gbalnc.30173,	0
3	Gar,Gba_A,Ghr_A	one2many	Gar--Garlnc.18875,	0	Ghr_A--Ghrlnc.23864,Ghr_A--Ghrlnc.23868,	0	Gba_A--Gbalnc.20299,	0
3	Gar,Gba_A,Ghr_A	one2many	Gar--Garlnc.18903,	0	Ghr_A--Ghrlnc.23927,	0	Gba_A--Gbalnc.20351,Gba_A--Gbalnc.28207,	0
3	Gba_A,Ghr_A,Gra	one2many	0	Gra--Gralnc.18694,	Ghr_A--Ghrlnc.5269,	0	Gba_A--Gbalnc.4545,Gba_A--Gbalnc.4546,	0
3	Gar,Gba_A,Ghr_A	one2many	Gar--Garlnc.226,	0	Ghr_A--Ghrlnc.250,Ghr_A--Ghrlnc.31024,	0	Gba_A--Gbalnc.216,	0
3	Gar,Gba_A,Ghr_A	one2many	Gar--Garlnc.18757,	0	Ghr_A--Ghrlnc.25313,Ghr_A--Ghrlnc.25308,	0	Gba_A--Gbalnc.21491,	0
3	Gba_A,Ghr_A,Gra	one2many	0	Gra--Gralnc.9286,	Ghr_A--Ghrlnc.34898,Ghr_A--Ghrlnc.28773,	0	Gba_A--Gbalnc.29877,	0
3	Gar,Gba_A,Ghr_A	one2many	Gar--Garlnc.27831,Gar--Garlnc.27832,	0	Ghr_A--Ghrlnc.2563,	0	Gba_A--Gbalnc.2231,	0
3	Gar,Gba_A,Ghr_A	one2many	Gar--Garlnc.11807,Gar--Garlnc.5308,	0	Ghr_A--Ghrlnc.2590,	0	Gba_A--Gbalnc.2258,	0
3	Gar,Gba_A,Ghr_A	one2many	Gar--Garlnc.20716,	0	Ghr_A--Ghrlnc.26394,	0	Gba_A--Gbalnc.22306,Gba_A--Gbalnc.22416,	0
3	Gar,Gba_A,Ghr_A	one2many	Gar--Garlnc.20863,	0	Ghr_A--Ghrlnc.26560,Ghr_A--Ghrlnc.44792,	0	Gba_A--Gbalnc.22579,	0
3	Gar,Gba_A,Ghr_A	one2many	Gar--Garlnc.17603,Gar--Garlnc.20888,	0	Ghr_A--Ghrlnc.26592,	0	Gba_A--Gbalnc.22605,	0
3	Gba_A,Gba_D,Ghr_A	one2many	0	0	Ghr_A--Ghrlnc.27222,	0	Gba_A--Gbalnc.23205,Gba_A--Gbalnc.23206,	Gba_D--Gbalnc.40666,
3	Gar,Gba_A,Ghr_A	one2many	Gar--Garlnc.8613,	0	Ghr_A--Ghrlnc.27227,	0	Gba_A--Gbalnc.23208,Gba_A--Gbalnc.23224,	0
3	Gar,Gba_A,Ghr_A	one2many	Gar--Garlnc.21455,Gar--Garlnc.21456,	0	Ghr_A--Ghrlnc.27230,	0	Gba_A--Gbalnc.23210,	0
3	Gar,Gba_A,Ghr_A	one2many	Gar--Garlnc.8566,	0	Ghr_A--Ghrlnc.27341,Ghr_A--Ghrlnc.31695,	0	Gba_A--Gbalnc.23289,	0
3	Gar,Gba_A,Ghr_A	one2many	Gar--Garlnc.4083,	0	Ghr_A--Ghrlnc.2734,	0	Gba_A--Gbalnc.2387,Gba_A--Gbalnc.24611,	0
3	Gar,Gba_A,Ghr_A	one2many	Gar--Garlnc.21619,	0	Ghr_A--Ghrlnc.27390,Ghr_A--Ghrlnc.27391,	0	Gba_A--Gbalnc.23336,	0
3	Gar,Gba_A,Ghr_A	one2many	Gar--Garlnc.24282,	0	Ghr_A--Ghrlnc.27400,	0	Gba_A--Gbalnc.23342,Gba_A--Gbalnc.23344,	0
3	Gar,Gba_A,Ghr_A	one2many	Gar--Garlnc.17447,Gar--Garlnc.22052,	0	Ghr_A--Ghrlnc.28080,	0	Gba_A--Gbalnc.23878,	0
3	Gar,Gba_A,Ghr_A	one2many	Gar--Garlnc.22089,Gar--Garlnc.22090,	0	Ghr_A--Ghrlnc.28192,	0	Gba_A--Gbalnc.23964,	0
3	Gar,Gba_A,Ghr_A	one2many	Gar--Garlnc.1474,Gar--Garlnc.22821,	0	Ghr_A--Ghrlnc.29120,	0	Gba_A--Gbalnc.24746,	0
3	Gar,Gba_A,Ghr_D	one2many	Gar--Garlnc.13224,Gar--Garlnc.12427,	0	0	Ghr_D--Ghrlnc.86569,	Gba_A--Gbalnc.20836,	0
3	Gar,Gba_A,Ghr_A	one2many	Gar--Garlnc.32249,Gar--Garlnc.36863,	0	Ghr_A--Ghrlnc.29195,	0	Gba_A--Gbalnc.24815,	0
3	Gar,Gba_A,Ghr_A	one2many	Gar--Garlnc.23110,	0	Ghr_A--Ghrlnc.29547,Ghr_A--Ghrlnc.29548,	0	Gba_A--Gbalnc.25140,	0
3	Gar,Gba_A,Ghr_A	one2many	Gar--Garlnc.29924,Gar--Garlnc.23128,	0	Ghr_A--Ghrlnc.29573,	0	Gba_A--Gbalnc.25164,	0
3	Gba_A,Gba_D,Ghr_A	one2many	0	0	Ghr_A--Ghrlnc.2988,	0	Gba_A--Gbalnc.2608,Gba_A--Gbalnc.2609,	Gba_D--Gbalnc.41837,
3	Gar,Gba_A,Ghr_A	one2many	Gar--Garlnc.26219,	0	Ghr_A--Ghrlnc.31231,	0	Gba_A--Gbalnc.26707,Gba_A--Gbalnc.26708,	0
3	Gba_A,Ghr_A,Gra	one2many	0	Gra--Gralnc.32079,Gra--Gralnc.32080,	Ghr_A--Ghrlnc.31864,	0	Gba_A--Gbalnc.27256,	0
3	Gar,Gba_A,Ghr_A	one2many	Gar--Garlnc.25556,Gar--Garlnc.4194,	0	Ghr_A--Ghrlnc.32288,	0	Gba_A--Gbalnc.27570,	0
3	Gar,Gba_A,Ghr_A	one2many	Gar--Garlnc.28860,Gar--Garlnc.666,	0	Ghr_A--Ghrlnc.32350,	0	Gba_A--Gbalnc.27621,	0
3	Gar,Gba_A,Ghr_A	one2many	Gar--Garlnc.36032,Gar--Garlnc.34314,	0	Ghr_A--Ghrlnc.32621,	0	Gba_A--Gbalnc.27864,	0
3	Gar,Gba_A,Ghr_A	one2many	Gar--Garlnc.22622,	0	Ghr_A--Ghrlnc.8230,Ghr_A--Ghrlnc.40628,	0	Gba_A--Gbalnc.7015,	0
3	Gar,Gba_A,Ghr_A	one2many	Gar--Garlnc.24868,	0	Ghr_A--Ghrlnc.33189,	0	Gba_A--Gbalnc.28360,Gba_A--Gbalnc.37054,	0
3	Gar,Gba_A,Ghr_A	one2many	Gar--Garlnc.24853,	0	Ghr_A--Ghrlnc.33207,Ghr_A--Ghrlnc.33208,	0	Gba_A--Gbalnc.28375,	0
3	Gba_A,Ghr_A,Gra	one2many	0	Gra--Gralnc.1602,	Ghr_A--Ghrlnc.33238,Ghr_A--Ghrlnc.33241,	0	Gba_A--Gbalnc.28416,	0
3	Gar,Gba_A,Ghr_A	one2many	Gar--Garlnc.24744,	0	Ghr_A--Ghrlnc.33274,Ghr_A--Ghrlnc.9983,	0	Gba_A--Gbalnc.28436,	0
3	Gba_A,Ghr_A,Gra	one2many	0	Gra--Gralnc.32540,	Ghr_A--Ghrlnc.33291,	0	Gba_A--Gbalnc.28454,Gba_A--Gbalnc.28453,	0
3	Gar,Ghr_A,Gra	one2many	Gar--Garlnc.12500,Gar--Garlnc.12691,	Gra--Gralnc.32870,	Ghr_A--Ghrlnc.33449,	0	0	0
3	Gar,Gba_A,Ghr_A	one2many	Gar--Garlnc.12970,	0	Ghr_A--Ghrlnc.33805,Ghr_A--Ghrlnc.33806,	0	Gba_A--Gbalnc.28925,	0
3	Gar,Gba_A,Ghr_A	one2many	Gar--Garlnc.19681,Gar--Garlnc.31386,	0	Ghr_A--Ghrlnc.34304,	0	Gba_A--Gbalnc.29322,	0
3	Gar,Gba_A,Ghr_A	one2many	Gar--Garlnc.31977,	0	Ghr_A--Ghrlnc.34424,Ghr_A--Ghrlnc.41310,	0	Gba_A--Gbalnc.29434,	0
3	Gba_D,Ghr_A,Ghr_D	one2many	0	0	Ghr_A--Ghrlnc.35144,Ghr_A--Ghrlnc.35145,	Ghr_D--Ghrlnc.77051,	0	Gba_D--Gbalnc.67145,
3	Gar,Gba_A,Ghr_A	one2many	Gar--Garlnc.29954,	0	Ghr_A--Ghrlnc.35230,Ghr_A--Ghrlnc.42096,	0	Gba_A--Gbalnc.30175,	0
3	Gba_A,Ghr_A,Gra	one2many	0	Gra--Gralnc.17844,	Ghr_A--Ghrlnc.35882,Ghr_A--Ghrlnc.35884,	0	Gba_A--Gbalnc.30761,	0
3	Gar,Gba_A,Ghr_A	one2many	Gar--Garlnc.29279,	0	Ghr_A--Ghrlnc.36054,	0	Gba_A--Gbalnc.30918,Gba_A--Gbalnc.30919,	0
3	Gar,Gba_A,Ghr_A	one2many	Gar--Garlnc.29004,Gar--Garlnc.34129,	0	Ghr_A--Ghrlnc.36393,	0	Gba_A--Gbalnc.31187,	0
3	Gar,Gba_A,Ghr_A	one2many	Gar--Garlnc.11198,Gar--Garlnc.33078,	0	Ghr_A--Ghrlnc.36775,	0	Gba_A--Gbalnc.31472,	0
3	Gar,Gba_A,Ghr_A	one2many	Gar--Garlnc.7688,Gar--Garlnc.8452,	0	Ghr_A--Ghrlnc.36847,	0	Gba_A--Gbalnc.31532,	0
3	Gar,Gba_A,Ghr_A	one2many	Gar--Garlnc.3094,	0	Ghr_A--Ghrlnc.36975,Ghr_A--Ghrlnc.5222,	0	Gba_A--Gbalnc.4496,	0
3	Gar,Gba_A,Ghr_A	one2many	Gar--Garlnc.28564,	0	Ghr_A--Ghrlnc.37113,Ghr_A--Ghrlnc.4870,	0	Gba_A--Gbalnc.31745,	0
3	Gar,Gba_A,Ghr_A	one2many	Gar--Garlnc.28002,	0	Ghr_A--Ghrlnc.3770,Ghr_A--Ghrlnc.44173,	0	Gba_A--Gbalnc.37801,	0
3	Gar,Gba_A,Ghr_A	one2many	Gar--Garlnc.28019,Gar--Garlnc.3553,	0	Ghr_A--Ghrlnc.37809,	0	Gba_A--Gbalnc.32299,	0
3	Gba_A,Ghr_A,Gra	one2many	0	Gra--Gralnc.25460,Gra--Gralnc.9752,	Ghr_A--Ghrlnc.37914,	0	Gba_A--Gbalnc.32387,	0
3	Gar,Gba_A,Ghr_D	one2many	Gar--Garlnc.35358,	0	0	Ghr_D--Ghrlnc.87206,	Gba_A--Gbalnc.32553,Gba_A--Gbalnc.38098,	0
3	Gba_A,Gba_D,Ghr_D	one2many	0	0	0	Ghr_D--Ghrlnc.55797,	Gba_A--Gbalnc.37836,Gba_A--Gbalnc.36426,	Gba_D--Gbalnc.48096,
3	Gar,Gba_A,Ghr_A	one2many	Gar--Garlnc.38422,Gar--Garlnc.28719,	0	Ghr_A--Ghrlnc.38156,	0	Gba_A--Gbalnc.32612,	0
3	Gar,Gba_A,Ghr_A	one2many	Gar--Garlnc.27584,	0	Ghr_A--Ghrlnc.38274,	0	Gba_A--Gbalnc.32735,Gba_A--Gbalnc.38712,	0
3	Gba_A,Gba_D,Ghr_A	one2many	0	0	Ghr_A--Ghrlnc.39742,	0	Gba_A--Gbalnc.33999,Gba_A--Gbalnc.34000,	Gba_D--Gbalnc.72203,
3	Gba_A,Ghr_A,Gra	one2many	0	Gra--Gralnc.20838,	Ghr_A--Ghrlnc.39769,Ghr_A--Ghrlnc.39764,	0	Gba_A--Gbalnc.34022,	0
3	Gar,Gba_A,Ghr_A	one2many	Gar--Garlnc.27743,Gar--Garlnc.38692,	0	Ghr_A--Ghrlnc.40136,	0	Gba_A--Gbalnc.34257,	0
3	Gar,Gba_A,Ghr_A	one2many	Gar--Garlnc.19833,Gar--Garlnc.32671,	0	Ghr_A--Ghrlnc.40478,	0	Gba_A--Gbalnc.21249,	0
3	Gar,Gba_A,Ghr_A	one2many	Gar--Garlnc.17117,	0	Ghr_A--Ghrlnc.40518,Ghr_A--Ghrlnc.36147,	0	Gba_A--Gbalnc.34650,	0
3	Gar,Gba_A,Ghr_A	one2many	Gar--Garlnc.26239,Gar--Garlnc.4931,	0	Ghr_A--Ghrlnc.40761,	0	Gba_A--Gbalnc.34852,	0
3	Gar,Gba_A,Ghr_A	one2many	Gar--Garlnc.32397,	0	Ghr_A--Ghrlnc.40830,Ghr_A--Ghrlnc.8092,	0	Gba_A--Gbalnc.6902,	0
3	Gar,Gba_A,Ghr_A	one2many	Gar--Garlnc.35729,	0	Ghr_A--Ghrlnc.44926,	0	Gba_A--Gbalnc.3622,Gba_A--Gbalnc.38457,	0
3	Gar,Gba_A,Ghr_A	one2many	Gar--Garlnc.31940,	0	Ghr_A--Ghrlnc.41368,Ghr_A--Ghrlnc.23900,	0	Gba_A--Gbalnc.35365,	0
3	Gar,Gba_A,Ghr_A	one2many	Gar--Garlnc.16476,	0	Ghr_A--Ghrlnc.41448,Ghr_A--Ghrlnc.41449,	0	Gba_A--Gbalnc.35431,	0
3	Gar,Gba_A,Ghr_A	one2many	Gar--Garlnc.31766,Gar--Garlnc.13758,	0	Ghr_A--Ghrlnc.41588,	0	Gba_A--Gbalnc.35559,	0
3	Gar,Gba_A,Ghr_A	one2many	Gar--Garlnc.20706,	0	Ghr_A--Ghrlnc.20895,Ghr_A--Ghrlnc.34416,	0	Gba_A--Gbalnc.36871,	0
3	Gar,Gba_A,Ghr_A	one2many	Gar--Garlnc.35021,	0	Ghr_A--Ghrlnc.44047,Ghr_A--Ghrlnc.33369,	0	Gba_A--Gbalnc.37697,	0
3	Gba_A,Gba_D,Ghr_A	one2many	0	0	Ghr_A--Ghrlnc.44203,Ghr_A--Ghrlnc.15864,	0	Gba_A--Gbalnc.37831,	Gba_D--Gbalnc.75751,
3	Gar,Gba_A,Ghr_A	one2many	Gar--Garlnc.36386,	0	Ghr_A--Ghrlnc.45716,Ghr_A--Ghrlnc.45718,	0	Gba_A--Gbalnc.39183,	0
3	Gar,Gba_A,Ghr_A	one2many	Gar--Garlnc.3417,	0	Ghr_A--Ghrlnc.4830,	0	Gba_A--Gbalnc.4190,Gba_A--Gbalnc.4191,	0
3	Gar,Gba_A,Ghr_A	one2many	Gar--Garlnc.3201,	0	Ghr_A--Ghrlnc.5125,Ghr_A--Ghrlnc.5126,	0	Gba_A--Gbalnc.4420,	0
3	Gar,Gba_A,Ghr_A	one2many	Gar--Garlnc.1621,Gar--Garlnc.7679,	0	Ghr_A--Ghrlnc.5377,	0	Gba_A--Gbalnc.4631,	0
3	Gar,Gba_A,Ghr_A	one2many	Gar--Garlnc.2683,	0	Ghr_A--Ghrlnc.5984,Ghr_A--Ghrlnc.5986,	0	Gba_A--Gbalnc.5142,	0
3	Gar,Gba_A,Ghr_A	one2many	Gar--Garlnc.2422,	0	Ghr_A--Ghrlnc.6148,	0	Gba_A--Gbalnc.35889,Gba_A--Gbalnc.5278,	0
3	Gar,Gba_A,Ghr_A	one2many	Gar--Garlnc.2255,	0	Ghr_A--Ghrlnc.6370,Ghr_A--Ghrlnc.6372,	0	Gba_A--Gbalnc.5467,	0
3	Gar,Gba_A,Ghr_A	one2many	Gar--Garlnc.2157,	0	Ghr_A--Ghrlnc.6491,Ghr_A--Ghrlnc.25864,	0	Gba_A--Gbalnc.5566,	0
3	Gar,Ghr_A,Ghr_D	one2many	Gar--Garlnc.31292,	0	Ghr_A--Ghrlnc.6608,Ghr_A--Ghrlnc.42093,	Ghr_D--Ghrlnc.78731,	0	0
3	Gba_A,Gba_D,Gra	one2many	0	Gra--Gralnc.13942,Gra--Gralnc.13710,	0	0	Gba_A--Gbalnc.19038,	Gba_D--Gbalnc.62152,
3	Gba_A,Ghr_A,Gra	one2many	0	Gra--Gralnc.4631,	Ghr_A--Ghrlnc.7726,	0	Gba_A--Gbalnc.6614,Gba_A--Gbalnc.6615,	0
3	Gar,Gba_A,Ghr_A	one2many	Gar--Garlnc.6122,	0	Ghr_A--Ghrlnc.7916,Ghr_A--Ghrlnc.7911,	0	Gba_A--Gbalnc.6762,	0
3	Gar,Gba_A,Ghr_A	one2many	Gar--Garlnc.721,Gar--Garlnc.14644,	0	Ghr_A--Ghrlnc.791,	0	Gba_A--Gbalnc.740,	0
3	Gba_A,Ghr_A,Gra	one2many	0	Gra--Gralnc.12142,	Ghr_A--Ghrlnc.8347,	0	Gba_A--Gbalnc.7116,Gba_A--Gbalnc.37657,	0
3	Gar,Gba_A,Ghr_A	one2many	Gar--Garlnc.3917,Gar--Garlnc.601,	0	Ghr_A--Ghrlnc.8566,	0	Gba_A--Gbalnc.7298,	0
3	Gar,Gba_A,Ghr_A	one2many	Gar--Garlnc.13001,	0	Ghr_A--Ghrlnc.9473,Ghr_A--Ghrlnc.9474,	0	Gba_A--Gbalnc.8111,	0
3	Gar,Gba_A,Ghr_A	one2many	Gar--Garlnc.12879,	0	Ghr_A--Ghrlnc.9533,Ghr_A--Ghrlnc.9555,	0	Gba_A--Gbalnc.8153,	0
3	Gar,Gba_A,Ghr_A	one2many	Gar--Garlnc.12764,	0	Ghr_A--Ghrlnc.9707,	0	Gba_A--Gbalnc.8303,Gba_A--Gbalnc.8309,	0
3	Gar,Gba_A,Ghr_A	one2many	Gar--Garlnc.1329,	0	Ghr_A--Ghrlnc.10805,Ghr_A--Ghrlnc.349,	0	Gba_A--Gbalnc.28234,	0
3	Gba_A,Gba_D,Ghr_D	one2many	0	0	0	Ghr_D--Ghrlnc.51400,Ghr_D--Ghrlnc.52325,	Gba_A--Gbalnc.18472,	Gba_D--Gbalnc.72284,
3	Gar,Gba_A,Ghr_A	one2many	Gar--Garlnc.4699,	0	Ghr_A--Ghrlnc.3471,	0	Gba_A--Gbalnc.3060,Gba_A--Gbalnc.3058,	0
3	Gba_D,Ghr_A,Ghr_D	one2many	0	0	Ghr_A--Ghrlnc.38159,Ghr_A--Ghrlnc.38199,	Ghr_D--Ghrlnc.46361,	0	Gba_D--Gbalnc.71030,
3	Gba_D,Ghr_A,Ghr_D	one2many	0	0	Ghr_A--Ghrlnc.41447,	Ghr_D--Ghrlnc.86804,	0	Gba_D--Gbalnc.40882,Gba_D--Gbalnc.40881,
3	Gba_D,Ghr_D,Gra	one2many	0	Gra--Gralnc.5425,	0	Ghr_D--Ghrlnc.48700,	0	Gba_D--Gbalnc.52267,Gba_D--Gbalnc.41859,
3	Gba_D,Ghr_D,Gra	one2many	0	Gra--Gralnc.37423,Gra--Gralnc.6197,	0	Ghr_D--Ghrlnc.88109,	0	Gba_D--Gbalnc.76804,
3	Gba_D,Ghr_A,Ghr_D	one2many	0	0	Ghr_A--Ghrlnc.32463,	Ghr_D--Ghrlnc.48979,Ghr_D--Ghrlnc.73825,	0	Gba_D--Gbalnc.64225,
3	Gba_D,Ghr_D,Gra	one2many	0	Gra--Gralnc.21230,	0	Ghr_D--Ghrlnc.83370,	0	Gba_D--Gbalnc.72617,Gba_D--Gbalnc.72618,
3	Gba_D,Ghr_D,Gra	one2many	0	Gra--Gralnc.21647,	0	Ghr_D--Ghrlnc.59330,	0	Gba_D--Gbalnc.53054,Gba_D--Gbalnc.73042,
3	Gar,Gba_D,Ghr_A	one2many	Gar--Garlnc.10545,Gar--Garlnc.10543,	0	Ghr_A--Ghrlnc.12921,	0	0	Gba_D--Gbalnc.50584,
3	Gar,Gba_D,Ghr_A	one2many	Gar--Garlnc.32615,Gar--Garlnc.38812,	0	Ghr_A--Ghrlnc.7242,	0	0	Gba_D--Gbalnc.45709,
3	Gba_D,Ghr_A,Gra	one2many	0	Gra--Gralnc.31976,Gra--Gralnc.660,	Ghr_A--Ghrlnc.40078,	0	0	Gba_D--Gbalnc.56264,
3	Gba_D,Ghr_A,Ghr_D	one2many	0	0	Ghr_A--Ghrlnc.8164,	Ghr_D--Ghrlnc.81366,	0	Gba_D--Gbalnc.45962,Gba_D--Gbalnc.45963,
3	Gar,Gba_D,Ghr_A	one2many	Gar--Garlnc.26259,	0	Ghr_A--Ghrlnc.15673,Ghr_A--Ghrlnc.9711,	0	0	Gba_D--Gbalnc.57532,
3	Gar,Gba_A,Ghr_A	one2many	Gar--Garlnc.8099,	0	Ghr_A--Ghrlnc.10038,	0	Gba_A--Gbalnc.24328,Gba_A--Gbalnc.24329,	0
3	Gar,Gba_A,Ghr_D	one2many	Gar--Garlnc.3508,Gar--Garlnc.15216,	0	0	Ghr_D--Ghrlnc.64035,	Gba_A--Gbalnc.16475,	0
3	Gar,Gba_A,Ghr_A	one2many	Gar--Garlnc.38316,Gar--Garlnc.8240,	0	Ghr_A--Ghrlnc.24975,	0	Gba_A--Gbalnc.8388,	0
3	Gar,Ghr_A,Gra	one2many	Gar--Garlnc.38672,Gar--Garlnc.34902,	Gra--Gralnc.26492,	Ghr_A--Ghrlnc.6718,	0	0	0
3	Gar,Ghr_A,Gra	one2many	Gar--Garlnc.37283,	Gra--Gralnc.8937,	Ghr_A--Ghrlnc.15323,Ghr_A--Ghrlnc.15324,	0	0	0
3	Gar,Gba_A,Gra	one2many	Gar--Garlnc.20851,	Gra--Gralnc.18857,Gra--Gralnc.36263,	0	0	Gba_A--Gbalnc.22564,	0
3	Gar,Gba_A,Ghr_A	one2many	Gar--Garlnc.24513,	0	Ghr_A--Ghrlnc.17667,Ghr_A--Ghrlnc.33540,	0	Gba_A--Gbalnc.28512,	0
3	Gar,Gba_A,Ghr_A	one2many	Gar--Garlnc.12867,Gar--Garlnc.25093,	0	Ghr_A--Ghrlnc.33719,	0	Gba_A--Gbalnc.25565,	0
3	Gar,Gba_A,Ghr_A	one2many	Gar--Garlnc.15404,Gar--Garlnc.16547,	0	Ghr_A--Ghrlnc.19548,	0	Gba_A--Gbalnc.18459,	0
3	Gar,Gba_D,Ghr_D	one2many	Gar--Garlnc.12049,	0	0	Ghr_D--Ghrlnc.87283,Ghr_D--Ghrlnc.56480,	0	Gba_D--Gbalnc.76066,
3	Gar,Ghr_D,Gra	one2many	Gar--Garlnc.24733,	Gra--Gralnc.743,	0	Ghr_D--Ghrlnc.65372,Ghr_D--Ghrlnc.65373,	0	0
3	Gar,Gba_A,Ghr_A	one2many	Gar--Garlnc.36255,Gar--Garlnc.36256,	0	Ghr_A--Ghrlnc.38027,	0	Gba_A--Gbalnc.4627,	0
3	Gar,Gba_A,Gra	one2many	Gar--Garlnc.15972,Gar--Garlnc.35430,	Gra--Gralnc.7266,	0	0	Gba_A--Gbalnc.19514,	0
3	Gar,Ghr_A,Gra	one2many	Gar--Garlnc.33605,	Gra--Gralnc.3566,Gra--Gralnc.32178,	Ghr_A--Ghrlnc.38967,	0	0	0
3	Gar,Gba_A,Gra	one2many	Gar--Garlnc.35123,Gar--Garlnc.34559,	Gra--Gralnc.1819,	0	0	Gba_A--Gbalnc.24330,	0
3	Gar,Gba_A,Ghr_A	one2many	Gar--Garlnc.12567,Gar--Garlnc.25604,	0	Ghr_A--Ghrlnc.5003,	0	Gba_A--Gbalnc.13179,	0
3	Gar,Ghr_A,Gra	one2many	Gar--Garlnc.2089,	Gra--Gralnc.6894,	Ghr_A--Ghrlnc.6615,Ghr_A--Ghrlnc.6616,	0	0	0
3	Gar,Ghr_A,Gra	one2many	Gar--Garlnc.28603,Gar--Garlnc.29973,	Gra--Gralnc.29393,	Ghr_A--Ghrlnc.7197,	0	0	0
3	Ghr_A,Ghr_D,Gra	one2many	0	Gra--Gralnc.11024,Gra--Gralnc.2121,	Ghr_A--Ghrlnc.37097,	Ghr_D--Ghrlnc.66997,	0	0
3	Gar,Ghr_D,Gra	one2many	Gar--Garlnc.5526,Gar--Garlnc.34973,	Gra--Gralnc.11227,	0	Ghr_D--Ghrlnc.86571,	0	0
3	Gba_D,Ghr_D,Gra	one2many	0	Gra--Gralnc.2492,	0	Ghr_D--Ghrlnc.67424,	0	Gba_D--Gbalnc.53638,Gba_D--Gbalnc.58527,
3	Gba_A,Ghr_D,Gra	one2many	0	Gra--Gralnc.32934,	0	Ghr_D--Ghrlnc.51625,Ghr_D--Ghrlnc.77298,	Gba_A--Gbalnc.7404,	0
3	Gba_A,Ghr_A,Gra	one2many	0	Gra--Gralnc.16721,	Ghr_A--Ghrlnc.31564,	0	Gba_A--Gbalnc.11706,Gba_A--Gbalnc.31580,	0
3	Gba_D,Ghr_D,Gra	one2many	0	Gra--Gralnc.2085,Gra--Gralnc.29286,	0	Ghr_D--Ghrlnc.87655,	0	Gba_D--Gbalnc.76387,
3	Gba_A,Gba_D,Gra	one2many	0	Gra--Gralnc.28721,	0	0	Gba_A--Gbalnc.15367,Gba_A--Gbalnc.10944,	Gba_D--Gbalnc.54439,
3	Gba_A,Ghr_A,Gra	one2many	0	Gra--Gralnc.11675,Gra--Gralnc.18170,	Ghr_A--Ghrlnc.39558,	0	Gba_A--Gbalnc.14320,	0
3	Gba_D,Ghr_D,Gra	one2many	0	Gra--Gralnc.14635,Gra--Gralnc.14636,	0	Ghr_D--Ghrlnc.72550,	0	Gba_D--Gbalnc.63043,
3	Gba_A,Gba_D,Gra	one2many	0	Gra--Gralnc.26696,	0	0	Gba_A--Gbalnc.8342,	Gba_D--Gbalnc.39752,Gba_D--Gbalnc.52715,
3	Gba_A,Gba_D,Ghr_D	one2many	0	0	0	Ghr_D--Ghrlnc.58831,Ghr_D--Ghrlnc.66814,	Gba_A--Gbalnc.30777,	Gba_D--Gbalnc.58021,
3	Gba_A,Gba_D,Ghr_D	one2many	0	0	0	Ghr_D--Ghrlnc.59188,Ghr_D--Ghrlnc.61787,	Gba_A--Gbalnc.14492,	Gba_D--Gbalnc.53548,
3	Gba_A,Gba_D,Ghr_D	one2many	0	0	0	Ghr_D--Ghrlnc.81399,Ghr_D--Ghrlnc.46485,	Gba_A--Gbalnc.598,	Gba_D--Gbalnc.39933,
3	Gba_A,Gba_D,Ghr_D	one2many	0	0	0	Ghr_D--Ghrlnc.82154,	Gba_A--Gbalnc.37169,	Gba_D--Gbalnc.71572,Gba_D--Gbalnc.71573,
3	Gba_D,Ghr_D,Gra	one2many	0	Gra--Gralnc.33816,Gra--Gralnc.14510,	0	Ghr_D--Ghrlnc.55079,	0	Gba_D--Gbalnc.47493,
3	Gba_A,Ghr_D,Gra	one2many	0	Gra--Gralnc.8046,Gra--Gralnc.8044,	0	Ghr_D--Ghrlnc.68252,	Gba_A--Gbalnc.20328,	0
3	Gba_A,Gba_D,Ghr_D	one2many	0	0	0	Ghr_D--Ghrlnc.86562,Ghr_D--Ghrlnc.86563,	Gba_A--Gbalnc.37379,	Gba_D--Gbalnc.75416,
3	Gba_D,Ghr_D,Gra	one2many	0	Gra--Gralnc.14059,Gra--Gralnc.22984,	0	Ghr_D--Ghrlnc.71839,	0	Gba_D--Gbalnc.62399,
3	Gba_D,Ghr_D,Gra	one2many	0	Gra--Gralnc.10762,	0	Ghr_D--Ghrlnc.46406,Ghr_D--Ghrlnc.66238,	0	Gba_D--Gbalnc.57526,
3	Gba_D,Ghr_D,Gra	one2many	0	Gra--Gralnc.3781,Gra--Gralnc.3782,	0	Ghr_D--Ghrlnc.46816,	0	Gba_D--Gbalnc.40220,
3	Gba_D,Ghr_D,Gra	one2many	0	Gra--Gralnc.11668,Gra--Gralnc.11669,	0	Ghr_D--Ghrlnc.50071,	0	Gba_D--Gbalnc.43120,
3	Gba_D,Ghr_D,Gra	one2many	0	Gra--Gralnc.4972,	0	Ghr_D--Ghrlnc.48186,	0	Gba_D--Gbalnc.41412,Gba_D--Gbalnc.41416,
3	Gba_D,Ghr_D,Gra	one2many	0	Gra--Gralnc.28103,Gra--Gralnc.5187,	0	Ghr_D--Ghrlnc.48430,	0	Gba_D--Gbalnc.41628,
3	Gba_D,Ghr_D,Gra	one2many	0	Gra--Gralnc.14876,	0	Ghr_D--Ghrlnc.48473,Ghr_D--Ghrlnc.48476,	0	Gba_D--Gbalnc.41664,
3	Gba_D,Ghr_D,Gra	one2many	0	Gra--Gralnc.10675,	0	Ghr_D--Ghrlnc.48999,	0	Gba_D--Gbalnc.42133,Gba_D--Gbalnc.42134,
3	Gar,Gba_D,Ghr_D	one2many	Gar--Garlnc.5535,Gar--Garlnc.5536,	0	0	Ghr_D--Ghrlnc.50041,	0	Gba_D--Gbalnc.43098,
3	Gba_D,Ghr_D,Gra	one2many	0	Gra--Gralnc.31202,	0	Ghr_D--Ghrlnc.50134,Ghr_D--Ghrlnc.76947,	0	Gba_D--Gbalnc.43177,
3	Gba_D,Ghr_D,Gra	one2many	0	Gra--Gralnc.36153,	0	Ghr_D--Ghrlnc.52841,	0	Gba_D--Gbalnc.45559,Gba_D--Gbalnc.53258,
3	Gba_D,Ghr_D,Gra	one2many	0	Gra--Gralnc.6685,Gra--Gralnc.26371,	0	Ghr_D--Ghrlnc.86528,	0	Gba_D--Gbalnc.75386,
3	Gba_D,Ghr_D,Gra	one2many	0	Gra--Gralnc.1418,	0	Ghr_D--Ghrlnc.55460,Ghr_D--Ghrlnc.66156,	0	Gba_D--Gbalnc.47845,
3	Gba_D,Ghr_D,Gra	one2many	0	Gra--Gralnc.34194,	0	Ghr_D--Ghrlnc.55523,	0	Gba_D--Gbalnc.47905,Gba_D--Gbalnc.47906,
3	Gba_D,Ghr_D,Gra	one2many	0	Gra--Gralnc.27207,	0	Ghr_D--Ghrlnc.56353,Ghr_D--Ghrlnc.68106,	0	Gba_D--Gbalnc.48594,
3	Gar,Gba_D,Ghr_D	one2many	Gar--Garlnc.10462,Gar--Garlnc.9427,	0	0	Ghr_D--Ghrlnc.57451,	0	Gba_D--Gbalnc.56107,
3	Gba_D,Ghr_D,Gra	one2many	0	Gra--Gralnc.23848,	0	Ghr_D--Ghrlnc.57763,Ghr_D--Ghrlnc.57764,	0	Gba_D--Gbalnc.49895,
3	Gba_D,Ghr_D,Gra	one2many	0	Gra--Gralnc.31289,	0	Ghr_D--Ghrlnc.58041,Ghr_D--Ghrlnc.79823,	0	Gba_D--Gbalnc.69714,
3	Gba_D,Ghr_D,Gra	one2many	0	Gra--Gralnc.6347,	0	Ghr_D--Ghrlnc.58443,	0	Gba_D--Gbalnc.50549,Gba_D--Gbalnc.45867,
3	Gba_D,Ghr_D,Gra	one2many	0	Gra--Gralnc.25541,Gra--Gralnc.25881,	0	Ghr_D--Ghrlnc.59546,	0	Gba_D--Gbalnc.51597,
3	Gba_D,Ghr_D,Gra	one2many	0	Gra--Gralnc.25552,	0	Ghr_D--Ghrlnc.59557,Ghr_D--Ghrlnc.59558,	0	Gba_D--Gbalnc.51606,
3	Gba_D,Ghr_D,Gra	one2many	0	Gra--Gralnc.26481,Gra--Gralnc.4358,	0	Ghr_D--Ghrlnc.60598,	0	Gba_D--Gbalnc.52671,
3	Gba_D,Ghr_D,Gra	one2many	0	Gra--Gralnc.26887,Gra--Gralnc.26935,	0	Ghr_D--Ghrlnc.61065,	0	Gba_D--Gbalnc.52920,
3	Gba_D,Ghr_D,Gra	one2many	0	Gra--Gralnc.28329,Gra--Gralnc.28330,	0	Ghr_D--Ghrlnc.62280,	0	Gba_D--Gbalnc.53986,
3	Gba_D,Ghr_D,Gra	one2many	0	Gra--Gralnc.28518,	0	Ghr_D--Ghrlnc.62546,	0	Gba_D--Gbalnc.54202,Gba_D--Gbalnc.54231,
3	Gba_D,Ghr_D,Gra	one2many	0	Gra--Gralnc.32,	0	Ghr_D--Ghrlnc.64583,	0	Gba_D--Gbalnc.56015,Gba_D--Gbalnc.76843,
3	Gba_D,Ghr_D,Gra	one2many	0	Gra--Gralnc.25853,	0	Ghr_D--Ghrlnc.53665,Ghr_D--Ghrlnc.71227,	0	Gba_D--Gbalnc.56653,
3	Gba_D,Ghr_D,Gra	one2many	0	Gra--Gralnc.8974,	0	Ghr_D--Ghrlnc.69363,Ghr_D--Ghrlnc.52442,	0	Gba_D--Gbalnc.60224,
3	Gba_D,Ghr_D,Gra	one2many	0	Gra--Gralnc.9928,	0	Ghr_D--Ghrlnc.70466,	0	Gba_D--Gbalnc.61192,Gba_D--Gbalnc.61193,
3	Gba_D,Ghr_D,Gra	one2many	0	Gra--Gralnc.13468,Gra--Gralnc.12070,	0	Ghr_D--Ghrlnc.71269,	0	Gba_D--Gbalnc.61891,
3	Gba_D,Ghr_D,Gra	one2many	0	Gra--Gralnc.13757,Gra--Gralnc.13758,	0	Ghr_D--Ghrlnc.71580,	0	Gba_D--Gbalnc.62189,
3	Gba_D,Ghr_D,Gra	one2many	0	Gra--Gralnc.26515,	0	Ghr_D--Ghrlnc.72926,Ghr_D--Ghrlnc.60645,	0	Gba_D--Gbalnc.63389,
3	Gba_D,Ghr_D,Gra	one2many	0	Gra--Gralnc.31572,	0	Ghr_D--Ghrlnc.75736,Ghr_D--Ghrlnc.75737,	0	Gba_D--Gbalnc.65981,
3	Gba_D,Ghr_D,Gra	one2many	0	Gra--Gralnc.32790,	0	Ghr_D--Ghrlnc.77141,Ghr_D--Ghrlnc.77149,	0	Gba_D--Gbalnc.67223,
3	Gba_D,Ghr_D,Gra	one2many	0	Gra--Gralnc.17859,	0	Ghr_D--Ghrlnc.79374,	0	Gba_D--Gbalnc.69306,Gba_D--Gbalnc.69307,
3	Gba_D,Ghr_D,Gra	one2many	0	Gra--Gralnc.11629,Gra--Gralnc.18233,	0	Ghr_D--Ghrlnc.82741,	0	Gba_D--Gbalnc.69680,
3	Gba_D,Ghr_D,Gra	one2many	0	Gra--Gralnc.21515,	0	Ghr_D--Ghrlnc.81142,Ghr_D--Ghrlnc.83695,	0	Gba_D--Gbalnc.70774,
3	Gba_D,Ghr_D,Gra	one2many	0	Gra--Gralnc.19319,	0	Ghr_D--Ghrlnc.81195,Ghr_D--Ghrlnc.85934,	0	Gba_D--Gbalnc.70817,
3	Gba_D,Ghr_D,Gra	one2many	0	Gra--Gralnc.21235,Gra--Gralnc.9194,	0	Ghr_D--Ghrlnc.83378,	0	Gba_D--Gbalnc.72623,
3	Gba_D,Ghr_D,Gra	one2many	0	Gra--Gralnc.8001,	0	Ghr_D--Ghrlnc.83648,Ghr_D--Ghrlnc.69442,	0	Gba_D--Gbalnc.72860,
3	Gba_D,Ghr_D,Gra	one2many	0	Gra--Gralnc.21927,	0	Ghr_D--Ghrlnc.84152,Ghr_D--Ghrlnc.84153,	0	Gba_D--Gbalnc.73329,
3	Gba_D,Ghr_D,Gra	one2many	0	Gra--Gralnc.22386,	0	Ghr_D--Ghrlnc.84648,	0	Gba_D--Gbalnc.73792,Gba_D--Gbalnc.73793,
3	Gba_D,Ghr_D,Gra	one2many	0	Gra--Gralnc.22996,	0	Ghr_D--Ghrlnc.85314,	0	Gba_D--Gbalnc.39763,Gba_D--Gbalnc.74366,
3	Gba_D,Ghr_D,Gra	one2many	0	Gra--Gralnc.18290,	0	Ghr_D--Ghrlnc.85841,	0	Gba_D--Gbalnc.69729,Gba_D--Gbalnc.74792,
3	Gar,Gba_D,Ghr_D	one2many	Gar--Garlnc.34342,Gar--Garlnc.9837,	0	0	Ghr_D--Ghrlnc.86075,	0	Gba_D--Gbalnc.75007,
3	Gba_D,Ghr_D,Gra	one2many	0	Gra--Gralnc.36067,	0	Ghr_D--Ghrlnc.86548,	0	Gba_D--Gbalnc.75403,Gba_D--Gbalnc.75404,
3	Gar,Ghr_D,Gra	one2many	Gar--Garlnc.14567,Gar--Garlnc.14816,	Gra--Gralnc.35477,	0	Ghr_D--Ghrlnc.86757,	0	0
3	Gba_D,Ghr_D,Gra	one2many	0	Gra--Gralnc.36294,Gra--Gralnc.36295,	0	Ghr_D--Ghrlnc.86858,	0	Gba_D--Gbalnc.75671,
3	Gba_D,Ghr_D,Gra	one2many	0	Gra--Gralnc.36447,	0	Ghr_D--Ghrlnc.87024,	0	Gba_D--Gbalnc.75831,Gba_D--Gbalnc.75832,
3	Gba_D,Ghr_D,Gra	one2many	0	Gra--Gralnc.27050,Gra--Gralnc.34279,	0	Ghr_D--Ghrlnc.71409,	0	Gba_D--Gbalnc.58361,
3	Gar,Ghr_D,Gra	one2many	Gar--Garlnc.36942,Gar--Garlnc.6368,	Gra--Gralnc.2123,	0	Ghr_D--Ghrlnc.50048,	0	0
3	Gar,Gba_D,Ghr_D	one2many	Gar--Garlnc.2221,Gar--Garlnc.133,	0	0	Ghr_D--Ghrlnc.53909,	0	Gba_D--Gbalnc.42810,
3	Gar,Ghr_D,Gra	one2many	Gar--Garlnc.20760,Gar--Garlnc.35127,	Gra--Gralnc.36372,	0	Ghr_D--Ghrlnc.70575,	0	0
3	Gba_D,Ghr_D,Gra	one2many	0	Gra--Gralnc.4661,	0	Ghr_D--Ghrlnc.47826,Ghr_D--Ghrlnc.47825,	0	Gba_D--Gbalnc.43740,
3	Gar,Ghr_D,Gra	one2many	Gar--Garlnc.24819,Gar--Garlnc.24772,	Gra--Gralnc.32501,	0	Ghr_D--Ghrlnc.76794,	0	0
3	Gba_A,Gba_D,Gra	one2many	0	Gra--Gralnc.19692,	0	0	Gba_A--Gbalnc.32804,	Gba_D--Gbalnc.71168,Gba_D--Gbalnc.71169,
3	Gar,Gba_D,Gra	one2many	Gar--Garlnc.10777,Gar--Garlnc.10776,	Gra--Gralnc.24771,	0	0	0	Gba_D--Gbalnc.50820,
3	Gar,Gba_A,Gra	one2many	Gar--Garlnc.28339,	Gra--Gralnc.18902,	0	0	Gba_A--Gbalnc.31961,Gba_A--Gbalnc.31962,	0
2	Gar,Ghr_A	one2many	Gar--Garlnc.25830,Gar--Garlnc.36877,Gar--Garlnc.36981,Gar--Garlnc.37122,Gar--Garlnc.38321,Gar--Garlnc.38322,	0	Ghr_A--Ghrlnc.9062,	0	0	0
2	Gar,Ghr_A	one2many	Gar--Garlnc.7560,Gar--Garlnc.12132,Gar--Garlnc.15062,Gar--Garlnc.19430,Gar--Garlnc.29260,Gar--Garlnc.7724,	0	Ghr_A--Ghrlnc.33419,	0	0	0
2	Gar,Ghr_A	one2many	Gar--Garlnc.37230,	0	Ghr_A--Ghrlnc.4676,Ghr_A--Ghrlnc.4677,Ghr_A--Ghrlnc.15549,Ghr_A--Ghrlnc.1891,Ghr_A--Ghrlnc.1892,	0	0	0
2	Gba_D,Gra	one2many	0	Gra--Gralnc.35561,Gra--Gralnc.13955,Gra--Gralnc.32612,Gra--Gralnc.34129,Gra--Gralnc.35903,	0	0	0	Gba_D--Gbalnc.51884,
2	Gba_D,Gra	one2many	0	Gra--Gralnc.37110,Gra--Gralnc.14045,Gra--Gralnc.14046,Gra--Gralnc.14426,Gra--Gralnc.35997,	0	0	0	Gba_D--Gbalnc.75585,
2	Ghr_A,Ghr_D	one2many	0	0	Ghr_A--Ghrlnc.42511,	Ghr_D--Ghrlnc.53152,Ghr_D--Ghrlnc.53182,Ghr_D--Ghrlnc.73340,Ghr_D--Ghrlnc.86909,	0	0
2	Gba_A,Ghr_A	one2many	0	0	Ghr_A--Ghrlnc.7231,Ghr_A--Ghrlnc.18317,Ghr_A--Ghrlnc.18591,Ghr_A--Ghrlnc.24782,	0	Gba_A--Gbalnc.15763,	0
2	Gba_D,Ghr_D	one2many	0	0	0	Ghr_D--Ghrlnc.52599,	0	Gba_D--Gbalnc.45334,Gba_D--Gbalnc.45331,Gba_D--Gbalnc.45332,Gba_D--Gbalnc.45333,
2	Gar,Gba_A	one2many	Gar--Garlnc.21393,Gar--Garlnc.31878,Gar--Garlnc.12281,Gar--Garlnc.24403,	0	0	0	Gba_A--Gbalnc.12797,	0
2	Gar,Ghr_A	one2many	Gar--Garlnc.16957,Gar--Garlnc.18872,Gar--Garlnc.3991,Gar--Garlnc.5507,	0	Ghr_A--Ghrlnc.24524,	0	0	0
2	Gar,Ghr_A	one2many	Gar--Garlnc.38066,Gar--Garlnc.16981,Gar--Garlnc.36314,Gar--Garlnc.38791,	0	Ghr_A--Ghrlnc.9209,	0	0	0
2	Gar,Gba_D	one2many	Gar--Garlnc.3522,Gar--Garlnc.2501,Gar--Garlnc.29072,Gar--Garlnc.29073,	0	0	0	0	Gba_D--Gbalnc.46660,
2	Gar,Ghr_A	one2many	Gar--Garlnc.7298,	0	Ghr_A--Ghrlnc.10934,Ghr_A--Ghrlnc.10933,Ghr_A--Ghrlnc.10935,	0	0	0
2	Ghr_A,Gra	one2many	0	Gra--Gralnc.27666,Gra--Gralnc.37990,Gra--Gralnc.7564,	Ghr_A--Ghrlnc.23368,	0	0	0
2	Ghr_A,Ghr_D	one2many	0	0	Ghr_A--Ghrlnc.28374,	Ghr_D--Ghrlnc.47251,Ghr_D--Ghrlnc.50241,Ghr_D--Ghrlnc.80510,	0	0
2	Ghr_A,Ghr_D	one2many	0	0	Ghr_A--Ghrlnc.28421,	Ghr_D--Ghrlnc.61182,Ghr_D--Ghrlnc.79587,Ghr_D--Ghrlnc.86559,	0	0
2	Ghr_A,Ghr_D	one2many	0	0	Ghr_A--Ghrlnc.35751,	Ghr_D--Ghrlnc.50165,Ghr_D--Ghrlnc.52590,Ghr_D--Ghrlnc.86710,	0	0
2	Ghr_A,Ghr_D	one2many	0	0	Ghr_A--Ghrlnc.7185,	Ghr_D--Ghrlnc.66892,Ghr_D--Ghrlnc.68949,Ghr_D--Ghrlnc.76219,	0	0
2	Gba_A,Ghr_A	one2many	0	0	Ghr_A--Ghrlnc.1701,Ghr_A--Ghrlnc.18178,Ghr_A--Ghrlnc.2618,	0	Gba_A--Gbalnc.15462,	0
2	Gba_A,Ghr_A	one2many	0	0	Ghr_A--Ghrlnc.43796,Ghr_A--Ghrlnc.18484,Ghr_A--Ghrlnc.43793,	0	Gba_A--Gbalnc.37488,	0
2	Ghr_A,Ghr_D	one2many	0	0	Ghr_A--Ghrlnc.866,Ghr_A--Ghrlnc.867,Ghr_A--Ghrlnc.868,	Ghr_D--Ghrlnc.80033,	0	0
2	Gba_A,Ghr_A	one2many	0	0	Ghr_A--Ghrlnc.10452,	0	Gba_A--Gbalnc.8909,Gba_A--Gbalnc.8910,Gba_A--Gbalnc.13958,	0
2	Gba_A,Ghr_A	one2many	0	0	Ghr_A--Ghrlnc.16915,Ghr_A--Ghrlnc.16918,Ghr_A--Ghrlnc.16920,	0	Gba_A--Gbalnc.14392,	0
2	Gba_A,Ghr_A	one2many	0	0	Ghr_A--Ghrlnc.17442,Ghr_A--Ghrlnc.32323,Ghr_A--Ghrlnc.32324,	0	Gba_A--Gbalnc.14844,	0
2	Gba_A,Ghr_A	one2many	0	0	Ghr_A--Ghrlnc.2094,Ghr_A--Ghrlnc.2095,Ghr_A--Ghrlnc.40974,	0	Gba_A--Gbalnc.1838,	0
2	Gba_A,Ghr_A	one2many	0	0	Ghr_A--Ghrlnc.2145,Ghr_A--Ghrlnc.7815,Ghr_A--Ghrlnc.2154,	0	Gba_A--Gbalnc.1874,	0
2	Gba_A,Ghr_A	one2many	0	0	Ghr_A--Ghrlnc.21486,	0	Gba_A--Gbalnc.18274,Gba_A--Gbalnc.18275,Gba_A--Gbalnc.37676,	0
2	Gba_A,Ghr_A	one2many	0	0	Ghr_A--Ghrlnc.27469,Ghr_A--Ghrlnc.26577,Ghr_A--Ghrlnc.27468,	0	Gba_A--Gbalnc.23398,	0
2	Gba_A,Ghr_A	one2many	0	0	Ghr_A--Ghrlnc.29864,	0	Gba_A--Gbalnc.20878,Gba_A--Gbalnc.25424,Gba_A--Gbalnc.25427,	0
2	Gba_A,Ghr_A	one2many	0	0	Ghr_A--Ghrlnc.31543,	0	Gba_A--Gbalnc.13284,Gba_A--Gbalnc.15905,Gba_A--Gbalnc.28841,	0
2	Gba_A,Ghr_A	one2many	0	0	Ghr_A--Ghrlnc.3735,	0	Gba_A--Gbalnc.3305,Gba_A--Gbalnc.3306,Gba_A--Gbalnc.37212,	0
2	Gar,Gba_A	one2many	Gar--Garlnc.20288,Gar--Garlnc.20289,Gar--Garlnc.3949,	0	0	0	Gba_A--Gbalnc.8339,	0
2	Gba_A,Ghr_A	one2many	0	0	Ghr_A--Ghrlnc.21893,Ghr_A--Ghrlnc.25587,Ghr_A--Ghrlnc.25589,	0	Gba_A--Gbalnc.21724,	0
2	Gba_A,Ghr_A	one2many	0	0	Ghr_A--Ghrlnc.5579,Ghr_A--Ghrlnc.5583,Ghr_A--Ghrlnc.5585,	0	Gba_A--Gbalnc.4816,	0
2	Gba_D,Ghr_A	one2many	0	0	Ghr_A--Ghrlnc.11850,Ghr_A--Ghrlnc.18100,Ghr_A--Ghrlnc.26878,	0	0	Gba_D--Gbalnc.49406,
2	Gba_D,Gra	one2many	0	Gra--Gralnc.26677,Gra--Gralnc.32309,Gra--Gralnc.38211,	0	0	0	Gba_D--Gbalnc.42622,
2	Gar,Ghr_A	one2many	Gar--Garlnc.12580,Gar--Garlnc.12581,Gar--Garlnc.8352,	0	Ghr_A--Ghrlnc.15487,	0	0	0
2	Gar,Ghr_A	one2many	Gar--Garlnc.16545,	0	Ghr_A--Ghrlnc.20887,Ghr_A--Ghrlnc.38393,Ghr_A--Ghrlnc.20890,	0	0	0
2	Gar,Ghr_A	one2many	Gar--Garlnc.17083,Gar--Garlnc.24560,Gar--Garlnc.25530,	0	Ghr_A--Ghrlnc.21673,	0	0	0
2	Gar,Ghr_A	one2many	Gar--Garlnc.26033,Gar--Garlnc.29452,Gar--Garlnc.37162,	0	Ghr_A--Ghrlnc.31640,	0	0	0
2	Gar,Ghr_A	one2many	Gar--Garlnc.19481,Gar--Garlnc.28794,Gar--Garlnc.37763,	0	Ghr_A--Ghrlnc.39371,	0	0	0
2	Gar,Ghr_A	one2many	Gar--Garlnc.3240,Gar--Garlnc.3260,Gar--Garlnc.3262,	0	Ghr_A--Ghrlnc.44366,	0	0	0
2	Gar,Ghr_A	one2many	Gar--Garlnc.19875,Gar--Garlnc.37009,Gar--Garlnc.37548,	0	Ghr_A--Ghrlnc.9917,	0	0	0
2	Gba_D,Ghr_D	one2many	0	0	0	Ghr_D--Ghrlnc.48039,Ghr_D--Ghrlnc.65884,Ghr_D--Ghrlnc.70267,	0	Gba_D--Gbalnc.61021,
2	Gba_D,Ghr_D	one2many	0	0	0	Ghr_D--Ghrlnc.53756,Ghr_D--Ghrlnc.53757,Ghr_D--Ghrlnc.53763,	0	Gba_D--Gbalnc.46308,
2	Gba_D,Ghr_D	one2many	0	0	0	Ghr_D--Ghrlnc.56156,	0	Gba_D--Gbalnc.48423,Gba_D--Gbalnc.48424,Gba_D--Gbalnc.48425,
2	Gba_D,Ghr_D	one2many	0	0	0	Ghr_D--Ghrlnc.59345,Ghr_D--Ghrlnc.75468,Ghr_D--Ghrlnc.83289,	0	Gba_D--Gbalnc.45231,
2	Gba_D,Ghr_D	one2many	0	0	0	Ghr_D--Ghrlnc.59417,Ghr_D--Ghrlnc.61996,Ghr_D--Ghrlnc.80247,	0	Gba_D--Gbalnc.51485,
2	Gba_D,Ghr_D	one2many	0	0	0	Ghr_D--Ghrlnc.61097,	0	Gba_D--Gbalnc.52966,Gba_D--Gbalnc.52968,Gba_D--Gbalnc.52970,
2	Gba_D,Ghr_D	one2many	0	0	0	Ghr_D--Ghrlnc.83705,Ghr_D--Ghrlnc.46201,Ghr_D--Ghrlnc.86040,	0	Gba_D--Gbalnc.72916,
2	Gar,Ghr_D	one2many	Gar--Garlnc.17916,	0	0	Ghr_D--Ghrlnc.46824,Ghr_D--Ghrlnc.65667,Ghr_D--Ghrlnc.68325,	0	0
2	Ghr_D,Gra	one2many	0	Gra--Gralnc.1685,	0	Ghr_D--Ghrlnc.51378,Ghr_D--Ghrlnc.68684,Ghr_D--Ghrlnc.68685,	0	0
2	Gba_A,Gba_D	one2many	0	0	0	0	Gba_A--Gbalnc.31861,Gba_A--Gbalnc.31862,Gba_A--Gbalnc.34159,	Gba_D--Gbalnc.50773,
2	Gba_A,Gra	one2many	0	Gra--Gralnc.18906,Gra--Gralnc.31853,Gra--Gralnc.8832,	0	0	Gba_A--Gbalnc.23540,	0
2	Gba_A,Gra	one2many	0	Gra--Gralnc.31596,	0	0	Gba_A--Gbalnc.27833,Gba_A--Gbalnc.27834,Gba_A--Gbalnc.27835,	0
2	Gar,Gba_D	one2many	Gar--Garlnc.20916,Gar--Garlnc.20917,Gar--Garlnc.27656,	0	0	0	0	Gba_D--Gbalnc.61136,
2	Ghr_A,Ghr_D	one2many	0	0	Ghr_A--Ghrlnc.1015,	Ghr_D--Ghrlnc.63709,Ghr_D--Ghrlnc.63710,	0	0
2	Ghr_D,Gra	one2many	0	Gra--Gralnc.22951,	0	Ghr_D--Ghrlnc.52398,Ghr_D--Ghrlnc.52399,	0	0
2	Ghr_A,Ghr_D	one2many	0	0	Ghr_A--Ghrlnc.11300,	Ghr_D--Ghrlnc.56934,Ghr_D--Ghrlnc.56935,	0	0
2	Ghr_A,Ghr_D	one2many	0	0	Ghr_A--Ghrlnc.14387,Ghr_A--Ghrlnc.35163,	Ghr_D--Ghrlnc.86624,	0	0
2	Gba_D,Ghr_D	one2many	0	0	0	Ghr_D--Ghrlnc.50410,	0	Gba_D--Gbalnc.43415,Gba_D--Gbalnc.43416,
2	Gba_A,Ghr_A	one2many	0	0	Ghr_A--Ghrlnc.16541,Ghr_A--Ghrlnc.4012,	0	Gba_A--Gbalnc.3537,	0
2	Gar,Ghr_D	one2many	Gar--Garlnc.18714,Gar--Garlnc.18717,	0	0	Ghr_D--Ghrlnc.68104,	0	0
2	Gba_D,Ghr_D	one2many	0	0	0	Ghr_D--Ghrlnc.47903,	0	Gba_D--Gbalnc.41160,Gba_D--Gbalnc.41159,
2	Ghr_D,Gra	one2many	0	Gra--Gralnc.35748,	0	Ghr_D--Ghrlnc.56468,Ghr_D--Ghrlnc.86170,	0	0
2	Ghr_A,Ghr_D	one2many	0	0	Ghr_A--Ghrlnc.18383,Ghr_A--Ghrlnc.18572,	Ghr_D--Ghrlnc.63258,	0	0
2	Ghr_A,Ghr_D	one2many	0	0	Ghr_A--Ghrlnc.18731,Ghr_A--Ghrlnc.18732,	Ghr_D--Ghrlnc.63383,	0	0
2	Gba_A,Ghr_A	one2many	0	0	Ghr_A--Ghrlnc.19242,	0	Gba_A--Gbalnc.16368,Gba_A--Gbalnc.38978,	0
2	Ghr_A,Ghr_D	one2many	0	0	Ghr_A--Ghrlnc.21066,Ghr_A--Ghrlnc.21067,	Ghr_D--Ghrlnc.65602,	0	0
2	Gba_A,Ghr_A	one2many	0	0	Ghr_A--Ghrlnc.21310,Ghr_A--Ghrlnc.21311,	0	Gba_A--Gbalnc.18121,	0
2	Ghr_A,Ghr_D	one2many	0	0	Ghr_A--Ghrlnc.21931,	Ghr_D--Ghrlnc.53786,Ghr_D--Ghrlnc.87223,	0	0
2	Gba_D,Ghr_D	one2many	0	0	0	Ghr_D--Ghrlnc.71420,Ghr_D--Ghrlnc.71421,	0	Gba_D--Gbalnc.62034,
2	Gba_D,Ghr_D	one2many	0	0	0	Ghr_D--Ghrlnc.60053,Ghr_D--Ghrlnc.75261,	0	Gba_D--Gbalnc.65554,
2	Gba_A,Ghr_A	one2many	0	0	Ghr_A--Ghrlnc.22619,	0	Gba_A--Gbalnc.19220,Gba_A--Gbalnc.19221,	0
2	Gba_D,Ghr_D	one2many	0	0	0	Ghr_D--Ghrlnc.56243,Ghr_D--Ghrlnc.56242,	0	Gba_D--Gbalnc.48506,
2	Gba_D,Ghr_D	one2many	0	0	0	Ghr_D--Ghrlnc.76503,	0	Gba_D--Gbalnc.43208,Gba_D--Gbalnc.45598,
2	Ghr_A,Ghr_D	one2many	0	0	Ghr_A--Ghrlnc.24739,Ghr_A--Ghrlnc.7186,	Ghr_D--Ghrlnc.68946,	0	0
2	Ghr_A,Ghr_D	one2many	0	0	Ghr_A--Ghrlnc.249,	Ghr_D--Ghrlnc.49365,Ghr_D--Ghrlnc.72046,	0	0
2	Ghr_A,Gra	one2many	0	Gra--Gralnc.23697,	Ghr_A--Ghrlnc.25070,Ghr_A--Ghrlnc.7555,	0	0	0
2	Ghr_A,Ghr_D	one2many	0	0	Ghr_A--Ghrlnc.26648,Ghr_A--Ghrlnc.26650,	Ghr_D--Ghrlnc.70765,	0	0
2	Ghr_D,Gra	one2many	0	Gra--Gralnc.9229,	0	Ghr_D--Ghrlnc.47979,Ghr_D--Ghrlnc.69691,	0	0
2	Ghr_A,Ghr_D	one2many	0	0	Ghr_A--Ghrlnc.5976,	Ghr_D--Ghrlnc.76814,Ghr_D--Ghrlnc.86117,	0	0
2	Gba_D,Ghr_D	one2many	0	0	0	Ghr_D--Ghrlnc.68959,Ghr_D--Ghrlnc.69078,	0	Gba_D--Gbalnc.59953,
2	Ghr_A,Gra	one2many	0	Gra--Gralnc.3688,	Ghr_A--Ghrlnc.30652,Ghr_A--Ghrlnc.9185,	0	0	0
2	Ghr_A,Ghr_D	one2many	0	0	Ghr_A--Ghrlnc.32021,Ghr_A--Ghrlnc.37028,	Ghr_D--Ghrlnc.76249,	0	0
2	Ghr_A,Ghr_D	one2many	0	0	Ghr_A--Ghrlnc.32838,Ghr_A--Ghrlnc.32840,	Ghr_D--Ghrlnc.76465,	0	0
2	Gba_D,Ghr_D	one2many	0	0	0	Ghr_D--Ghrlnc.55471,	0	Gba_D--Gbalnc.47861,Gba_D--Gbalnc.59800,
2	Gba_A,Ghr_A	one2many	0	0	Ghr_A--Ghrlnc.37504,Ghr_A--Ghrlnc.37503,	0	Gba_A--Gbalnc.32027,	0
2	Gba_A,Ghr_A	one2many	0	0	Ghr_A--Ghrlnc.37836,Ghr_A--Ghrlnc.37837,	0	Gba_A--Gbalnc.32319,	0
2	Gba_D,Ghr_D	one2many	0	0	0	Ghr_D--Ghrlnc.79891,	0	Gba_D--Gbalnc.69772,Gba_D--Gbalnc.69773,
2	Ghr_A,Ghr_D	one2many	0	0	Ghr_A--Ghrlnc.4131,	Ghr_D--Ghrlnc.51265,Ghr_D--Ghrlnc.87695,	0	0
2	Gar,Ghr_A	one2many	Gar--Garlnc.464,Gar--Garlnc.14444,	0	Ghr_A--Ghrlnc.489,	0	0	0
2	Ghr_A,Ghr_D	one2many	0	0	Ghr_A--Ghrlnc.5108,Ghr_A--Ghrlnc.5111,	Ghr_D--Ghrlnc.52646,	0	0
2	Ghr_A,Ghr_D	one2many	0	0	Ghr_A--Ghrlnc.5770,	Ghr_D--Ghrlnc.53731,Ghr_D--Ghrlnc.55952,	0	0
2	Gba_A,Ghr_A	one2many	0	0	Ghr_A--Ghrlnc.793,Ghr_A--Ghrlnc.3610,	0	Gba_A--Gbalnc.3198,	0
2	Ghr_D,Gra	one2many	0	Gra--Gralnc.10536,Gra--Gralnc.20040,	0	Ghr_D--Ghrlnc.81968,	0	0
2	Gba_D,Ghr_D	one2many	0	0	0	Ghr_D--Ghrlnc.76397,Ghr_D--Ghrlnc.76398,	0	Gba_D--Gbalnc.66564,
2	Gba_D,Ghr_D	one2many	0	0	0	Ghr_D--Ghrlnc.75387,Ghr_D--Ghrlnc.75388,	0	Gba_D--Gbalnc.65665,
2	Gba_A,Ghr_A	one2many	0	0	Ghr_A--Ghrlnc.10120,Ghr_A--Ghrlnc.1103,	0	Gba_A--Gbalnc.1028,	0
2	Gba_A,Ghr_A	one2many	0	0	Ghr_A--Ghrlnc.10417,Ghr_A--Ghrlnc.33812,	0	Gba_A--Gbalnc.28932,	0
2	Ghr_A,Gra	one2many	0	Gra--Gralnc.3835,	Ghr_A--Ghrlnc.1046,Ghr_A--Ghrlnc.1047,	0	0	0
2	Ghr_A,Ghr_D	one2many	0	0	Ghr_A--Ghrlnc.11632,Ghr_A--Ghrlnc.31535,	Ghr_D--Ghrlnc.85377,	0	0
2	Gba_D,Ghr_D	one2many	0	0	0	Ghr_D--Ghrlnc.47048,	0	Gba_D--Gbalnc.63568,Gba_D--Gbalnc.40435,
2	Gba_A,Ghr_A	one2many	0	0	Ghr_A--Ghrlnc.17079,Ghr_A--Ghrlnc.1490,	0	Gba_A--Gbalnc.1386,	0
2	Gba_A,Ghr_A	one2many	0	0	Ghr_A--Ghrlnc.19034,	0	Gba_A--Gbalnc.16183,Gba_A--Gbalnc.16184,	0
2	Ghr_D,Gra	one2many	0	Gra--Gralnc.10653,Gra--Gralnc.36314,	0	Ghr_D--Ghrlnc.48970,	0	0
2	Gba_A,Ghr_A	one2many	0	0	Ghr_A--Ghrlnc.2532,Ghr_A--Ghrlnc.2533,	0	Gba_A--Gbalnc.2206,	0
2	Ghr_A,Ghr_D	one2many	0	0	Ghr_A--Ghrlnc.3083,Ghr_A--Ghrlnc.42815,	Ghr_D--Ghrlnc.70283,	0	0
2	Gba_A,Ghr_A	one2many	0	0	Ghr_A--Ghrlnc.37359,	0	Gba_A--Gbalnc.2949,Gba_A--Gbalnc.2950,	0
2	Gba_A,Ghr_A	one2many	0	0	Ghr_A--Ghrlnc.38866,Ghr_A--Ghrlnc.3777,	0	Gba_A--Gbalnc.3333,	0
2	Gba_A,Ghr_A	one2many	0	0	Ghr_A--Ghrlnc.4687,Ghr_A--Ghrlnc.4685,	0	Gba_A--Gbalnc.4155,	0
2	Gba_A,Ghr_A	one2many	0	0	Ghr_A--Ghrlnc.10424,	0	Gba_A--Gbalnc.8883,Gba_A--Gbalnc.8884,	0
2	Gba_A,Ghr_A	one2many	0	0	Ghr_A--Ghrlnc.10467,Ghr_A--Ghrlnc.10468,	0	Gba_A--Gbalnc.8924,	0
2	Gba_A,Ghr_A	one2many	0	0	Ghr_A--Ghrlnc.10720,Ghr_A--Ghrlnc.15052,	0	Gba_A--Gbalnc.12857,	0
2	Gba_A,Ghr_A	one2many	0	0	Ghr_A--Ghrlnc.10823,Ghr_A--Ghrlnc.10825,	0	Gba_A--Gbalnc.9228,	0
2	Gba_A,Ghr_A	one2many	0	0	Ghr_A--Ghrlnc.1092,	0	Gba_A--Gbalnc.1019,Gba_A--Gbalnc.1020,	0
2	Gba_A,Ghr_A	one2many	0	0	Ghr_A--Ghrlnc.11067,Ghr_A--Ghrlnc.39299,	0	Gba_A--Gbalnc.33623,	0
2	Gba_A,Ghr_A	one2many	0	0	Ghr_A--Ghrlnc.11089,Ghr_A--Ghrlnc.21371,	0	Gba_A--Gbalnc.9440,	0
2	Gba_A,Ghr_A	one2many	0	0	Ghr_A--Ghrlnc.1152,	0	Gba_A--Gbalnc.1072,Gba_A--Gbalnc.1074,	0
2	Gba_A,Ghr_A	one2many	0	0	Ghr_A--Ghrlnc.11652,Ghr_A--Ghrlnc.20034,	0	Gba_A--Gbalnc.9925,	0
2	Gba_A,Ghr_A	one2many	0	0	Ghr_A--Ghrlnc.1165,	0	Gba_A--Gbalnc.1086,Gba_A--Gbalnc.1087,	0
2	Gba_A,Ghr_A	one2many	0	0	Ghr_A--Ghrlnc.11965,Ghr_A--Ghrlnc.18164,	0	Gba_A--Gbalnc.10190,	0
2	Gba_A,Ghr_A	one2many	0	0	Ghr_A--Ghrlnc.12533,	0	Gba_A--Gbalnc.10711,Gba_A--Gbalnc.8730,	0
2	Gba_A,Ghr_A	one2many	0	0	Ghr_A--Ghrlnc.12856,	0	Gba_A--Gbalnc.10989,Gba_A--Gbalnc.26508,	0
2	Gba_A,Ghr_A	one2many	0	0	Ghr_A--Ghrlnc.13059,Ghr_A--Ghrlnc.30827,	0	Gba_A--Gbalnc.26343,	0
2	Gba_A,Ghr_A	one2many	0	0	Ghr_A--Ghrlnc.13060,Ghr_A--Ghrlnc.32679,	0	Gba_A--Gbalnc.27913,	0
2	Gba_A,Ghr_A	one2many	0	0	Ghr_A--Ghrlnc.13210,Ghr_A--Ghrlnc.13212,	0	Gba_A--Gbalnc.11305,	0
2	Gba_A,Ghr_A	one2many	0	0	Ghr_A--Ghrlnc.13257,Ghr_A--Ghrlnc.28175,	0	Gba_A--Gbalnc.23955,	0
2	Gba_A,Ghr_A	one2many	0	0	Ghr_A--Ghrlnc.13554,Ghr_A--Ghrlnc.36395,	0	Gba_A--Gbalnc.11619,	0
2	Gba_A,Ghr_A	one2many	0	0	Ghr_A--Ghrlnc.13761,	0	Gba_A--Gbalnc.11814,Gba_A--Gbalnc.11815,	0
2	Gba_A,Ghr_A	one2many	0	0	Ghr_A--Ghrlnc.13911,Ghr_A--Ghrlnc.4175,	0	Gba_A--Gbalnc.3667,	0
2	Gba_A,Ghr_A	one2many	0	0	Ghr_A--Ghrlnc.14200,Ghr_A--Ghrlnc.39378,	0	Gba_A--Gbalnc.33689,	0
2	Gba_A,Ghr_A	one2many	0	0	Ghr_A--Ghrlnc.14252,Ghr_A--Ghrlnc.14480,	0	Gba_A--Gbalnc.34659,	0
2	Gba_A,Ghr_A	one2many	0	0	Ghr_A--Ghrlnc.14455,Ghr_A--Ghrlnc.4009,	0	Gba_A--Gbalnc.12382,	0
2	Gba_A,Ghr_A	one2many	0	0	Ghr_A--Ghrlnc.14491,	0	Gba_A--Gbalnc.12408,Gba_A--Gbalnc.12409,	0
2	Gba_A,Ghr_A	one2many	0	0	Ghr_A--Ghrlnc.14668,	0	Gba_A--Gbalnc.12561,Gba_A--Gbalnc.12563,	0
2	Gba_A,Ghr_A	one2many	0	0	Ghr_A--Ghrlnc.1483,Ghr_A--Ghrlnc.1606,	0	Gba_A--Gbalnc.1472,	0
2	Gba_A,Ghr_A	one2many	0	0	Ghr_A--Ghrlnc.14928,Ghr_A--Ghrlnc.14879,	0	Gba_A--Gbalnc.12780,	0
2	Gba_A,Ghr_A	one2many	0	0	Ghr_A--Ghrlnc.14975,Ghr_A--Ghrlnc.32175,	0	Gba_A--Gbalnc.31736,	0
2	Gba_A,Ghr_A	one2many	0	0	Ghr_A--Ghrlnc.15973,Ghr_A--Ghrlnc.22216,	0	Gba_A--Gbalnc.13580,	0
2	Gba_A,Ghr_A	one2many	0	0	Ghr_A--Ghrlnc.26115,Ghr_A--Ghrlnc.26116,	0	Gba_A--Gbalnc.22188,	0
2	Gba_A,Ghr_A	one2many	0	0	Ghr_A--Ghrlnc.985,	0	Gba_A--Gbalnc.26988,Gba_A--Gbalnc.916,	0
2	Gba_A,Ghr_A	one2many	0	0	Ghr_A--Ghrlnc.15311,Ghr_A--Ghrlnc.15312,	0	Gba_A--Gbalnc.13054,	0
2	Gba_A,Ghr_A	one2many	0	0	Ghr_A--Ghrlnc.29086,Ghr_A--Ghrlnc.9859,	0	Gba_A--Gbalnc.24721,	0
2	Gba_A,Ghr_A	one2many	0	0	Ghr_A--Ghrlnc.15905,Ghr_A--Ghrlnc.15906,	0	Gba_A--Gbalnc.13526,	0
2	Gba_A,Ghr_A	one2many	0	0	Ghr_A--Ghrlnc.16276,Ghr_A--Ghrlnc.16277,	0	Gba_A--Gbalnc.13845,	0
2	Gba_A,Ghr_A	one2many	0	0	Ghr_A--Ghrlnc.16056,Ghr_A--Ghrlnc.18453,	0	Gba_A--Gbalnc.13648,	0
2	Gba_A,Ghr_A	one2many	0	0	Ghr_A--Ghrlnc.16405,Ghr_A--Ghrlnc.8350,	0	Gba_A--Gbalnc.13948,	0
2	Gba_A,Ghr_A	one2many	0	0	Ghr_A--Ghrlnc.16086,Ghr_A--Ghrlnc.23130,	0	Gba_A--Gbalnc.13670,	0
2	Gba_A,Ghr_A	one2many	0	0	Ghr_A--Ghrlnc.16209,	0	Gba_A--Gbalnc.13788,Gba_A--Gbalnc.21298,	0
2	Gba_A,Ghr_A	one2many	0	0	Ghr_A--Ghrlnc.16461,	0	Gba_A--Gbalnc.13996,Gba_A--Gbalnc.12429,	0
2	Gba_A,Ghr_A	one2many	0	0	Ghr_A--Ghrlnc.16466,	0	Gba_A--Gbalnc.14001,Gba_A--Gbalnc.14002,	0
2	Gar,Gba_A	one2many	Gar--Garlnc.24352,Gar--Garlnc.4323,	0	0	0	Gba_A--Gbalnc.14022,	0
2	Gba_A,Ghr_A	one2many	0	0	Ghr_A--Ghrlnc.16611,Ghr_A--Ghrlnc.33069,	0	Gba_A--Gbalnc.14127,	0
2	Gba_A,Ghr_A	one2many	0	0	Ghr_A--Ghrlnc.17005,	0	Gba_A--Gbalnc.14477,Gba_A--Gbalnc.14478,	0
2	Gba_A,Ghr_A	one2many	0	0	Ghr_A--Ghrlnc.17444,	0	Gba_A--Gbalnc.14847,Gba_A--Gbalnc.14848,	0
2	Gba_A,Ghr_A	one2many	0	0	Ghr_A--Ghrlnc.17485,Ghr_A--Ghrlnc.24609,	0	Gba_A--Gbalnc.20935,	0
2	Gba_A,Ghr_A	one2many	0	0	Ghr_A--Ghrlnc.17598,Ghr_A--Ghrlnc.17599,	0	Gba_A--Gbalnc.14966,	0
2	Gba_A,Ghr_A	one2many	0	0	Ghr_A--Ghrlnc.2901,Ghr_A--Ghrlnc.2902,	0	Gba_A--Gbalnc.2529,	0
2	Gba_A,Ghr_A	one2many	0	0	Ghr_A--Ghrlnc.17952,Ghr_A--Ghrlnc.17953,	0	Gba_A--Gbalnc.15281,	0
2	Gba_A,Ghr_A	one2many	0	0	Ghr_A--Ghrlnc.1812,	0	Gba_A--Gbalnc.1615,Gba_A--Gbalnc.2562,	0
2	Gba_A,Ghr_A	one2many	0	0	Ghr_A--Ghrlnc.18244,	0	Gba_A--Gbalnc.15529,Gba_A--Gbalnc.15530,	0
2	Gba_A,Ghr_A	one2many	0	0	Ghr_A--Ghrlnc.18272,	0	Gba_A--Gbalnc.15556,Gba_A--Gbalnc.15821,	0
2	Gba_A,Ghr_A	one2many	0	0	Ghr_A--Ghrlnc.19190,	0	Gba_A--Gbalnc.16315,Gba_A--Gbalnc.16316,	0
2	Gba_A,Ghr_A	one2many	0	0	Ghr_A--Ghrlnc.19309,	0	Gba_A--Gbalnc.16429,Gba_A--Gbalnc.16430,	0
2	Gar,Ghr_A	one2many	Gar--Garlnc.12283,Gar--Garlnc.38239,	0	Ghr_A--Ghrlnc.19681,	0	0	0
2	Gar,Gba_A	one2many	Gar--Garlnc.31823,	0	0	0	Gba_A--Gbalnc.17487,Gba_A--Gbalnc.35503,	0
2	Gba_A,Ghr_A	one2many	0	0	Ghr_A--Ghrlnc.20606,Ghr_A--Ghrlnc.20611,	0	Gba_A--Gbalnc.17525,	0
2	Gba_A,Ghr_A	one2many	0	0	Ghr_A--Ghrlnc.21508,Ghr_A--Ghrlnc.21503,	0	Gba_A--Gbalnc.18294,	0
2	Gba_A,Ghr_A	one2many	0	0	Ghr_A--Ghrlnc.21526,Ghr_A--Ghrlnc.44012,	0	Gba_A--Gbalnc.37660,	0
2	Gba_A,Ghr_A	one2many	0	0	Ghr_A--Ghrlnc.21562,Ghr_A--Ghrlnc.21563,	0	Gba_A--Gbalnc.18350,	0
2	Gba_A,Ghr_A	one2many	0	0	Ghr_A--Ghrlnc.21576,	0	Gba_A--Gbalnc.18359,Gba_A--Gbalnc.18362,	0
2	Gba_A,Ghr_A	one2many	0	0	Ghr_A--Ghrlnc.22117,Ghr_A--Ghrlnc.3697,	0	Gba_A--Gbalnc.3276,	0
2	Gba_A,Ghr_A	one2many	0	0	Ghr_A--Ghrlnc.22250,Ghr_A--Ghrlnc.22251,	0	Gba_A--Gbalnc.18953,	0
2	Gba_A,Ghr_A	one2many	0	0	Ghr_A--Ghrlnc.22397,	0	Gba_A--Gbalnc.19056,Gba_A--Gbalnc.19057,	0
2	Gba_A,Ghr_A	one2many	0	0	Ghr_A--Ghrlnc.22698,Ghr_A--Ghrlnc.22699,	0	Gba_A--Gbalnc.19292,	0
2	Gba_A,Ghr_A	one2many	0	0	Ghr_A--Ghrlnc.22809,Ghr_A--Ghrlnc.35862,	0	Gba_A--Gbalnc.30742,	0
2	Gba_A,Ghr_A	one2many	0	0	Ghr_A--Ghrlnc.2293,Ghr_A--Ghrlnc.8035,	0	Gba_A--Gbalnc.1990,	0
2	Gba_A,Ghr_A	one2many	0	0	Ghr_A--Ghrlnc.23032,Ghr_A--Ghrlnc.24179,	0	Gba_A--Gbalnc.19576,	0
2	Gba_A,Ghr_A	one2many	0	0	Ghr_A--Ghrlnc.23062,Ghr_A--Ghrlnc.3630,	0	Gba_A--Gbalnc.19607,	0
2	Gba_A,Ghr_A	one2many	0	0	Ghr_A--Ghrlnc.23197,Ghr_A--Ghrlnc.23200,	0	Gba_A--Gbalnc.19712,	0
2	Gba_A,Ghr_A	one2many	0	0	Ghr_A--Ghrlnc.2339,	0	Gba_A--Gbalnc.2026,Gba_A--Gbalnc.2027,	0
2	Gba_A,Ghr_A	one2many	0	0	Ghr_A--Ghrlnc.23973,	0	Gba_A--Gbalnc.20397,Gba_A--Gbalnc.20398,	0
2	Gba_A,Ghr_A	one2many	0	0	Ghr_A--Ghrlnc.24041,	0	Gba_A--Gbalnc.20459,Gba_A--Gbalnc.20460,	0
2	Gba_A,Ghr_A	one2many	0	0	Ghr_A--Ghrlnc.24969,Ghr_A--Ghrlnc.31845,	0	Gba_A--Gbalnc.20494,	0
2	Gba_A,Ghr_A	one2many	0	0	Ghr_A--Ghrlnc.24193,	0	Gba_A--Gbalnc.20577,Gba_A--Gbalnc.20578,	0
2	Gba_A,Ghr_A	one2many	0	0	Ghr_A--Ghrlnc.24585,	0	Gba_A--Gbalnc.20916,Gba_A--Gbalnc.20917,	0
2	Gba_A,Ghr_A	one2many	0	0	Ghr_A--Ghrlnc.24881,	0	Gba_A--Gbalnc.21124,Gba_A--Gbalnc.21138,	0
2	Gba_A,Ghr_A	one2many	0	0	Ghr_A--Ghrlnc.25191,Ghr_A--Ghrlnc.25192,	0	Gba_A--Gbalnc.21384,	0
2	Ghr_A,Gra	one2many	0	Gra--Gralnc.36907,	Ghr_A--Ghrlnc.25229,Ghr_A--Ghrlnc.25230,	0	0	0
2	Gba_A,Ghr_A	one2many	0	0	Ghr_A--Ghrlnc.25400,Ghr_A--Ghrlnc.41981,	0	Gba_A--Gbalnc.21563,	0
2	Gba_A,Ghr_A	one2many	0	0	Ghr_A--Ghrlnc.39801,Ghr_A--Ghrlnc.39911,	0	Gba_A--Gbalnc.34132,	0
2	Gba_A,Ghr_A	one2many	0	0	Ghr_A--Ghrlnc.25941,	0	Gba_A--Gbalnc.22043,Gba_A--Gbalnc.22045,	0
2	Gba_A,Ghr_A	one2many	0	0	Ghr_A--Ghrlnc.26101,Ghr_A--Ghrlnc.35471,	0	Gba_A--Gbalnc.22177,	0
2	Gba_A,Ghr_A	one2many	0	0	Ghr_A--Ghrlnc.26326,Ghr_A--Ghrlnc.26328,	0	Gba_A--Gbalnc.22372,	0
2	Gba_A,Ghr_A	one2many	0	0	Ghr_A--Ghrlnc.26543,Ghr_A--Ghrlnc.44083,	0	Gba_A--Gbalnc.37728,	0
2	Gba_A,Ghr_A	one2many	0	0	Ghr_A--Ghrlnc.26614,Ghr_A--Ghrlnc.37165,	0	Gba_A--Gbalnc.22624,	0
2	Gba_A,Ghr_A	one2many	0	0	Ghr_A--Ghrlnc.26716,	0	Gba_A--Gbalnc.22711,Gba_A--Gbalnc.22712,	0
2	Gba_A,Ghr_A	one2many	0	0	Ghr_A--Ghrlnc.27166,	0	Gba_A--Gbalnc.23154,Gba_A--Gbalnc.23155,	0
2	Gba_A,Ghr_A	one2many	0	0	Ghr_A--Ghrlnc.27204,Ghr_A--Ghrlnc.34847,	0	Gba_A--Gbalnc.29827,	0
2	Gba_A,Ghr_A	one2many	0	0	Ghr_A--Ghrlnc.27206,	0	Gba_A--Gbalnc.23190,Gba_A--Gbalnc.23232,	0
2	Gba_A,Ghr_A	one2many	0	0	Ghr_A--Ghrlnc.27226,Ghr_A--Ghrlnc.27254,	0	Gba_A--Gbalnc.23227,	0
2	Gba_A,Ghr_A	one2many	0	0	Ghr_A--Ghrlnc.27234,Ghr_A--Ghrlnc.27249,	0	Gba_A--Gbalnc.23214,	0
2	Gba_A,Ghr_A	one2many	0	0	Ghr_A--Ghrlnc.27305,Ghr_A--Ghrlnc.27309,	0	Gba_A--Gbalnc.23263,	0
2	Gba_A,Ghr_A	one2many	0	0	Ghr_A--Ghrlnc.28426,	0	Gba_A--Gbalnc.24149,Gba_A--Gbalnc.24151,	0
2	Gba_A,Ghr_A	one2many	0	0	Ghr_A--Ghrlnc.28859,Ghr_A--Ghrlnc.28860,	0	Gba_A--Gbalnc.24519,	0
2	Gba_A,Ghr_A	one2many	0	0	Ghr_A--Ghrlnc.28943,Ghr_A--Ghrlnc.38511,	0	Gba_A--Gbalnc.32941,	0
2	Gba_A,Ghr_A	one2many	0	0	Ghr_A--Ghrlnc.29218,	0	Gba_A--Gbalnc.24833,Gba_A--Gbalnc.24837,	0
2	Gba_A,Ghr_A	one2many	0	0	Ghr_A--Ghrlnc.29245,	0	Gba_A--Gbalnc.10688,Gba_A--Gbalnc.24860,	0
2	Gba_A,Ghr_A	one2many	0	0	Ghr_A--Ghrlnc.29451,	0	Gba_A--Gbalnc.25058,Gba_A--Gbalnc.25060,	0
2	Gba_A,Ghr_A	one2many	0	0	Ghr_A--Ghrlnc.29975,Ghr_A--Ghrlnc.32376,	0	Gba_A--Gbalnc.27642,	0
2	Gba_A,Ghr_A	one2many	0	0	Ghr_A--Ghrlnc.31116,	0	Gba_A--Gbalnc.26605,Gba_A--Gbalnc.26608,	0
2	Gba_A,Ghr_A	one2many	0	0	Ghr_A--Ghrlnc.5347,	0	Gba_A--Gbalnc.28846,Gba_A--Gbalnc.4602,	0
2	Gba_A,Ghr_A	one2many	0	0	Ghr_A--Ghrlnc.31335,	0	Gba_A--Gbalnc.26804,Gba_A--Gbalnc.8252,	0
2	Gba_A,Ghr_A	one2many	0	0	Ghr_A--Ghrlnc.31806,Ghr_A--Ghrlnc.31807,	0	Gba_A--Gbalnc.27220,	0
2	Gar,Gba_A	one2many	Gar--Garlnc.25307,Gar--Garlnc.29630,	0	0	0	Gba_A--Gbalnc.27303,	0
2	Gba_A,Ghr_A	one2many	0	0	Ghr_A--Ghrlnc.31999,Ghr_A--Ghrlnc.9976,	0	Gba_A--Gbalnc.8530,	0
2	Gba_A,Ghr_A	one2many	0	0	Ghr_A--Ghrlnc.32020,	0	Gba_A--Gbalnc.27380,Gba_A--Gbalnc.8507,	0
2	Gba_A,Ghr_A	one2many	0	0	Ghr_A--Ghrlnc.32219,Ghr_A--Ghrlnc.32220,	0	Gba_A--Gbalnc.27515,	0
2	Gba_A,Ghr_A	one2many	0	0	Ghr_A--Ghrlnc.32280,	0	Gba_A--Gbalnc.11932,Gba_A--Gbalnc.27561,	0
2	Gba_A,Ghr_A	one2many	0	0	Ghr_A--Ghrlnc.32370,Ghr_A--Ghrlnc.32372,	0	Gba_A--Gbalnc.27638,	0
2	Gba_A,Ghr_A	one2many	0	0	Ghr_A--Ghrlnc.33234,Ghr_A--Ghrlnc.33237,	0	Gba_A--Gbalnc.28412,	0
2	Gba_A,Ghr_A	one2many	0	0	Ghr_A--Ghrlnc.33436,Ghr_A--Ghrlnc.33437,	0	Gba_A--Gbalnc.28588,	0
2	Gba_A,Ghr_A	one2many	0	0	Ghr_A--Ghrlnc.35361,	0	Gba_A--Gbalnc.30294,Gba_A--Gbalnc.30296,	0
2	Gba_A,Ghr_A	one2many	0	0	Ghr_A--Ghrlnc.7818,	0	Gba_A--Gbalnc.30715,Gba_A--Gbalnc.6693,	0
2	Gba_A,Ghr_A	one2many	0	0	Ghr_A--Ghrlnc.36106,	0	Gba_A--Gbalnc.30949,Gba_A--Gbalnc.30952,	0
2	Gba_A,Ghr_A	one2many	0	0	Ghr_A--Ghrlnc.36476,Ghr_A--Ghrlnc.36479,	0	Gba_A--Gbalnc.31247,	0
2	Gba_A,Ghr_A	one2many	0	0	Ghr_A--Ghrlnc.364,Ghr_A--Ghrlnc.366,	0	Gba_A--Gbalnc.317,	0
2	Gba_A,Ghr_A	one2many	0	0	Ghr_A--Ghrlnc.36623,	0	Gba_A--Gbalnc.31356,Gba_A--Gbalnc.31357,	0
2	Gba_A,Ghr_A	one2many	0	0	Ghr_A--Ghrlnc.36689,	0	Gba_A--Gbalnc.27860,Gba_A--Gbalnc.31401,	0
2	Gba_A,Ghr_A	one2many	0	0	Ghr_A--Ghrlnc.36725,	0	Gba_A--Gbalnc.31429,Gba_A--Gbalnc.4475,	0
2	Gba_A,Ghr_A	one2many	0	0	Ghr_A--Ghrlnc.36743,Ghr_A--Ghrlnc.36744,	0	Gba_A--Gbalnc.31444,	0
2	Gba_A,Ghr_A	one2many	0	0	Ghr_A--Ghrlnc.36748,Ghr_A--Ghrlnc.5415,	0	Gba_A--Gbalnc.4663,	0
2	Gba_A,Ghr_A	one2many	0	0	Ghr_A--Ghrlnc.37048,	0	Gba_A--Gbalnc.27414,Gba_A--Gbalnc.34062,	0
2	Gba_A,Ghr_A	one2many	0	0	Ghr_A--Ghrlnc.37151,	0	Gba_A--Gbalnc.15923,Gba_A--Gbalnc.31718,	0
2	Gba_A,Ghr_A	one2many	0	0	Ghr_A--Ghrlnc.37410,Ghr_A--Ghrlnc.41300,	0	Gba_A--Gbalnc.35311,	0
2	Gba_A,Ghr_A	one2many	0	0	Ghr_A--Ghrlnc.37469,	0	Gba_A--Gbalnc.22594,Gba_A--Gbalnc.31999,	0
2	Gba_A,Ghr_A	one2many	0	0	Ghr_A--Ghrlnc.37729,	0	Gba_A--Gbalnc.32228,Gba_A--Gbalnc.32229,	0
2	Gba_A,Ghr_A	one2many	0	0	Ghr_A--Ghrlnc.37747,Ghr_A--Ghrlnc.37748,	0	Gba_A--Gbalnc.32251,	0
2	Gba_A,Ghr_A	one2many	0	0	Ghr_A--Ghrlnc.37979,	0	Gba_A--Gbalnc.32455,Gba_A--Gbalnc.7866,	0
2	Gba_A,Ghr_A	one2many	0	0	Ghr_A--Ghrlnc.38063,Ghr_A--Ghrlnc.38101,	0	Gba_A--Gbalnc.32542,	0
2	Gba_A,Ghr_A	one2many	0	0	Ghr_A--Ghrlnc.38115,	0	Gba_A--Gbalnc.32527,Gba_A--Gbalnc.32532,	0
2	Gba_A,Ghr_A	one2many	0	0	Ghr_A--Ghrlnc.38184,Ghr_A--Ghrlnc.38186,	0	Gba_A--Gbalnc.32639,	0
2	Gba_A,Ghr_A	one2many	0	0	Ghr_A--Ghrlnc.38235,Ghr_A--Ghrlnc.38236,	0	Gba_A--Gbalnc.32696,	0
2	Gba_A,Ghr_A	one2many	0	0	Ghr_A--Ghrlnc.39002,	0	Gba_A--Gbalnc.33374,Gba_A--Gbalnc.33375,	0
2	Gba_A,Ghr_A	one2many	0	0	Ghr_A--Ghrlnc.39044,Ghr_A--Ghrlnc.42963,	0	Gba_A--Gbalnc.33415,	0
2	Gba_A,Ghr_A	one2many	0	0	Ghr_A--Ghrlnc.39061,	0	Gba_A--Gbalnc.11630,Gba_A--Gbalnc.33427,	0
2	Gba_A,Ghr_A	one2many	0	0	Ghr_A--Ghrlnc.39553,	0	Gba_A--Gbalnc.27115,Gba_A--Gbalnc.33836,	0
2	Gba_A,Ghr_A	one2many	0	0	Ghr_A--Ghrlnc.39575,	0	Gba_A--Gbalnc.33852,Gba_A--Gbalnc.33854,	0
2	Gba_A,Ghr_A	one2many	0	0	Ghr_A--Ghrlnc.39942,	0	Gba_A--Gbalnc.34148,Gba_A--Gbalnc.34149,	0
2	Gba_A,Ghr_A	one2many	0	0	Ghr_A--Ghrlnc.40296,	0	Gba_A--Gbalnc.34441,Gba_A--Gbalnc.34442,	0
2	Gba_A,Ghr_A	one2many	0	0	Ghr_A--Ghrlnc.40742,Ghr_A--Ghrlnc.40743,	0	Gba_A--Gbalnc.34834,	0
2	Gba_A,Ghr_A	one2many	0	0	Ghr_A--Ghrlnc.40849,	0	Gba_A--Gbalnc.34926,Gba_A--Gbalnc.6881,	0
2	Gba_A,Ghr_A	one2many	0	0	Ghr_A--Ghrlnc.41185,Ghr_A--Ghrlnc.41193,	0	Gba_A--Gbalnc.35220,	0
2	Gba_A,Ghr_A	one2many	0	0	Ghr_A--Ghrlnc.41192,Ghr_A--Ghrlnc.41194,	0	Gba_A--Gbalnc.35226,	0
2	Gba_A,Ghr_A	one2many	0	0	Ghr_A--Ghrlnc.41271,	0	Gba_A--Gbalnc.35205,Gba_A--Gbalnc.35285,	0
2	Gba_A,Ghr_A	one2many	0	0	Ghr_A--Ghrlnc.41393,	0	Gba_A--Gbalnc.35384,Gba_A--Gbalnc.35386,	0
2	Gba_A,Ghr_A	one2many	0	0	Ghr_A--Ghrlnc.41720,	0	Gba_A--Gbalnc.35665,Gba_A--Gbalnc.35666,	0
2	Gba_A,Ghr_A	one2many	0	0	Ghr_A--Ghrlnc.42629,	0	Gba_A--Gbalnc.36470,Gba_A--Gbalnc.36472,	0
2	Gba_A,Ghr_A	one2many	0	0	Ghr_A--Ghrlnc.42920,	0	Gba_A--Gbalnc.36714,Gba_A--Gbalnc.36715,	0
2	Gba_A,Ghr_A	one2many	0	0	Ghr_A--Ghrlnc.43006,	0	Gba_A--Gbalnc.36801,Gba_A--Gbalnc.36800,	0
2	Gba_A,Ghr_A	one2many	0	0	Ghr_A--Ghrlnc.43053,	0	Gba_A--Gbalnc.36841,Gba_A--Gbalnc.36845,	0
2	Gba_A,Ghr_A	one2many	0	0	Ghr_A--Ghrlnc.44017,Ghr_A--Ghrlnc.44018,	0	Gba_A--Gbalnc.37670,	0
2	Gba_A,Ghr_A	one2many	0	0	Ghr_A--Ghrlnc.44206,Ghr_A--Ghrlnc.45196,	0	Gba_A--Gbalnc.37833,	0
2	Gba_A,Ghr_A	one2many	0	0	Ghr_A--Ghrlnc.44359,	0	Gba_A--Gbalnc.37967,Gba_A--Gbalnc.37969,	0
2	Gba_A,Ghr_A	one2many	0	0	Ghr_A--Ghrlnc.44421,	0	Gba_A--Gbalnc.38028,Gba_A--Gbalnc.38029,	0
2	Gba_A,Ghr_A	one2many	0	0	Ghr_A--Ghrlnc.44577,	0	Gba_A--Gbalnc.30729,Gba_A--Gbalnc.38156,	0
2	Gba_A,Ghr_A	one2many	0	0	Ghr_A--Ghrlnc.44890,Ghr_A--Ghrlnc.44892,	0	Gba_A--Gbalnc.38422,	0
2	Gba_A,Ghr_A	one2many	0	0	Ghr_A--Ghrlnc.4671,Ghr_A--Ghrlnc.4822,	0	Gba_A--Gbalnc.4072,	0
2	Gba_A,Ghr_A	one2many	0	0	Ghr_A--Ghrlnc.479,	0	Gba_A--Gbalnc.437,Gba_A--Gbalnc.32660,	0
2	Ghr_A,Gra	one2many	0	Gra--Gralnc.3306,	Ghr_A--Ghrlnc.480,Ghr_A--Ghrlnc.485,	0	0	0
2	Gba_A,Ghr_A	one2many	0	0	Ghr_A--Ghrlnc.5131,	0	Gba_A--Gbalnc.4422,Gba_A--Gbalnc.4423,	0
2	Gba_A,Ghr_A	one2many	0	0	Ghr_A--Ghrlnc.522,Ghr_A--Ghrlnc.535,	0	Gba_A--Gbalnc.472,	0
2	Gba_A,Ghr_A	one2many	0	0	Ghr_A--Ghrlnc.5313,Ghr_A--Ghrlnc.5315,	0	Gba_A--Gbalnc.4576,	0
2	Gba_A,Ghr_A	one2many	0	0	Ghr_A--Ghrlnc.5455,	0	Gba_A--Gbalnc.4699,Gba_A--Gbalnc.4700,	0
2	Gba_A,Ghr_A	one2many	0	0	Ghr_A--Ghrlnc.633,	0	Gba_A--Gbalnc.38339,Gba_A--Gbalnc.600,	0
2	Gba_A,Ghr_A	one2many	0	0	Ghr_A--Ghrlnc.6454,Ghr_A--Ghrlnc.6455,	0	Gba_A--Gbalnc.5535,	0
2	Gba_A,Ghr_A	one2many	0	0	Ghr_A--Ghrlnc.6955,	0	Gba_A--Gbalnc.5962,Gba_A--Gbalnc.5963,	0
2	Gba_A,Ghr_A	one2many	0	0	Ghr_A--Ghrlnc.706,	0	Gba_A--Gbalnc.661,Gba_A--Gbalnc.662,	0
2	Gba_A,Ghr_A	one2many	0	0	Ghr_A--Ghrlnc.7180,Ghr_A--Ghrlnc.9986,	0	Gba_A--Gbalnc.8495,	0
2	Gba_A,Gba_D	one2many	0	0	0	0	Gba_A--Gbalnc.1675,	Gba_D--Gbalnc.40940,Gba_D--Gbalnc.40954,
2	Gba_A,Ghr_A	one2many	0	0	Ghr_A--Ghrlnc.7204,	0	Gba_A--Gbalnc.1663,Gba_A--Gbalnc.8523,	0
2	Gba_A,Ghr_A	one2many	0	0	Ghr_A--Ghrlnc.7861,	0	Gba_A--Gbalnc.6732,Gba_A--Gbalnc.6733,	0
2	Gba_A,Ghr_A	one2many	0	0	Ghr_A--Ghrlnc.8313,	0	Gba_A--Gbalnc.7085,Gba_A--Gbalnc.7086,	0
2	Gba_A,Ghr_A	one2many	0	0	Ghr_A--Ghrlnc.8645,Ghr_A--Ghrlnc.8646,	0	Gba_A--Gbalnc.7362,	0
2	Gba_A,Ghr_A	one2many	0	0	Ghr_A--Ghrlnc.9116,Ghr_A--Ghrlnc.9117,	0	Gba_A--Gbalnc.7818,	0
2	Gba_A,Ghr_A	one2many	0	0	Ghr_A--Ghrlnc.9633,	0	Gba_A--Gbalnc.569,Gba_A--Gbalnc.8234,	0
2	Gba_A,Ghr_A	one2many	0	0	Ghr_A--Ghrlnc.15245,Ghr_A--Ghrlnc.15248,	0	Gba_A--Gbalnc.13005,	0
2	Gar,Ghr_A	one2many	Gar--Garlnc.22544,	0	Ghr_A--Ghrlnc.36797,Ghr_A--Ghrlnc.28775,	0	0	0
2	Gba_A,Ghr_A	one2many	0	0	Ghr_A--Ghrlnc.8038,Ghr_A--Ghrlnc.8040,	0	Gba_A--Gbalnc.6858,	0
2	Gba_D,Ghr_D	one2many	0	0	0	Ghr_D--Ghrlnc.79389,	0	Gba_D--Gbalnc.56950,Gba_D--Gbalnc.58036,
2	Gba_D,Gra	one2many	0	Gra--Gralnc.34290,Gra--Gralnc.4298,	0	0	0	Gba_D--Gbalnc.77118,
2	Gba_D,Ghr_A	one2many	0	0	Ghr_A--Ghrlnc.15105,Ghr_A--Ghrlnc.41082,	0	0	Gba_D--Gbalnc.73283,
2	Gba_D,Ghr_A	one2many	0	0	Ghr_A--Ghrlnc.19577,	0	0	Gba_D--Gbalnc.49716,Gba_D--Gbalnc.49717,
2	Gba_D,Gra	one2many	0	Gra--Gralnc.21779,Gra--Gralnc.29819,	0	0	0	Gba_D--Gbalnc.69500,
2	Gar,Gba_D	one2many	Gar--Garlnc.16518,Gar--Garlnc.32970,	0	0	0	0	Gba_D--Gbalnc.61989,
2	Gba_D,Ghr_D	one2many	0	0	0	Ghr_D--Ghrlnc.54973,	0	Gba_D--Gbalnc.47402,Gba_D--Gbalnc.63427,
2	Gba_D,Ghr_D	one2many	0	0	0	Ghr_D--Ghrlnc.68111,Ghr_D--Ghrlnc.87345,	0	Gba_D--Gbalnc.76127,
2	Ghr_A,Gra	one2many	0	Gra--Gralnc.21221,	Ghr_A--Ghrlnc.25472,Ghr_A--Ghrlnc.25898,	0	0	0
2	Gba_D,Ghr_D	one2many	0	0	0	Ghr_D--Ghrlnc.80348,Ghr_D--Ghrlnc.80349,	0	Gba_D--Gbalnc.70135,
2	Gar,Ghr_A	one2many	Gar--Garlnc.38866,	0	Ghr_A--Ghrlnc.31873,Ghr_A--Ghrlnc.31872,	0	0	0
2	Gba_D,Ghr_A	one2many	0	0	Ghr_A--Ghrlnc.34984,	0	0	Gba_D--Gbalnc.68490,Gba_D--Gbalnc.68491,
2	Gba_D,Ghr_D	one2many	0	0	0	Ghr_D--Ghrlnc.62335,	0	Gba_D--Gbalnc.54039,Gba_D--Gbalnc.49377,
2	Gba_D,Ghr_D	one2many	0	0	0	Ghr_D--Ghrlnc.55623,	0	Gba_D--Gbalnc.45227,Gba_D--Gbalnc.59889,
2	Gar,Ghr_A	one2many	Gar--Garlnc.27146,	0	Ghr_A--Ghrlnc.38671,Ghr_A--Ghrlnc.38673,	0	0	0
2	Gba_D,Ghr_A	one2many	0	0	Ghr_A--Ghrlnc.412,	0	0	Gba_D--Gbalnc.39710,Gba_D--Gbalnc.39724,
2	Gba_D,Gra	one2many	0	Gra--Gralnc.36048,Gra--Gralnc.36049,	0	0	0	Gba_D--Gbalnc.75382,
2	Gba_D,Ghr_D	one2many	0	0	0	Ghr_D--Ghrlnc.53954,Ghr_D--Ghrlnc.87105,	0	Gba_D--Gbalnc.46488,
2	Gba_D,Ghr_D	one2many	0	0	0	Ghr_D--Ghrlnc.85708,Ghr_D--Ghrlnc.85709,	0	Gba_D--Gbalnc.74679,
2	Gar,Gra	one2many	Gar--Garlnc.25408,Gar--Garlnc.25409,	Gra--Gralnc.21681,	0	0	0	0
2	Gar,Ghr_A	one2many	Gar--Garlnc.802,Gar--Garlnc.14863,	0	Ghr_A--Ghrlnc.28352,	0	0	0
2	Ghr_A,Gra	one2many	0	Gra--Gralnc.18553,Gra--Gralnc.20487,	Ghr_A--Ghrlnc.10924,	0	0	0
2	Gar,Ghr_A	one2many	Gar--Garlnc.7033,Gar--Garlnc.8868,	0	Ghr_A--Ghrlnc.41570,	0	0	0
2	Gar,Gba_A	one2many	Gar--Garlnc.36244,	0	0	0	Gba_A--Gbalnc.39034,Gba_A--Gbalnc.39037,	0
2	Gar,Ghr_A	one2many	Gar--Garlnc.7344,	0	Ghr_A--Ghrlnc.14851,Ghr_A--Ghrlnc.19359,	0	0	0
2	Gar,Ghr_A	one2many	Gar--Garlnc.24441,	0	Ghr_A--Ghrlnc.14950,Ghr_A--Ghrlnc.33577,	0	0	0
2	Gar,Ghr_A	one2many	Gar--Garlnc.11088,Gar--Garlnc.11716,	0	Ghr_A--Ghrlnc.16669,	0	0	0
2	Gar,Ghr_A	one2many	Gar--Garlnc.13673,Gar--Garlnc.13674,	0	Ghr_A--Ghrlnc.17231,	0	0	0
2	Gar,Gba_D	one2many	Gar--Garlnc.38608,Gar--Garlnc.38609,	0	0	0	0	Gba_D--Gbalnc.61983,
2	Gar,Gba_A	one2many	Gar--Garlnc.38787,Gar--Garlnc.38302,	0	0	0	Gba_A--Gbalnc.26037,	0
2	Gar,Ghr_D	one2many	Gar--Garlnc.14177,Gar--Garlnc.14802,	0	0	Ghr_D--Ghrlnc.80016,	0	0
2	Gar,Ghr_A	one2many	Gar--Garlnc.1480,	0	Ghr_A--Ghrlnc.1797,Ghr_A--Ghrlnc.1799,	0	0	0
2	Gar,Ghr_A	one2many	Gar--Garlnc.2486,Gar--Garlnc.38023,	0	Ghr_A--Ghrlnc.1810,	0	0	0
2	Gar,Ghr_A	one2many	Gar--Garlnc.14604,	0	Ghr_A--Ghrlnc.18346,Ghr_A--Ghrlnc.18347,	0	0	0
2	Gar,Ghr_D	one2many	Gar--Garlnc.1191,Gar--Garlnc.4854,	0	0	Ghr_D--Ghrlnc.65590,	0	0
2	Gar,Ghr_A	one2many	Gar--Garlnc.653,	0	Ghr_A--Ghrlnc.18887,Ghr_A--Ghrlnc.708,	0	0	0
2	Gar,Ghr_A	one2many	Gar--Garlnc.14950,	0	Ghr_A--Ghrlnc.19008,Ghr_A--Ghrlnc.19010,	0	0	0
2	Gar,Ghr_A	one2many	Gar--Garlnc.1496,Gar--Garlnc.1525,	0	Ghr_A--Ghrlnc.1900,	0	0	0
2	Ghr_A,Gra	one2many	0	Gra--Gralnc.8400,	Ghr_A--Ghrlnc.20898,Ghr_A--Ghrlnc.32156,	0	0	0
2	Gar,Gba_A	one2many	Gar--Garlnc.3921,Gar--Garlnc.24831,	0	0	0	Gba_A--Gbalnc.28549,	0
2	Gar,Ghr_A	one2many	Gar--Garlnc.13070,Gar--Garlnc.27887,	0	Ghr_A--Ghrlnc.21111,	0	0	0
2	Gar,Ghr_A	one2many	Gar--Garlnc.36926,Gar--Garlnc.37671,	0	Ghr_A--Ghrlnc.21682,	0	0	0
2	Gar,Ghr_A	one2many	Gar--Garlnc.35124,Gar--Garlnc.19517,	0	Ghr_A--Ghrlnc.44197,	0	0	0
2	Gar,Ghr_A	one2many	Gar--Garlnc.12946,Gar--Garlnc.21376,	0	Ghr_A--Ghrlnc.23034,	0	0	0
2	Gar,Ghr_A	one2many	Gar--Garlnc.6788,	0	Ghr_A--Ghrlnc.42950,Ghr_A--Ghrlnc.4322,	0	0	0
2	Gar,Ghr_A	one2many	Gar--Garlnc.2182,	0	Ghr_A--Ghrlnc.25309,Ghr_A--Ghrlnc.6399,	0	0	0
2	Gar,Gba_A	one2many	Gar--Garlnc.16527,Gar--Garlnc.34115,	0	0	0	Gba_A--Gbalnc.17748,	0
2	Gar,Ghr_A	one2many	Gar--Garlnc.22595,	0	Ghr_A--Ghrlnc.28842,Ghr_A--Ghrlnc.28840,	0	0	0
2	Gar,Gba_A	one2many	Gar--Garlnc.12510,	0	0	0	Gba_A--Gbalnc.13061,Gba_A--Gbalnc.8365,	0
2	Gar,Ghr_A	one2many	Gar--Garlnc.1501,Gar--Garlnc.26127,	0	Ghr_A--Ghrlnc.31200,	0	0	0
2	Gar,Gba_A	one2many	Gar--Garlnc.12936,Gar--Garlnc.26461,	0	0	0	Gba_A--Gbalnc.18451,	0
2	Gar,Ghr_A	one2many	Gar--Garlnc.30937,	0	Ghr_A--Ghrlnc.34093,Ghr_A--Ghrlnc.34097,	0	0	0
2	Gar,Ghr_D	one2many	Gar--Garlnc.20286,	0	0	Ghr_D--Ghrlnc.70066,Ghr_D--Ghrlnc.70768,	0	0
2	Gar,Gra	one2many	Gar--Garlnc.2832,Gar--Garlnc.11720,	Gra--Gralnc.5755,	0	0	0	0
2	Gar,Gba_A	one2many	Gar--Garlnc.31323,Gar--Garlnc.31324,	0	0	0	Gba_A--Gbalnc.18562,	0
2	Gar,Ghr_A	one2many	Gar--Garlnc.28451,	0	Ghr_A--Ghrlnc.37232,Ghr_A--Ghrlnc.37233,	0	0	0
2	Gar,Gba_A	one2many	Gar--Garlnc.13093,Gar--Garlnc.35525,	0	0	0	Gba_A--Gbalnc.38307,	0
2	Gar,Ghr_A	one2many	Gar--Garlnc.26918,Gar--Garlnc.31840,	0	Ghr_A--Ghrlnc.41175,	0	0	0
2	Gar,Ghr_A	one2many	Gar--Garlnc.5852,	0	Ghr_A--Ghrlnc.43930,Ghr_A--Ghrlnc.7520,	0	0	0
2	Gar,Ghr_A	one2many	Gar--Garlnc.35565,	0	Ghr_A--Ghrlnc.44764,Ghr_A--Ghrlnc.44765,	0	0	0
2	Gar,Gba_A	one2many	Gar--Garlnc.4192,	0	0	0	Gba_A--Gbalnc.24274,Gba_A--Gbalnc.2495,	0
2	Gar,Gba_A	one2many	Gar--Garlnc.13133,Gar--Garlnc.13081,	0	0	0	Gba_A--Gbalnc.8005,	0
2	Gar,Ghr_A	one2many	Gar--Garlnc.28155,Gar--Garlnc.6646,	0	Ghr_A--Ghrlnc.8601,	0	0	0
2	Gar,Ghr_D	one2many	Gar--Garlnc.36745,	0	0	Ghr_D--Ghrlnc.60760,Ghr_D--Ghrlnc.60817,	0	0
2	Gar,Ghr_A	one2many	Gar--Garlnc.14274,Gar--Garlnc.36866,	0	Ghr_A--Ghrlnc.9430,	0	0	0
2	Gar,Gba_A	one2many	Gar--Garlnc.35490,	0	0	0	Gba_A--Gbalnc.38182,Gba_A--Gbalnc.38183,	0
2	Ghr_A,Gra	one2many	0	Gra--Gralnc.1641,	Ghr_A--Ghrlnc.22120,Ghr_A--Ghrlnc.2291,	0	0	0
2	Gar,Ghr_A	one2many	Gar--Garlnc.38443,	0	Ghr_A--Ghrlnc.9188,Ghr_A--Ghrlnc.9192,	0	0	0
2	Ghr_D,Gra	one2many	0	Gra--Gralnc.11895,Gra--Gralnc.14564,	0	Ghr_D--Ghrlnc.70402,	0	0
2	Ghr_A,Gra	one2many	0	Gra--Gralnc.28084,Gra--Gralnc.28087,	Ghr_A--Ghrlnc.14989,	0	0	0
2	Ghr_D,Gra	one2many	0	Gra--Gralnc.5262,	0	Ghr_D--Ghrlnc.47132,Ghr_D--Ghrlnc.47133,	0	0
2	Ghr_D,Gra	one2many	0	Gra--Gralnc.20607,	0	Ghr_D--Ghrlnc.82587,Ghr_D--Ghrlnc.82065,	0	0
2	Gba_D,Gra	one2many	0	Gra--Gralnc.5073,Gra--Gralnc.21530,	0	0	0	Gba_D--Gbalnc.40123,
2	Ghr_D,Gra	one2many	0	Gra--Gralnc.8739,	0	Ghr_D--Ghrlnc.53281,Ghr_D--Ghrlnc.53282,	0	0
2	Ghr_A,Gra	one2many	0	Gra--Gralnc.11441,Gra--Gralnc.13972,	Ghr_A--Ghrlnc.25183,	0	0	0
2	Ghr_A,Gra	one2many	0	Gra--Gralnc.1219,Gra--Gralnc.5308,	Ghr_A--Ghrlnc.29093,	0	0	0
2	Gar,Gra	one2many	Gar--Garlnc.19488,Gar--Garlnc.36532,	Gra--Gralnc.10548,	0	0	0	0
2	Gba_A,Gra	one2many	0	Gra--Gralnc.14301,	0	0	Gba_A--Gbalnc.20638,Gba_A--Gbalnc.23961,	0
2	Ghr_A,Gra	one2many	0	Gra--Gralnc.3526,Gra--Gralnc.3527,	Ghr_A--Ghrlnc.668,	0	0	0
2	Gba_D,Gra	one2many	0	Gra--Gralnc.403,Gra--Gralnc.35843,	0	0	0	Gba_D--Gbalnc.75171,
2	Ghr_A,Gra	one2many	0	Gra--Gralnc.28999,Gra--Gralnc.8793,	Ghr_A--Ghrlnc.36539,	0	0	0
2	Gba_D,Gra	one2many	0	Gra--Gralnc.6873,	0	0	0	Gba_D--Gbalnc.43404,Gba_D--Gbalnc.43405,
2	Ghr_A,Gra	one2many	0	Gra--Gralnc.7817,	Ghr_A--Ghrlnc.17513,Ghr_A--Ghrlnc.39614,	0	0	0
2	Gba_A,Ghr_D	one2many	0	0	0	Ghr_D--Ghrlnc.60554,	Gba_A--Gbalnc.1961,Gba_A--Gbalnc.34949,	0
2	Gar,Ghr_D	one2many	Gar--Garlnc.26071,Gar--Garlnc.5712,	0	0	Ghr_D--Ghrlnc.50972,	0	0
2	Gba_D,Ghr_D	one2many	0	0	0	Ghr_D--Ghrlnc.64151,Ghr_D--Ghrlnc.76860,	0	Gba_D--Gbalnc.55643,
2	Gba_D,Ghr_D	one2many	0	0	0	Ghr_D--Ghrlnc.65937,Ghr_D--Ghrlnc.65936,	0	Gba_D--Gbalnc.57264,
2	Gba_A,Ghr_D	one2many	0	0	0	Ghr_D--Ghrlnc.82437,	Gba_A--Gbalnc.28406,Gba_A--Gbalnc.28407,	0
2	Gba_A,Ghr_D	one2many	0	0	0	Ghr_D--Ghrlnc.85072,	Gba_A--Gbalnc.21329,Gba_A--Gbalnc.5432,	0
2	Gba_A,Ghr_D	one2many	0	0	0	Ghr_D--Ghrlnc.60925,Ghr_D--Ghrlnc.68521,	Gba_A--Gbalnc.33378,	0
2	Gba_A,Ghr_D	one2many	0	0	0	Ghr_D--Ghrlnc.61226,	Gba_A--Gbalnc.8065,Gba_A--Gbalnc.8066,	0
2	Gba_D,Ghr_D	one2many	0	0	0	Ghr_D--Ghrlnc.83052,Ghr_D--Ghrlnc.79934,	0	Gba_D--Gbalnc.69807,
2	Gba_D,Ghr_D	one2many	0	0	0	Ghr_D--Ghrlnc.46587,Ghr_D--Ghrlnc.46588,	0	Gba_D--Gbalnc.40022,
2	Gba_D,Gra	one2many	0	Gra--Gralnc.1664,Gra--Gralnc.3652,	0	0	0	Gba_D--Gbalnc.40096,
2	Gba_D,Ghr_D	one2many	0	0	0	Ghr_D--Ghrlnc.46854,Ghr_D--Ghrlnc.65263,	0	Gba_D--Gbalnc.40247,
2	Gba_D,Ghr_D	one2many	0	0	0	Ghr_D--Ghrlnc.47114,	0	Gba_D--Gbalnc.40493,Gba_D--Gbalnc.40494,
2	Gba_D,Ghr_D	one2many	0	0	0	Ghr_D--Ghrlnc.48928,Ghr_D--Ghrlnc.48929,	0	Gba_D--Gbalnc.42062,
2	Gba_D,Ghr_D	one2many	0	0	0	Ghr_D--Ghrlnc.49154,	0	Gba_D--Gbalnc.42261,Gba_D--Gbalnc.42298,
2	Gba_D,Ghr_D	one2many	0	0	0	Ghr_D--Ghrlnc.49751,Ghr_D--Ghrlnc.49754,	0	Gba_D--Gbalnc.42854,
2	Gba_D,Ghr_D	one2many	0	0	0	Ghr_D--Ghrlnc.50008,Ghr_D--Ghrlnc.50010,	0	Gba_D--Gbalnc.43072,
2	Gba_D,Ghr_D	one2many	0	0	0	Ghr_D--Ghrlnc.59628,	0	Gba_D--Gbalnc.51668,Gba_D--Gbalnc.51669,
2	Gba_D,Ghr_D	one2many	0	0	0	Ghr_D--Ghrlnc.72460,Ghr_D--Ghrlnc.56479,	0	Gba_D--Gbalnc.62955,
2	Gba_D,Ghr_D	one2many	0	0	0	Ghr_D--Ghrlnc.50545,Ghr_D--Ghrlnc.84333,	0	Gba_D--Gbalnc.43525,
2	Gba_D,Ghr_D	one2many	0	0	0	Ghr_D--Ghrlnc.52510,	0	Gba_D--Gbalnc.45253,Gba_D--Gbalnc.45254,
2	Gba_D,Ghr_D	one2many	0	0	0	Ghr_D--Ghrlnc.52653,	0	Gba_D--Gbalnc.45373,Gba_D--Gbalnc.45374,
2	Gba_D,Ghr_D	one2many	0	0	0	Ghr_D--Ghrlnc.52839,	0	Gba_D--Gbalnc.45561,Gba_D--Gbalnc.45562,
2	Gba_D,Ghr_D	one2many	0	0	0	Ghr_D--Ghrlnc.52906,	0	Gba_D--Gbalnc.45493,Gba_D--Gbalnc.45494,
2	Gba_D,Ghr_D	one2many	0	0	0	Ghr_D--Ghrlnc.53188,	0	Gba_D--Gbalnc.45814,Gba_D--Gbalnc.45815,
2	Gba_D,Ghr_D	one2many	0	0	0	Ghr_D--Ghrlnc.53301,Ghr_D--Ghrlnc.84300,	0	Gba_D--Gbalnc.73469,
2	Gba_D,Ghr_D	one2many	0	0	0	Ghr_D--Ghrlnc.53348,Ghr_D--Ghrlnc.86393,	0	Gba_D--Gbalnc.45947,
2	Gba_D,Ghr_D	one2many	0	0	0	Ghr_D--Ghrlnc.53571,Ghr_D--Ghrlnc.65142,	0	Gba_D--Gbalnc.46128,
2	Gba_D,Ghr_D	one2many	0	0	0	Ghr_D--Ghrlnc.54630,	0	Gba_D--Gbalnc.47081,Gba_D--Gbalnc.47083,
2	Gba_D,Ghr_D	one2many	0	0	0	Ghr_D--Ghrlnc.54894,Ghr_D--Ghrlnc.78431,	0	Gba_D--Gbalnc.68412,
2	Gba_D,Ghr_D	one2many	0	0	0	Ghr_D--Ghrlnc.55023,Ghr_D--Ghrlnc.67539,	0	Gba_D--Gbalnc.47444,
2	Gba_D,Ghr_D	one2many	0	0	0	Ghr_D--Ghrlnc.55832,	0	Gba_D--Gbalnc.48125,Gba_D--Gbalnc.48129,
2	Gba_D,Ghr_D	one2many	0	0	0	Ghr_D--Ghrlnc.56030,Ghr_D--Ghrlnc.73251,	0	Gba_D--Gbalnc.48302,
2	Gba_D,Ghr_D	one2many	0	0	0	Ghr_D--Ghrlnc.57584,Ghr_D--Ghrlnc.57585,	0	Gba_D--Gbalnc.65481,
2	Gba_D,Ghr_D	one2many	0	0	0	Ghr_D--Ghrlnc.57665,	0	Gba_D--Gbalnc.49802,Gba_D--Gbalnc.49803,
2	Gba_D,Ghr_D	one2many	0	0	0	Ghr_D--Ghrlnc.57974,	0	Gba_D--Gbalnc.41888,Gba_D--Gbalnc.50117,
2	Gba_D,Ghr_D	one2many	0	0	0	Ghr_D--Ghrlnc.58196,Ghr_D--Ghrlnc.64235,	0	Gba_D--Gbalnc.55710,
2	Gba_D,Ghr_D	one2many	0	0	0	Ghr_D--Ghrlnc.58757,Ghr_D--Ghrlnc.58758,	0	Gba_D--Gbalnc.50842,
2	Gba_D,Ghr_D	one2many	0	0	0	Ghr_D--Ghrlnc.60189,Ghr_D--Ghrlnc.60190,	0	Gba_D--Gbalnc.52162,
2	Gba_D,Ghr_D	one2many	0	0	0	Ghr_D--Ghrlnc.78741,	0	Gba_D--Gbalnc.68707,Gba_D--Gbalnc.68708,
2	Gba_D,Ghr_D	one2many	0	0	0	Ghr_D--Ghrlnc.60977,	0	Gba_D--Gbalnc.52818,Gba_D--Gbalnc.52816,
2	Gba_D,Ghr_D	one2many	0	0	0	Ghr_D--Ghrlnc.61140,Ghr_D--Ghrlnc.81797,	0	Gba_D--Gbalnc.53071,
2	Gba_D,Ghr_D	one2many	0	0	0	Ghr_D--Ghrlnc.61437,	0	Gba_D--Gbalnc.53303,Gba_D--Gbalnc.76085,
2	Gba_D,Ghr_D	one2many	0	0	0	Ghr_D--Ghrlnc.61857,Ghr_D--Ghrlnc.61858,	0	Gba_D--Gbalnc.53614,
2	Gba_D,Ghr_D	one2many	0	0	0	Ghr_D--Ghrlnc.62111,	0	Gba_D--Gbalnc.42914,Gba_D--Gbalnc.53834,
2	Gba_D,Ghr_D	one2many	0	0	0	Ghr_D--Ghrlnc.62199,	0	Gba_D--Gbalnc.53908,Gba_D--Gbalnc.53910,
2	Gba_D,Ghr_D	one2many	0	0	0	Ghr_D--Ghrlnc.65996,Ghr_D--Ghrlnc.75291,	0	Gba_D--Gbalnc.54064,
2	Gba_D,Ghr_D	one2many	0	0	0	Ghr_D--Ghrlnc.62655,Ghr_D--Ghrlnc.62658,	0	Gba_D--Gbalnc.54335,
2	Gba_D,Ghr_D	one2many	0	0	0	Ghr_D--Ghrlnc.62732,Ghr_D--Ghrlnc.74955,	0	Gba_D--Gbalnc.65280,
2	Gba_D,Ghr_D	one2many	0	0	0	Ghr_D--Ghrlnc.62780,	0	Gba_D--Gbalnc.54444,Gba_D--Gbalnc.54445,
2	Gba_D,Ghr_D	one2many	0	0	0	Ghr_D--Ghrlnc.62966,	0	Gba_D--Gbalnc.54618,Gba_D--Gbalnc.54619,
2	Gba_D,Ghr_D	one2many	0	0	0	Ghr_D--Ghrlnc.63320,Ghr_D--Ghrlnc.63322,	0	Gba_D--Gbalnc.54923,
2	Gba_D,Ghr_D	one2many	0	0	0	Ghr_D--Ghrlnc.63496,Ghr_D--Ghrlnc.74619,	0	Gba_D--Gbalnc.64981,
2	Gba_D,Ghr_D	one2many	0	0	0	Ghr_D--Ghrlnc.63682,	0	Gba_D--Gbalnc.55223,Gba_D--Gbalnc.55224,
2	Gba_D,Ghr_D	one2many	0	0	0	Ghr_D--Ghrlnc.64084,Ghr_D--Ghrlnc.64085,	0	Gba_D--Gbalnc.55588,
2	Gba_D,Ghr_D	one2many	0	0	0	Ghr_D--Ghrlnc.65121,	0	Gba_D--Gbalnc.56520,Gba_D--Gbalnc.56521,
2	Gba_D,Ghr_D	one2many	0	0	0	Ghr_D--Ghrlnc.65260,Ghr_D--Ghrlnc.65261,	0	Gba_D--Gbalnc.56652,
2	Gba_D,Ghr_D	one2many	0	0	0	Ghr_D--Ghrlnc.65370,Ghr_D--Ghrlnc.84413,	0	Gba_D--Gbalnc.73575,
2	Gba_D,Ghr_D	one2many	0	0	0	Ghr_D--Ghrlnc.65438,	0	Gba_D--Gbalnc.43533,Gba_D--Gbalnc.56812,
2	Gba_D,Ghr_D	one2many	0	0	0	Ghr_D--Ghrlnc.65635,Ghr_D--Ghrlnc.79419,	0	Gba_D--Gbalnc.69346,
2	Gba_D,Ghr_D	one2many	0	0	0	Ghr_D--Ghrlnc.66025,Ghr_D--Ghrlnc.66026,	0	Gba_D--Gbalnc.57335,
2	Gba_D,Ghr_D	one2many	0	0	0	Ghr_D--Ghrlnc.66165,	0	Gba_D--Gbalnc.57458,Gba_D--Gbalnc.63252,
2	Gba_D,Ghr_D	one2many	0	0	0	Ghr_D--Ghrlnc.66818,Ghr_D--Ghrlnc.67130,	0	Gba_D--Gbalnc.58261,
2	Gba_D,Ghr_D	one2many	0	0	0	Ghr_D--Ghrlnc.67038,Ghr_D--Ghrlnc.67040,	0	Gba_D--Gbalnc.58139,
2	Gba_D,Ghr_D	one2many	0	0	0	Ghr_D--Ghrlnc.67051,Ghr_D--Ghrlnc.67052,	0	Gba_D--Gbalnc.58208,
2	Gba_D,Ghr_D	one2many	0	0	0	Ghr_D--Ghrlnc.67623,	0	Gba_D--Gbalnc.70984,Gba_D--Gbalnc.70985,
2	Gba_D,Ghr_D	one2many	0	0	0	Ghr_D--Ghrlnc.49583,Ghr_D--Ghrlnc.65784,	0	Gba_D--Gbalnc.68169,
2	Gba_D,Ghr_D	one2many	0	0	0	Ghr_D--Ghrlnc.69293,	0	Gba_D--Gbalnc.57589,Gba_D--Gbalnc.60158,
2	Gba_D,Ghr_D	one2many	0	0	0	Ghr_D--Ghrlnc.69736,	0	Gba_D--Gbalnc.60537,Gba_D--Gbalnc.60538,
2	Gba_D,Ghr_D	one2many	0	0	0	Ghr_D--Ghrlnc.71333,Ghr_D--Ghrlnc.71373,	0	Gba_D--Gbalnc.61947,
2	Gba_D,Ghr_D	one2many	0	0	0	Ghr_D--Ghrlnc.71455,	0	Gba_D--Gbalnc.62079,Gba_D--Gbalnc.62080,
2	Gba_D,Ghr_D	one2many	0	0	0	Ghr_D--Ghrlnc.71751,Ghr_D--Ghrlnc.83032,	0	Gba_D--Gbalnc.62333,
2	Gba_D,Ghr_D	one2many	0	0	0	Ghr_D--Ghrlnc.72623,	0	Gba_D--Gbalnc.49877,Gba_D--Gbalnc.63112,
2	Gba_D,Ghr_D	one2many	0	0	0	Ghr_D--Ghrlnc.73220,	0	Gba_D--Gbalnc.50115,Gba_D--Gbalnc.63666,
2	Gba_D,Ghr_D	one2many	0	0	0	Ghr_D--Ghrlnc.75371,Ghr_D--Ghrlnc.75372,	0	Gba_D--Gbalnc.65654,
2	Gba_D,Ghr_D	one2many	0	0	0	Ghr_D--Ghrlnc.75561,	0	Gba_D--Gbalnc.65815,Gba_D--Gbalnc.65816,
2	Gba_D,Ghr_D	one2many	0	0	0	Ghr_D--Ghrlnc.75655,	0	Gba_D--Gbalnc.65906,Gba_D--Gbalnc.65907,
2	Gba_D,Ghr_D	one2many	0	0	0	Ghr_D--Ghrlnc.75663,Ghr_D--Ghrlnc.75664,	0	Gba_D--Gbalnc.65914,
2	Gba_D,Ghr_D	one2many	0	0	0	Ghr_D--Ghrlnc.76187,	0	Gba_D--Gbalnc.66389,Gba_D--Gbalnc.66390,
2	Gba_D,Ghr_D	one2many	0	0	0	Ghr_D--Ghrlnc.76891,	0	Gba_D--Gbalnc.55594,Gba_D--Gbalnc.66998,
2	Gba_D,Ghr_D	one2many	0	0	0	Ghr_D--Ghrlnc.76969,Ghr_D--Ghrlnc.76970,	0	Gba_D--Gbalnc.67073,
2	Gba_D,Ghr_D	one2many	0	0	0	Ghr_D--Ghrlnc.77173,	0	Gba_D--Gbalnc.67256,Gba_D--Gbalnc.67259,
2	Gba_D,Ghr_D	one2many	0	0	0	Ghr_D--Ghrlnc.85636,Ghr_D--Ghrlnc.85637,	0	Gba_D--Gbalnc.74621,
2	Gba_D,Ghr_D	one2many	0	0	0	Ghr_D--Ghrlnc.78319,	0	Gba_D--Gbalnc.58785,Gba_D--Gbalnc.68295,
2	Gba_D,Ghr_D	one2many	0	0	0	Ghr_D--Ghrlnc.78325,Ghr_D--Ghrlnc.81063,	0	Gba_D--Gbalnc.70712,
2	Gba_D,Ghr_D	one2many	0	0	0	Ghr_D--Ghrlnc.79601,Ghr_D--Ghrlnc.82370,	0	Gba_D--Gbalnc.69521,
2	Gba_D,Ghr_D	one2many	0	0	0	Ghr_D--Ghrlnc.80819,Ghr_D--Ghrlnc.80820,	0	Gba_D--Gbalnc.70534,
2	Gba_D,Ghr_D	one2many	0	0	0	Ghr_D--Ghrlnc.80871,Ghr_D--Ghrlnc.87792,	0	Gba_D--Gbalnc.70582,
2	Gba_D,Ghr_D	one2many	0	0	0	Ghr_D--Ghrlnc.80957,Ghr_D--Ghrlnc.80990,	0	Gba_D--Gbalnc.70651,
2	Gba_D,Ghr_D	one2many	0	0	0	Ghr_D--Ghrlnc.81304,Ghr_D--Ghrlnc.81258,	0	Gba_D--Gbalnc.70901,
2	Gar,Gba_D	one2many	Gar--Garlnc.37231,Gar--Garlnc.38637,	0	0	0	0	Gba_D--Gbalnc.71680,
2	Gba_D,Ghr_D	one2many	0	0	0	Ghr_D--Ghrlnc.84282,Ghr_D--Ghrlnc.84283,	0	Gba_D--Gbalnc.73453,
2	Gba_D,Ghr_D	one2many	0	0	0	Ghr_D--Ghrlnc.84295,	0	Gba_D--Gbalnc.73463,Gba_D--Gbalnc.73464,
2	Gba_D,Ghr_D	one2many	0	0	0	Ghr_D--Ghrlnc.85988,Ghr_D--Ghrlnc.85989,	0	Gba_D--Gbalnc.74927,
2	Gba_D,Ghr_D	one2many	0	0	0	Ghr_D--Ghrlnc.86053,	0	Gba_D--Gbalnc.74988,Gba_D--Gbalnc.74989,
2	Gba_D,Ghr_D	one2many	0	0	0	Ghr_D--Ghrlnc.87908,Ghr_D--Ghrlnc.87910,	0	Gba_D--Gbalnc.76612,
2	Gba_D,Gra	one2many	0	Gra--Gralnc.12625,Gra--Gralnc.8263,	0	0	0	Gba_D--Gbalnc.65953,
2	Gar,Ghr_D	one2many	Gar--Garlnc.3703,	0	0	Ghr_D--Ghrlnc.47929,Ghr_D--Ghrlnc.47931,	0	0
2	Gar,Ghr_D	one2many	Gar--Garlnc.36568,	0	0	Ghr_D--Ghrlnc.48815,Ghr_D--Ghrlnc.73285,	0	0
2	Gar,Ghr_D	one2many	Gar--Garlnc.34819,Gar--Garlnc.38462,	0	0	Ghr_D--Ghrlnc.55683,	0	0
2	Gar,Gba_A	one2many	Gar--Garlnc.26181,	0	0	0	Gba_A--Gbalnc.22053,Gba_A--Gbalnc.23696,	0
2	Gar,Gra	one2many	Gar--Garlnc.15324,Gar--Garlnc.26578,	Gra--Gralnc.38154,	0	0	0	0
2	Gar,Ghr_D	one2many	Gar--Garlnc.26451,Gar--Garlnc.26453,	0	0	Ghr_D--Ghrlnc.74965,	0	0
2	Ghr_D,Gra	one2many	0	Gra--Gralnc.34208,Gra--Gralnc.30440,	0	Ghr_D--Ghrlnc.47584,	0	0
2	Gba_D,Gra	one2many	0	Gra--Gralnc.18578,Gra--Gralnc.25375,	0	0	0	Gba_D--Gbalnc.51448,
2	Ghr_D,Gra	one2many	0	Gra--Gralnc.10792,	0	Ghr_D--Ghrlnc.49110,Ghr_D--Ghrlnc.49111,	0	0
2	Ghr_D,Gra	one2many	0	Gra--Gralnc.6138,	0	Ghr_D--Ghrlnc.52608,Ghr_D--Ghrlnc.52609,	0	0
2	Ghr_D,Gra	one2many	0	Gra--Gralnc.33241,	0	Ghr_D--Ghrlnc.54414,Ghr_D--Ghrlnc.85132,	0	0
2	Ghr_D,Gra	one2many	0	Gra--Gralnc.34320,	0	Ghr_D--Ghrlnc.56184,Ghr_D--Ghrlnc.57933,	0	0
2	Ghr_D,Gra	one2many	0	Gra--Gralnc.24064,	0	Ghr_D--Ghrlnc.57955,Ghr_D--Ghrlnc.57956,	0	0
2	Ghr_D,Gra	one2many	0	Gra--Gralnc.25862,Gra--Gralnc.5160,	0	Ghr_D--Ghrlnc.59544,	0	0
2	Ghr_D,Gra	one2many	0	Gra--Gralnc.26393,Gra--Gralnc.26394,	0	Ghr_D--Ghrlnc.60479,	0	0
2	Gba_D,Gra	one2many	0	Gra--Gralnc.27452,Gra--Gralnc.27427,	0	0	0	Gba_D--Gbalnc.52998,
2	Ghr_D,Gra	one2many	0	Gra--Gralnc.28855,Gra--Gralnc.28857,	0	Ghr_D--Ghrlnc.62936,	0	0
2	Ghr_D,Gra	one2many	0	Gra--Gralnc.22139,	0	Ghr_D--Ghrlnc.65362,Ghr_D--Ghrlnc.84390,	0	0
2	Ghr_D,Gra	one2many	0	Gra--Gralnc.2002,	0	Ghr_D--Ghrlnc.65617,Ghr_D--Ghrlnc.66830,	0	0
2	Ghr_D,Gra	one2many	0	Gra--Gralnc.1164,	0	Ghr_D--Ghrlnc.65848,Ghr_D--Ghrlnc.65849,	0	0
2	Ghr_D,Gra	one2many	0	Gra--Gralnc.2055,	0	Ghr_D--Ghrlnc.66886,Ghr_D--Ghrlnc.66887,	0	0
2	Ghr_D,Gra	one2many	0	Gra--Gralnc.2627,	0	Ghr_D--Ghrlnc.67448,Ghr_D--Ghrlnc.67494,	0	0
2	Ghr_D,Gra	one2many	0	Gra--Gralnc.13658,	0	Ghr_D--Ghrlnc.71489,Ghr_D--Ghrlnc.71490,	0	0
2	Ghr_D,Gra	one2many	0	Gra--Gralnc.13940,Gra--Gralnc.14098,	0	Ghr_D--Ghrlnc.71793,	0	0
2	Gar,Gra	one2many	Gar--Garlnc.9838,	Gra--Gralnc.14717,Gra--Gralnc.1362,	0	0	0	0
2	Ghr_D,Gra	one2many	0	Gra--Gralnc.18813,Gra--Gralnc.28438,	0	Ghr_D--Ghrlnc.76688,	0	0
2	Ghr_D,Gra	one2many	0	Gra--Gralnc.12339,Gra--Gralnc.4779,	0	Ghr_D--Ghrlnc.83964,	0	0
2	Ghr_D,Gra	one2many	0	Gra--Gralnc.17040,Gra--Gralnc.22482,	0	Ghr_D--Ghrlnc.84762,	0	0
2	Ghr_D,Gra	one2many	0	Gra--Gralnc.35358,	0	Ghr_D--Ghrlnc.85762,Ghr_D--Ghrlnc.85764,	0	0
2	Gba_D,Gra	one2many	0	Gra--Gralnc.36955,Gra--Gralnc.36956,	0	0	0	Gba_D--Gbalnc.76346,
2	Gba_A,Gba_D	one2many	0	0	0	0	Gba_A--Gbalnc.8928,	Gba_D--Gbalnc.48409,Gba_D--Gbalnc.67450,
2	Gba_A,Gba_D	one2many	0	0	0	0	Gba_A--Gbalnc.8187,	Gba_D--Gbalnc.50633,Gba_D--Gbalnc.55849,
2	Gar,Gba_D	one2many	Gar--Garlnc.18837,Gar--Garlnc.19254,	0	0	0	0	Gba_D--Gbalnc.69532,
2	Gar,Gba_A	one2many	Gar--Garlnc.12053,	0	0	0	Gba_A--Gbalnc.12591,Gba_A--Gbalnc.12592,	0
2	Gar,Gba_A	one2many	Gar--Garlnc.11540,	0	0	0	Gba_A--Gbalnc.19325,Gba_A--Gbalnc.38587,	0
2	Gar,Gba_A	one2many	Gar--Garlnc.22421,Gar--Garlnc.27211,	0	0	0	Gba_A--Gbalnc.24295,	0
2	Gar,Gba_A	one2many	Gar--Garlnc.24587,Gar--Garlnc.24588,	0	0	0	Gba_A--Gbalnc.28587,	0
2	Gar,Gba_A	one2many	Gar--Garlnc.2212,Gar--Garlnc.24309,	0	0	0	Gba_A--Gbalnc.28787,	0
2	Gar,Gba_A	one2many	Gar--Garlnc.27613,	0	0	0	Gba_A--Gbalnc.32686,Gba_A--Gbalnc.32687,	0
2	Gar,Gba_A	one2many	Gar--Garlnc.12759,Gar--Garlnc.12718,	0	0	0	Gba_A--Gbalnc.8350,	0
2	Gar,Gba_A	one2many	Gar--Garlnc.3089,	0	0	0	Gba_A--Gbalnc.4503,Gba_A--Gbalnc.4504,	0
2	Gba_A,Gra	one2many	0	Gra--Gralnc.27247,Gra--Gralnc.1165,	0	0	Gba_A--Gbalnc.18173,	0
2	Gba_D,Gra	one2many	0	Gra--Gralnc.2032,	0	0	0	Gba_D--Gbalnc.58062,Gba_D--Gbalnc.58063,
2	Gba_A,Gra	one2many	0	Gra--Gralnc.34839,	0	0	Gba_A--Gbalnc.9466,Gba_A--Gbalnc.9467,	0
2	Gar,Gba_D	one2many	Gar--Garlnc.38813,	0	0	0	0	Gba_D--Gbalnc.59914,Gba_D--Gbalnc.59915,
2	Gba_D,Gra	one2many	0	Gra--Gralnc.11899,	0	0	0	Gba_D--Gbalnc.43480,Gba_D--Gbalnc.74388,
2	Gba_D,Gra	one2many	0	Gra--Gralnc.14236,Gra--Gralnc.25616,	0	0	0	Gba_D--Gbalnc.46216,
2	Gba_D,Gra	one2many	0	Gra--Gralnc.33477,	0	0	0	Gba_D--Gbalnc.47122,Gba_D--Gbalnc.47123,
2	Gba_D,Gra	one2many	0	Gra--Gralnc.24020,Gra--Gralnc.33069,	0	0	0	Gba_D--Gbalnc.47613,
2	Gba_D,Gra	one2many	0	Gra--Gralnc.27203,	0	0	0	Gba_D--Gbalnc.48173,Gba_D--Gbalnc.48174,
2	Gba_D,Gra	one2many	0	Gra--Gralnc.26438,	0	0	0	Gba_D--Gbalnc.52472,Gba_D--Gbalnc.52468,
2	Gba_D,Gra	one2many	0	Gra--Gralnc.31521,	0	0	0	Gba_D--Gbalnc.60566,Gba_D--Gbalnc.60567,
2	Gba_D,Gra	one2many	0	Gra--Gralnc.15425,Gra--Gralnc.1781,	0	0	0	Gba_D--Gbalnc.63829,
2	Gba_D,Gra	one2many	0	Gra--Gralnc.22011,Gra--Gralnc.28197,	0	0	0	Gba_D--Gbalnc.76926,
2	Gba_D,Gra	one2many	0	Gra--Gralnc.37546,Gra--Gralnc.37553,	0	0	0	Gba_D--Gbalnc.76927,
2	Gar,Gra	one2many	Gar--Garlnc.23529,Gar--Garlnc.31444,	Gra--Gralnc.8535,	0	0	0	0
2	Gar,Gra	one2many	Gar--Garlnc.11539,	Gra--Gralnc.11311,Gra--Gralnc.11374,	0	0	0	0
2	Gar,Gra	one2many	Gar--Garlnc.3261,Gar--Garlnc.3263,	Gra--Gralnc.3386,	0	0	0	0
2	Gar,Gra	one2many	Gar--Garlnc.4803,	Gra--Gralnc.10988,Gra--Gralnc.15954,	0	0	0	0
2	Gar,Gra	one2many	Gar--Garlnc.22354,Gar--Garlnc.26032,	Gra--Gralnc.1824,	0	0	0	0
6	Gar,Gba_A,Gba_D,Ghr_A,Ghr_D,Gra	one2one	Gar--Garlnc.906,	Gra--Gralnc.3816,	Ghr_A--Ghrlnc.1026,	Ghr_D--Ghrlnc.46862,	Gba_A--Gbalnc.955,	Gba_D--Gbalnc.40255,
6	Gar,Gba_A,Gba_D,Ghr_A,Ghr_D,Gra	one2one	Gar--Garlnc.7687,	Gra--Gralnc.34392,	Ghr_A--Ghrlnc.10588,	Ghr_D--Ghrlnc.56269,	Gba_A--Gbalnc.9027,	Gba_D--Gbalnc.48520,
6	Gar,Gba_A,Gba_D,Ghr_A,Ghr_D,Gra	one2one	Gar--Garlnc.7641,	Gra--Gralnc.34435,	Ghr_A--Ghrlnc.10635,	Ghr_D--Ghrlnc.56315,	Gba_A--Gbalnc.9079,	Gba_D--Gbalnc.48560,
6	Gar,Gba_A,Gba_D,Ghr_A,Ghr_D,Gra	one2one	Gar--Garlnc.7619,	Gra--Gralnc.34461,	Ghr_A--Ghrlnc.10671,	Ghr_D--Ghrlnc.56343,	Gba_A--Gbalnc.9110,	Gba_D--Gbalnc.48587,
6	Gar,Gba_A,Gba_D,Ghr_A,Ghr_D,Gra	one2one	Gar--Garlnc.37833,	Gra--Gralnc.35035,	Ghr_A--Ghrlnc.11319,	Ghr_D--Ghrlnc.56956,	Gba_A--Gbalnc.9642,	Gba_D--Gbalnc.49117,
6	Gar,Gba_A,Gba_D,Ghr_A,Ghr_D,Gra	one2one	Gar--Garlnc.9257,	Gra--Gralnc.23241,	Ghr_A--Ghrlnc.11478,	Ghr_D--Ghrlnc.57130,	Gba_A--Gbalnc.9785,	Gba_D--Gbalnc.49270,
6	Gar,Gba_A,Gba_D,Ghr_A,Ghr_D,Gra	one2one	Gar--Garlnc.1032,	Gra--Gralnc.3954,	Ghr_A--Ghrlnc.1194,	Ghr_D--Ghrlnc.47012,	Gba_A--Gbalnc.1112,	Gba_D--Gbalnc.40396,
6	Gar,Gba_A,Gba_D,Ghr_A,Ghr_D,Gra	one2one	Gar--Garlnc.10142,	Gra--Gralnc.24144,	Ghr_A--Ghrlnc.12461,	Ghr_D--Ghrlnc.58037,	Gba_A--Gbalnc.10656,	Gba_D--Gbalnc.50181,
6	Gar,Gba_A,Gba_D,Ghr_A,Ghr_D,Gra	one2one	Gar--Garlnc.12040,	Gra--Gralnc.26050,	Ghr_A--Ghrlnc.14674,	Ghr_D--Ghrlnc.60106,	Gba_A--Gbalnc.12570,	Gba_D--Gbalnc.52091,
6	Gar,Gba_A,Gba_D,Ghr_A,Ghr_D,Gra	one2one	Gar--Garlnc.12081,	Gra--Gralnc.26087,	Ghr_A--Ghrlnc.14726,	Ghr_D--Ghrlnc.60147,	Gba_A--Gbalnc.12620,	Gba_D--Gbalnc.52127,
6	Gar,Gba_A,Gba_D,Ghr_A,Ghr_D,Gra	one2one	Gar--Garlnc.8614,	Gra--Gralnc.33712,	Ghr_A--Ghrlnc.16105,	Ghr_D--Ghrlnc.54963,	Gba_A--Gbalnc.13691,	Gba_D--Gbalnc.47393,
6	Gar,Gba_A,Gba_D,Ghr_A,Ghr_D,Gra	one2one	Gar--Garlnc.8679,	Gra--Gralnc.33658,	Ghr_A--Ghrlnc.16183,	Ghr_D--Ghrlnc.54901,	Gba_A--Gbalnc.13763,	Gba_D--Gbalnc.47336,
6	Gar,Gba_A,Gba_D,Ghr_A,Ghr_D,Gra	one2one	Gar--Garlnc.16587,	Gra--Gralnc.838,	Ghr_A--Ghrlnc.20928,	Ghr_D--Ghrlnc.65476,	Gba_A--Gbalnc.17805,	Gba_D--Gbalnc.56842,
6	Gar,Gba_A,Gba_D,Ghr_A,Ghr_D,Gra	one2one	Gar--Garlnc.3569,	Gra--Gralnc.4738,	Ghr_A--Ghrlnc.2153,	Ghr_D--Ghrlnc.47913,	Gba_A--Gbalnc.1879,	Gba_D--Gbalnc.41171,
6	Gar,Gba_A,Gba_D,Ghr_A,Ghr_D,Gra	one2one	Gar--Garlnc.17093,	Gra--Gralnc.1408,	Ghr_A--Ghrlnc.21685,	Ghr_D--Ghrlnc.66144,	Gba_A--Gbalnc.18455,	Gba_D--Gbalnc.57441,
6	Gar,Gba_A,Gba_D,Ghr_A,Ghr_D,Gra	one2one	Gar--Garlnc.17296,	Gra--Gralnc.1712,	Ghr_A--Ghrlnc.21962,	Ghr_D--Ghrlnc.66410,	Gba_A--Gbalnc.18698,	Gba_D--Gbalnc.57671,
6	Gar,Gba_A,Gba_D,Ghr_A,Ghr_D,Gra	one2one	Gar--Garlnc.25038,	Gra--Gralnc.8746,	Ghr_A--Ghrlnc.32990,	Ghr_D--Ghrlnc.69057,	Gba_A--Gbalnc.28176,	Gba_D--Gbalnc.59968,
6	Gar,Gba_A,Gba_D,Ghr_A,Ghr_D,Gra	one2one	Gar--Garlnc.22114,	Gra--Gralnc.14339,	Ghr_A--Ghrlnc.28219,	Ghr_D--Ghrlnc.72218,	Gba_A--Gbalnc.23990,	Gba_D--Gbalnc.62730,
6	Gar,Gba_A,Gba_D,Ghr_A,Ghr_D,Gra	one2one	Gar--Garlnc.23077,	Gra--Gralnc.15387,	Ghr_A--Ghrlnc.29508,	Ghr_D--Ghrlnc.73357,	Gba_A--Gbalnc.25104,	Gba_D--Gbalnc.63791,
6	Gar,Gba_A,Gba_D,Ghr_A,Ghr_D,Gra	one2one	Gar--Garlnc.26799,	Gra--Gralnc.30550,	Ghr_A--Ghrlnc.30744,	Ghr_D--Ghrlnc.74560,	Gba_A--Gbalnc.26265,	Gba_D--Gbalnc.64928,
6	Gar,Gba_A,Gba_D,Ghr_A,Ghr_D,Gra	one2one	Gar--Garlnc.26757,	Gra--Gralnc.30589,	Ghr_A--Ghrlnc.30795,	Ghr_D--Ghrlnc.74610,	Gba_A--Gbalnc.26307,	Gba_D--Gbalnc.64973,
6	Gar,Gba_A,Gba_D,Ghr_A,Ghr_D,Gra	one2one	Gar--Garlnc.25297,	Gra--Gralnc.21061,	Ghr_A--Ghrlnc.41064,	Ghr_D--Ghrlnc.83175,	Gba_A--Gbalnc.35110,	Gba_D--Gbalnc.40028,
6	Gar,Gba_A,Gba_D,Ghr_A,Ghr_D,Gra	one2one	Gar--Garlnc.25373,	Gra--Gralnc.31983,	Ghr_A--Ghrlnc.32041,	Ghr_D--Ghrlnc.76205,	Gba_A--Gbalnc.27395,	Gba_D--Gbalnc.66410,
6	Gar,Gba_A,Gba_D,Ghr_A,Ghr_D,Gra	one2one	Gar--Garlnc.25068,	Gra--Gralnc.32279,	Ghr_A--Ghrlnc.32961,	Ghr_D--Ghrlnc.76584,	Gba_A--Gbalnc.28152,	Gba_D--Gbalnc.66734,
6	Gar,Gba_A,Gba_D,Ghr_A,Ghr_D,Gra	one2one	Gar--Garlnc.4746,	Gra--Gralnc.10926,	Ghr_A--Ghrlnc.3530,	Ghr_D--Ghrlnc.49245,	Gba_A--Gbalnc.3118,	Gba_D--Gbalnc.42396,
6	Gar,Gba_A,Gba_D,Ghr_A,Ghr_D,Gra	one2one	Gar--Garlnc.29468,	Gra--Gralnc.34152,	Ghr_A--Ghrlnc.35836,	Ghr_D--Ghrlnc.79312,	Gba_A--Gbalnc.30716,	Gba_D--Gbalnc.69245,
6	Gar,Gba_A,Gba_D,Ghr_A,Ghr_D,Gra	one2one	Gar--Garlnc.31701,	Gra--Gralnc.9390,	Ghr_A--Ghrlnc.5850,	Ghr_D--Ghrlnc.69892,	Gba_A--Gbalnc.5019,	Gba_D--Gbalnc.60690,
6	Gar,Gba_A,Gba_D,Ghr_A,Ghr_D,Gra	one2one	Gar--Garlnc.29174,	Gra--Gralnc.31205,	Ghr_A--Ghrlnc.36200,	Ghr_D--Ghrlnc.75296,	Gba_A--Gbalnc.31029,	Gba_D--Gbalnc.65585,
6	Gar,Gba_A,Gba_D,Ghr_A,Ghr_D,Gra	one2one	Gar--Garlnc.29173,	Gra--Gralnc.18100,	Ghr_A--Ghrlnc.36201,	Ghr_D--Ghrlnc.49384,	Gba_A--Gbalnc.31030,	Gba_D--Gbalnc.42533,
6	Gar,Gba_A,Gba_D,Ghr_A,Ghr_D,Gra	one2one	Gar--Garlnc.28420,	Gra--Gralnc.18854,	Ghr_A--Ghrlnc.37315,	Ghr_D--Ghrlnc.80644,	Gba_A--Gbalnc.31882,	Gba_D--Gbalnc.70359,
6	Gar,Gba_A,Gba_D,Ghr_A,Ghr_D,Gra	one2one	Gar--Garlnc.28209,	Gra--Gralnc.19015,	Ghr_A--Ghrlnc.37572,	Ghr_D--Ghrlnc.80846,	Gba_A--Gbalnc.32079,	Gba_D--Gbalnc.70562,
6	Gar,Gba_A,Gba_D,Ghr_A,Ghr_D,Gra	one2one	Gar--Garlnc.27988,	Gra--Gralnc.19239,	Ghr_A--Ghrlnc.37848,	Ghr_D--Ghrlnc.81107,	Gba_A--Gbalnc.32331,	Gba_D--Gbalnc.70746,
6	Gar,Gba_A,Gba_D,Ghr_A,Ghr_D,Gra	one2one	Gar--Garlnc.32602,	Gra--Gralnc.21462,	Ghr_A--Ghrlnc.40559,	Ghr_D--Ghrlnc.83639,	Gba_A--Gbalnc.34685,	Gba_D--Gbalnc.72851,
6	Gar,Gba_A,Gba_D,Ghr_A,Ghr_D,Gra	one2one	Gar--Garlnc.4014,	Gra--Gralnc.18873,	Ghr_A--Ghrlnc.4161,	Ghr_D--Ghrlnc.82970,	Gba_A--Gbalnc.3655,	Gba_D--Gbalnc.72356,
6	Gar,Gba_A,Gba_D,Ghr_A,Ghr_D,Gra	one2one	Gar--Garlnc.31182,	Gra--Gralnc.22888,	Ghr_A--Ghrlnc.42283,	Ghr_D--Ghrlnc.85208,	Gba_A--Gbalnc.36158,	Gba_D--Gbalnc.74274,
6	Gar,Gba_A,Gba_D,Ghr_A,Ghr_D,Gra	one2one	Gar--Garlnc.31076,	Gra--Gralnc.23011,	Ghr_A--Ghrlnc.42412,	Ghr_D--Ghrlnc.85327,	Gba_A--Gbalnc.36273,	Gba_D--Gbalnc.74380,
6	Gar,Gba_A,Gba_D,Ghr_A,Ghr_D,Gra	one2one	Gar--Garlnc.2073,	Gra--Gralnc.4697,	Ghr_A--Ghrlnc.6599,	Ghr_D--Ghrlnc.47869,	Gba_A--Gbalnc.5649,	Gba_D--Gbalnc.41128,
6	Gar,Gba_A,Gba_D,Ghr_A,Ghr_D,Gra	one2one	Gar--Garlnc.6468,	Gra--Gralnc.12755,	Ghr_A--Ghrlnc.8382,	Ghr_D--Ghrlnc.51348,	Gba_A--Gbalnc.7143,	Gba_D--Gbalnc.44229,
6	Gar,Gba_A,Gba_D,Ghr_A,Ghr_D,Gra	one2one	Gar--Garlnc.1315,	Gra--Gralnc.4190,	Ghr_A--Ghrlnc.1472,	Ghr_D--Ghrlnc.47318,	Gba_A--Gbalnc.1371,	Gba_D--Gbalnc.40672,
6	Gar,Gba_A,Gba_D,Ghr_A,Ghr_D,Gra	one2one	Gar--Garlnc.16873,	Gra--Gralnc.1400,	Ghr_A--Ghrlnc.21385,	Ghr_D--Ghrlnc.66138,	Gba_A--Gbalnc.18195,	Gba_D--Gbalnc.57435,
6	Gar,Gba_A,Gba_D,Ghr_A,Ghr_D,Gra	one2one	Gar--Garlnc.15019,	Gra--Gralnc.5752,	Ghr_A--Ghrlnc.32023,	Ghr_D--Ghrlnc.67318,	Gba_A--Gbalnc.19064,	Gba_D--Gbalnc.69261,
6	Gar,Gba_A,Gba_D,Ghr_A,Ghr_D,Gra	one2one	Gar--Garlnc.8085,	Gra--Gralnc.27064,	Ghr_A--Ghrlnc.10071,	Ghr_D--Ghrlnc.55593,	Gba_A--Gbalnc.8579,	Gba_D--Gbalnc.48022,
6	Gar,Gba_A,Gba_D,Ghr_A,Ghr_D,Gra	one2one	Gar--Garlnc.11166,	Gra--Gralnc.25179,	Ghr_A--Ghrlnc.13625,	Ghr_D--Ghrlnc.59160,	Gba_A--Gbalnc.11688,	Gba_D--Gbalnc.51249,
6	Gar,Gba_A,Gba_D,Ghr_A,Ghr_D,Gra	one2one	Gar--Garlnc.21263,	Gra--Gralnc.10532,	Ghr_A--Ghrlnc.18225,	Ghr_D--Ghrlnc.71135,	Gba_A--Gbalnc.22977,	Gba_D--Gbalnc.61784,
6	Gar,Gba_A,Gba_D,Ghr_A,Ghr_D,Gra	one2one	Gar--Garlnc.18284,	Gra--Gralnc.2724,	Ghr_A--Ghrlnc.23245,	Ghr_D--Ghrlnc.71612,	Gba_A--Gbalnc.19749,	Gba_D--Gbalnc.62217,
6	Gar,Gba_A,Gba_D,Ghr_A,Ghr_D,Gra	one2one	Gar--Garlnc.25172,	Gra--Gralnc.16076,	Ghr_A--Ghrlnc.32843,	Ghr_D--Ghrlnc.74111,	Gba_A--Gbalnc.28050,	Gba_D--Gbalnc.64504,
6	Gar,Gba_A,Gba_D,Ghr_A,Ghr_D,Gra	one2one	Gar--Garlnc.3269,	Gra--Gralnc.3398,	Ghr_A--Ghrlnc.5010,	Ghr_D--Ghrlnc.52718,	Gba_A--Gbalnc.4347,	Gba_D--Gbalnc.45429,
6	Gar,Gba_A,Gba_D,Ghr_A,Ghr_D,Gra	one2one	Gar--Garlnc.27698,	Gra--Gralnc.26945,	Ghr_A--Ghrlnc.9551,	Ghr_D--Ghrlnc.51040,	Gba_A--Gbalnc.8154,	Gba_D--Gbalnc.43966,
5	Gar,Gba_A,Gba_D,Ghr_A,Ghr_D	one2one	Gar--Garlnc.935,	0	Ghr_A--Ghrlnc.1063,	Ghr_D--Ghrlnc.46898,	Gba_A--Gbalnc.993,	Gba_D--Gbalnc.40288,
5	Gar,Gba_A,Gba_D,Ghr_A,Ghr_D	one2one	Gar--Garlnc.9339,	0	Ghr_A--Ghrlnc.11564,	Ghr_D--Ghrlnc.57222,	Gba_A--Gbalnc.9870,	Gba_D--Gbalnc.49360,
5	Gar,Gba_D,Ghr_A,Ghr_D,Gra	one2one	Gar--Garlnc.14251,	Gra--Gralnc.23547,	Ghr_A--Ghrlnc.11817,	Ghr_D--Ghrlnc.57459,	0	Gba_D--Gbalnc.49586,
5	Gar,Gba_D,Ghr_A,Ghr_D,Gra	one2one	Gar--Garlnc.9687,	Gra--Gralnc.23674,	Ghr_A--Ghrlnc.11966,	Ghr_D--Ghrlnc.57583,	0	Gba_D--Gbalnc.49715,
5	Gba_A,Gba_D,Ghr_A,Ghr_D,Gra	one2one	0	Gra--Gralnc.24535,	Ghr_A--Ghrlnc.12913,	Ghr_D--Ghrlnc.58472,	Gba_A--Gbalnc.11044,	Gba_D--Gbalnc.50575,
5	Gba_A,Gba_D,Ghr_A,Ghr_D,Gra	one2one	0	Gra--Gralnc.25329,	Ghr_A--Ghrlnc.13799,	Ghr_D--Ghrlnc.59337,	Gba_A--Gbalnc.11849,	Gba_D--Gbalnc.51405,
5	Gar,Gba_A,Gba_D,Ghr_A,Ghr_D	one2one	Gar--Garlnc.1364,	0	Ghr_A--Ghrlnc.1397,	Ghr_D--Ghrlnc.48234,	Gba_A--Gbalnc.1312,	Gba_D--Gbalnc.41453,
5	Gar,Gba_A,Gba_D,Ghr_A,Ghr_D	one2one	Gar--Garlnc.11869,	0	Ghr_A--Ghrlnc.14490,	Ghr_D--Ghrlnc.59942,	Gba_A--Gbalnc.12407,	Gba_D--Gbalnc.51953,
5	Gar,Gba_A,Gba_D,Ghr_A,Ghr_D	one2one	Gar--Garlnc.11876,	0	Ghr_A--Ghrlnc.14498,	Ghr_D--Ghrlnc.59949,	Gba_A--Gbalnc.12413,	Gba_D--Gbalnc.51958,
5	Gar,Gba_D,Ghr_A,Ghr_D,Gra	one2one	Gar--Garlnc.8284,	Gra--Gralnc.34039,	Ghr_A--Ghrlnc.15674,	Ghr_D--Ghrlnc.55357,	0	Gba_D--Gbalnc.47743,
5	Gba_A,Gba_D,Ghr_A,Ghr_D,Gra	one2one	0	Gra--Gralnc.20183,	Ghr_A--Ghrlnc.15776,	Ghr_D--Ghrlnc.82123,	Gba_A--Gbalnc.13417,	Gba_D--Gbalnc.71543,
[truncated: 6,903 more rows]

## Sheet: PC
Supplemental Table 2. Conservation of the identified lincRNAs (PC)
Conserved in the no. of (sub)genomes	(sub)genomes	Family	Ghr_A	Ghr_D	Gba_A	Gba_D	Gar	Gra
6	Gar,Gba_A,Gba_D,Ghr_A,Ghr_D,Gra	many2many	Ghr_A--Ghrlnc.38204,Ghr_A--Ghrlnc.491,Ghr_A--Ghrlnc.492,Ghr_A--Ghrlnc.38196,Ghr_A--Ghrlnc.38197,Ghr_A--Ghrlnc.38198,Ghr_A--Ghrlnc.38199,Ghr_A--Ghrlnc.38200,Ghr_A--Ghrlnc.38201,Ghr_A--Ghrlnc.38205,Ghr_A--Ghrlnc.38208,Ghr_A--Ghrlnc.38209,Ghr_A--Ghrlnc.479,Ghr_A--Ghrlnc.480,Ghr_A--Ghrlnc.482,Ghr_A--Ghrlnc.483,Ghr_A--Ghrlnc.484,Ghr_A--Ghrlnc.485,Ghr_A--Ghrlnc.489,Ghr_A--Ghrlnc.493,Ghr_A--Ghrlnc.18653…	Ghr_D--Ghrlnc.46352,Ghr_D--Ghrlnc.81447,Ghr_D--Ghrlnc.46355,Ghr_D--Ghrlnc.46358,Ghr_D--Ghrlnc.46359,Ghr_D--Ghrlnc.46361,Ghr_D--Ghrlnc.46362,Ghr_D--Ghrlnc.46363,Ghr_D--Ghrlnc.46364,Ghr_D--Ghrlnc.46366,Ghr_D--Ghrlnc.81446,Ghr_D--Ghrlnc.81444,Ghr_D--Ghrlnc.81445,Ghr_D--Ghrlnc.81443,	Gba_A--Gbalnc.439,Gba_A--Gbalnc.440,Gba_A--Gbalnc.443,Gba_A--Gbalnc.445,Gba_A--Gbalnc.446,Gba_A--Gbalnc.448,Gba_A--Gbalnc.449,Gba_A--Gbalnc.450,Gba_A--Gbalnc.451,Gba_A--Gbalnc.32660,Gba_A--Gbalnc.32661,Gba_A--Gbalnc.32662,Gba_A--Gbalnc.32663,Gba_A--Gbalnc.32664,Gba_A--Gbalnc.32666,Gba_A--Gbalnc.32669,Gba_A--Gbalnc.32670,Gba_A--Gbalnc.437,	Gba_D--Gbalnc.70655,Gba_D--Gbalnc.70656,Gba_D--Gbalnc.70657,Gba_D--Gbalnc.70658,Gba_D--Gbalnc.70659,Gba_D--Gbalnc.70661,Gba_D--Gbalnc.71043,Gba_D--Gbalnc.71039,Gba_D--Gbalnc.71042,Gba_D--Gbalnc.39789,Gba_D--Gbalnc.39792,Gba_D--Gbalnc.39798,Gba_D--Gbalnc.39799,Gba_D--Gbalnc.39801,Gba_D--Gbalnc.39802,Gba_D--Gbalnc.39804,	Gar--Garlnc.428,Gar--Garlnc.429,Gar--Garlnc.430,Gar--Garlnc.431,Gar--Garlnc.27784,Gar--Garlnc.427,Gar--Garlnc.27627,Gar--Garlnc.27628,Gar--Garlnc.27629,Gar--Garlnc.27630,Gar--Garlnc.27631,Gar--Garlnc.27632,Gar--Garlnc.27790,Gar--Garlnc.27791,Gar--Garlnc.27801,Gar--Garlnc.27802,Gar--Garlnc.27636,Gar--Garlnc.27637,Gar--Garlnc.27638,Gar--Garlnc.27639,Gar--Garlnc.27641,	Gra--Gralnc.19548,Gra--Gralnc.19552,Gra--Gralnc.3306,Gra--Gralnc.3309,Gra--Gralnc.3310,Gra--Gralnc.13388,Gra--Gralnc.13389,Gra--Gralnc.3319,
6	Gar,Gba_A,Gba_D,Ghr_A,Ghr_D,Gra	many2many	Ghr_A--Ghrlnc.9617,Ghr_A--Ghrlnc.9626,Ghr_A--Ghrlnc.9628,Ghr_A--Ghrlnc.9632,Ghr_A--Ghrlnc.9648,Ghr_A--Ghrlnc.9616,Ghr_A--Ghrlnc.9618,Ghr_A--Ghrlnc.9619,Ghr_A--Ghrlnc.9620,Ghr_A--Ghrlnc.9623,Ghr_A--Ghrlnc.9624,Ghr_A--Ghrlnc.9629,Ghr_A--Ghrlnc.9630,Ghr_A--Ghrlnc.9631,Ghr_A--Ghrlnc.9633,Ghr_A--Ghrlnc.9634,Ghr_A--Ghrlnc.9636,Ghr_A--Ghrlnc.9653,Ghr_A--Ghrlnc.9654,	Ghr_D--Ghrlnc.60972,Ghr_D--Ghrlnc.60976,Ghr_D--Ghrlnc.60977,Ghr_D--Ghrlnc.60978,Ghr_D--Ghrlnc.60979,Ghr_D--Ghrlnc.60984,Ghr_D--Ghrlnc.60992,Ghr_D--Ghrlnc.60964,Ghr_D--Ghrlnc.60966,Ghr_D--Ghrlnc.60970,Ghr_D--Ghrlnc.60965,	Gba_A--Gbalnc.8214,Gba_A--Gbalnc.8217,Gba_A--Gbalnc.8218,Gba_A--Gbalnc.8219,Gba_A--Gbalnc.8220,Gba_A--Gbalnc.8221,Gba_A--Gbalnc.8222,Gba_A--Gbalnc.8223,Gba_A--Gbalnc.8226,Gba_A--Gbalnc.8227,Gba_A--Gbalnc.8229,Gba_A--Gbalnc.8230,Gba_A--Gbalnc.8232,Gba_A--Gbalnc.8233,Gba_A--Gbalnc.8234,Gba_A--Gbalnc.8235,Gba_A--Gbalnc.8237,Gba_A--Gbalnc.8238,Gba_A--Gbalnc.8243,Gba_A--Gbalnc.8246,Gba_A--Gbalnc.8248,…	Gba_D--Gbalnc.52802,Gba_D--Gbalnc.52804,Gba_D--Gbalnc.52805,Gba_D--Gbalnc.52814,Gba_D--Gbalnc.52811,Gba_D--Gbalnc.52812,Gba_D--Gbalnc.52813,Gba_D--Gbalnc.52821,Gba_D--Gbalnc.52837,Gba_D--Gbalnc.52822,Gba_D--Gbalnc.52829,Gba_D--Gbalnc.52808,Gba_D--Gbalnc.52761,	Gar--Garlnc.12841,Gar--Garlnc.12842,Gar--Garlnc.12844,Gar--Garlnc.12847,Gar--Garlnc.12848,Gar--Garlnc.12849,Gar--Garlnc.12850,Gar--Garlnc.12888,Gar--Garlnc.12889,Gar--Garlnc.12852,Gar--Garlnc.12853,Gar--Garlnc.12854,Gar--Garlnc.12855,Gar--Garlnc.12857,	Gra--Gralnc.26808,Gra--Gralnc.26809,Gra--Gralnc.26815,Gra--Gralnc.26792,Gra--Gralnc.26811,Gra--Gralnc.26802,Gra--Gralnc.26750,Gra--Gralnc.26751,Gra--Gralnc.26758,Gra--Gralnc.26759,Gra--Gralnc.38181,Gra--Gralnc.38182,Gra--Gralnc.38183,
6	Gar,Gba_A,Gba_D,Ghr_A,Ghr_D,Gra	many2many	Ghr_A--Ghrlnc.14057,Ghr_A--Ghrlnc.14060,Ghr_A--Ghrlnc.4072,Ghr_A--Ghrlnc.4078,Ghr_A--Ghrlnc.4084,Ghr_A--Ghrlnc.4085,Ghr_A--Ghrlnc.14053,Ghr_A--Ghrlnc.14054,Ghr_A--Ghrlnc.14061,Ghr_A--Ghrlnc.14062,Ghr_A--Ghrlnc.4076,Ghr_A--Ghrlnc.4079,Ghr_A--Ghrlnc.4082,Ghr_A--Ghrlnc.4083,Ghr_A--Ghrlnc.4086,Ghr_A--Ghrlnc.4087,Ghr_A--Ghrlnc.4089,Ghr_A--Ghrlnc.4090,Ghr_A--Ghrlnc.4091,Ghr_A--Ghrlnc.4096,Ghr_A--Ghrlnc…	Ghr_D--Ghrlnc.49751,Ghr_D--Ghrlnc.49754,Ghr_D--Ghrlnc.49759,Ghr_D--Ghrlnc.49760,Ghr_D--Ghrlnc.49762,Ghr_D--Ghrlnc.49763,Ghr_D--Ghrlnc.49767,Ghr_D--Ghrlnc.49768,Ghr_D--Ghrlnc.49769,	Gba_A--Gbalnc.12070,Gba_A--Gbalnc.12072,Gba_A--Gbalnc.12077,Gba_A--Gbalnc.12078,Gba_A--Gbalnc.12079,Gba_A--Gbalnc.3589,Gba_A--Gbalnc.3590,Gba_A--Gbalnc.3592,Gba_A--Gbalnc.4102,Gba_A--Gbalnc.4103,Gba_A--Gbalnc.3598,Gba_A--Gbalnc.4099,Gba_A--Gbalnc.4105,Gba_A--Gbalnc.3596,Gba_A--Gbalnc.3597,	Gba_D--Gbalnc.42854,Gba_D--Gbalnc.42858,Gba_D--Gbalnc.42859,Gba_D--Gbalnc.42865,Gba_D--Gbalnc.42867,Gba_D--Gbalnc.42868,Gba_D--Gbalnc.42869,Gba_D--Gbalnc.42872,Gba_D--Gbalnc.45580,	Gar--Garlnc.10050,Gar--Garlnc.11513,Gar--Garlnc.11516,Gar--Garlnc.11517,Gar--Garlnc.24798,Gar--Garlnc.5209,Gar--Garlnc.5211,Gar--Garlnc.5213,Gar--Garlnc.5214,Gar--Garlnc.5215,	Gra--Gralnc.11383,Gra--Gralnc.11385,Gra--Gralnc.11388,Gra--Gralnc.11389,Gra--Gralnc.11390,Gra--Gralnc.11391,Gra--Gralnc.11393,Gra--Gralnc.11394,Gra--Gralnc.11396,Gra--Gralnc.11374,Gra--Gralnc.11375,Gra--Gralnc.36163,Gra--Gralnc.36164,Gra--Gralnc.36165,Gra--Gralnc.11399,Gra--Gralnc.36161,
6	Gar,Gba_A,Gba_D,Ghr_A,Ghr_D,Gra	many2many	Ghr_A--Ghrlnc.36743,Ghr_A--Ghrlnc.36745,Ghr_A--Ghrlnc.36746,Ghr_A--Ghrlnc.40076,Ghr_A--Ghrlnc.36744,Ghr_A--Ghrlnc.36748,Ghr_A--Ghrlnc.36749,Ghr_A--Ghrlnc.40066,Ghr_A--Ghrlnc.40068,Ghr_A--Ghrlnc.40069,Ghr_A--Ghrlnc.40077,Ghr_A--Ghrlnc.40078,Ghr_A--Ghrlnc.5413,Ghr_A--Ghrlnc.5415,Ghr_A--Ghrlnc.5416,Ghr_A--Ghrlnc.5419,Ghr_A--Ghrlnc.5410,Ghr_A--Ghrlnc.40063,Ghr_A--Ghrlnc.40064,Ghr_A--Ghrlnc.40081,	Ghr_D--Ghrlnc.80119,Ghr_D--Ghrlnc.80120,Ghr_D--Ghrlnc.80121,Ghr_D--Ghrlnc.80122,Ghr_D--Ghrlnc.80124,Ghr_D--Ghrlnc.80125,Ghr_D--Ghrlnc.82937,Ghr_D--Ghrlnc.52382,Ghr_D--Ghrlnc.82992,Ghr_D--Ghrlnc.82996,Ghr_D--Ghrlnc.52380,Ghr_D--Ghrlnc.82934,Ghr_D--Ghrlnc.82999,Ghr_D--Ghrlnc.52376,Ghr_D--Ghrlnc.52377,Ghr_D--Ghrlnc.80131,	Gba_A--Gbalnc.31439,Gba_A--Gbalnc.31440,Gba_A--Gbalnc.31442,Gba_A--Gbalnc.31444,Gba_A--Gbalnc.31445,Gba_A--Gbalnc.31446,Gba_A--Gbalnc.31448,Gba_A--Gbalnc.34185,Gba_A--Gbalnc.34189,Gba_A--Gbalnc.34190,Gba_A--Gbalnc.34193,Gba_A--Gbalnc.34194,Gba_A--Gbalnc.4663,Gba_A--Gbalnc.4664,Gba_A--Gbalnc.34181,Gba_A--Gbalnc.34183,Gba_A--Gbalnc.4668,Gba_A--Gbalnc.34195,Gba_A--Gbalnc.34196,Gba_A--Gbalnc.34197,Gb…	Gba_D--Gbalnc.45141,Gba_D--Gbalnc.69964,Gba_D--Gbalnc.69965,Gba_D--Gbalnc.69966,Gba_D--Gbalnc.69967,Gba_D--Gbalnc.69970,Gba_D--Gbalnc.72334,Gba_D--Gbalnc.72333,Gba_D--Gbalnc.72335,	Gar--Garlnc.28778,Gar--Garlnc.33031,Gar--Garlnc.32998,Gar--Garlnc.32999,Gar--Garlnc.33000,Gar--Garlnc.38054,Gar--Garlnc.2982,Gar--Garlnc.33004,Gar--Garlnc.38725,	Gra--Gralnc.18526,Gra--Gralnc.18527,Gra--Gralnc.20952,Gra--Gralnc.20953,Gra--Gralnc.20958,Gra--Gralnc.20959,Gra--Gralnc.5943,Gra--Gralnc.18521,Gra--Gralnc.20951,
6	Gar,Gba_A,Gba_D,Ghr_A,Ghr_D,Gra	many2many	Ghr_A--Ghrlnc.13922,Ghr_A--Ghrlnc.13911,Ghr_A--Ghrlnc.13912,Ghr_A--Ghrlnc.13913,Ghr_A--Ghrlnc.13914,Ghr_A--Ghrlnc.13915,Ghr_A--Ghrlnc.13916,Ghr_A--Ghrlnc.13917,Ghr_A--Ghrlnc.13919,Ghr_A--Ghrlnc.13920,Ghr_A--Ghrlnc.13925,Ghr_A--Ghrlnc.13931,Ghr_A--Ghrlnc.13936,Ghr_A--Ghrlnc.17272,Ghr_A--Ghrlnc.17273,Ghr_A--Ghrlnc.17274,Ghr_A--Ghrlnc.13928,Ghr_A--Ghrlnc.17278,Ghr_A--Ghrlnc.13909,Ghr_A--Ghrlnc.17265…	Ghr_D--Ghrlnc.59447,Ghr_D--Ghrlnc.59449,Ghr_D--Ghrlnc.59450,Ghr_D--Ghrlnc.59451,Ghr_D--Ghrlnc.59452,Ghr_D--Ghrlnc.59454,Ghr_D--Ghrlnc.59439,Ghr_D--Ghrlnc.59440,Ghr_D--Ghrlnc.62042,Ghr_D--Ghrlnc.62033,Ghr_D--Ghrlnc.62036,Ghr_D--Ghrlnc.62034,Ghr_D--Ghrlnc.62035,Ghr_D--Ghrlnc.62038,Ghr_D--Ghrlnc.62039,Ghr_D--Ghrlnc.62040,Ghr_D--Ghrlnc.62041,Ghr_D--Ghrlnc.62043,	Gba_A--Gbalnc.11952,Gba_A--Gbalnc.11953,Gba_A--Gbalnc.11954,Gba_A--Gbalnc.11958,Gba_A--Gbalnc.11960,Gba_A--Gbalnc.11961,Gba_A--Gbalnc.14710,Gba_A--Gbalnc.14711,Gba_A--Gbalnc.14712,Gba_A--Gbalnc.14718,Gba_A--Gbalnc.14720,Gba_A--Gbalnc.14721,Gba_A--Gbalnc.14722,Gba_A--Gbalnc.14723,Gba_A--Gbalnc.11963,Gba_A--Gbalnc.14715,Gba_A--Gbalnc.14716,Gba_A--Gbalnc.11965,	Gba_D--Gbalnc.53774,Gba_D--Gbalnc.53775,Gba_D--Gbalnc.51502,Gba_D--Gbalnc.51503,Gba_D--Gbalnc.51507,Gba_D--Gbalnc.51508,Gba_D--Gbalnc.53769,Gba_D--Gbalnc.53770,Gba_D--Gbalnc.53771,Gba_D--Gbalnc.53772,Gba_D--Gbalnc.51518,	Gar--Garlnc.11410,Gar--Garlnc.11412,Gar--Garlnc.11419,Gar--Garlnc.13701,Gar--Garlnc.11422,Gar--Garlnc.11425,Gar--Garlnc.36947,	Gra--Gralnc.25435,Gra--Gralnc.28099,Gra--Gralnc.28102,Gra--Gralnc.28103,Gra--Gralnc.25440,Gra--Gralnc.25449,Gra--Gralnc.25432,
6	Gar,Gba_A,Gba_D,Ghr_A,Ghr_D,Gra	many2many	Ghr_A--Ghrlnc.27204,Ghr_A--Ghrlnc.27215,Ghr_A--Ghrlnc.27221,Ghr_A--Ghrlnc.27222,Ghr_A--Ghrlnc.27226,Ghr_A--Ghrlnc.27230,Ghr_A--Ghrlnc.27234,Ghr_A--Ghrlnc.27192,Ghr_A--Ghrlnc.27195,Ghr_A--Ghrlnc.27197,Ghr_A--Ghrlnc.27202,Ghr_A--Ghrlnc.27203,Ghr_A--Ghrlnc.27206,Ghr_A--Ghrlnc.27209,Ghr_A--Ghrlnc.27212,Ghr_A--Ghrlnc.27213,Ghr_A--Ghrlnc.27217,Ghr_A--Ghrlnc.27218,Ghr_A--Ghrlnc.27219,Ghr_A--Ghrlnc.27220…	Ghr_D--Ghrlnc.71364,Ghr_D--Ghrlnc.71366,Ghr_D--Ghrlnc.71368,Ghr_D--Ghrlnc.71372,Ghr_D--Ghrlnc.71373,Ghr_D--Ghrlnc.71374,Ghr_D--Ghrlnc.71377,Ghr_D--Ghrlnc.75947,Ghr_D--Ghrlnc.75948,Ghr_D--Ghrlnc.75950,Ghr_D--Ghrlnc.75951,Ghr_D--Ghrlnc.75945,Ghr_D--Ghrlnc.75953,Ghr_D--Ghrlnc.71357,	Gba_A--Gbalnc.23181,Gba_A--Gbalnc.23192,Gba_A--Gbalnc.23194,Gba_A--Gbalnc.23196,Gba_A--Gbalnc.23198,Gba_A--Gbalnc.23199,Gba_A--Gbalnc.23201,Gba_A--Gbalnc.23202,Gba_A--Gbalnc.23203,Gba_A--Gbalnc.23204,Gba_A--Gbalnc.23205,Gba_A--Gbalnc.23206,Gba_A--Gbalnc.23208,Gba_A--Gbalnc.23210,Gba_A--Gbalnc.23213,Gba_A--Gbalnc.2973,Gba_A--Gbalnc.27639,	Gba_D--Gbalnc.61976,Gba_D--Gbalnc.61977,Gba_D--Gbalnc.61971,Gba_D--Gbalnc.61972,Gba_D--Gbalnc.61987,Gba_D--Gbalnc.61991,Gba_D--Gbalnc.61994,	Gar--Garlnc.21446,Gar--Garlnc.21454,Gar--Garlnc.21455,Gar--Garlnc.21456,Gar--Garlnc.21465,Gar--Garlnc.21466,Gar--Garlnc.21448,Gar--Garlnc.21480,Gar--Garlnc.21481,Gar--Garlnc.21478,Gar--Garlnc.21439,	Gra--Gralnc.13556,Gra--Gralnc.13558,Gra--Gralnc.13561,Gra--Gralnc.13557,Gra--Gralnc.38024,
4	Gba_A,Gba_D,Ghr_A,Ghr_D	many2many	Ghr_A--Ghrlnc.15281,Ghr_A--Ghrlnc.15285,Ghr_A--Ghrlnc.15297,Ghr_A--Ghrlnc.7178,Ghr_A--Ghrlnc.7184,Ghr_A--Ghrlnc.7190,Ghr_A--Ghrlnc.15276,Ghr_A--Ghrlnc.15278,Ghr_A--Ghrlnc.15279,Ghr_A--Ghrlnc.15280,Ghr_A--Ghrlnc.15283,Ghr_A--Ghrlnc.15284,Ghr_A--Ghrlnc.15287,Ghr_A--Ghrlnc.15288,Ghr_A--Ghrlnc.15289,Ghr_A--Ghrlnc.15290,Ghr_A--Ghrlnc.15291,Ghr_A--Ghrlnc.15292,Ghr_A--Ghrlnc.15294,Ghr_A--Ghrlnc.15295,Gh…	Ghr_D--Ghrlnc.82894,Ghr_D--Ghrlnc.82895,Ghr_D--Ghrlnc.52805,Ghr_D--Ghrlnc.52806,Ghr_D--Ghrlnc.52807,Ghr_D--Ghrlnc.55567,Ghr_D--Ghrlnc.55569,Ghr_D--Ghrlnc.80397,Ghr_D--Ghrlnc.80398,Ghr_D--Ghrlnc.80399,Ghr_D--Ghrlnc.80400,Ghr_D--Ghrlnc.80402,Ghr_D--Ghrlnc.80407,Ghr_D--Ghrlnc.86734,Ghr_D--Ghrlnc.86735,Ghr_D--Ghrlnc.86736,	Gba_A--Gbalnc.13037,Gba_A--Gbalnc.13038,Gba_A--Gbalnc.13039,Gba_A--Gbalnc.13040,Gba_A--Gbalnc.13041,Gba_A--Gbalnc.13042,Gba_A--Gbalnc.13043,Gba_A--Gbalnc.13044,Gba_A--Gbalnc.13045,Gba_A--Gbalnc.13046,Gba_A--Gbalnc.1675,Gba_A--Gbalnc.1685,Gba_A--Gbalnc.1687,Gba_A--Gbalnc.1688,Gba_A--Gbalnc.1689,Gba_A--Gbalnc.1690,Gba_A--Gbalnc.1691,Gba_A--Gbalnc.27371,Gba_A--Gbalnc.27372,Gba_A--Gbalnc.27373,Gba_A-…	Gba_D--Gbalnc.43352,	0	0
6	Gar,Gba_A,Gba_D,Ghr_A,Ghr_D,Gra	many2many	Ghr_A--Ghrlnc.14813,Ghr_A--Ghrlnc.14815,Ghr_A--Ghrlnc.14820,Ghr_A--Ghrlnc.27787,Ghr_A--Ghrlnc.27817,Ghr_A--Ghrlnc.27823,Ghr_A--Ghrlnc.27827,Ghr_A--Ghrlnc.14817,Ghr_A--Ghrlnc.14819,Ghr_A--Ghrlnc.14822,Ghr_A--Ghrlnc.14823,Ghr_A--Ghrlnc.14824,Ghr_A--Ghrlnc.14825,Ghr_A--Ghrlnc.14829,Ghr_A--Ghrlnc.14830,Ghr_A--Ghrlnc.14831,Ghr_A--Ghrlnc.14832,Ghr_A--Ghrlnc.27820,Ghr_A--Ghrlnc.27826,Ghr_A--Ghrlnc.27828…	Ghr_D--Ghrlnc.60229,Ghr_D--Ghrlnc.71844,Ghr_D--Ghrlnc.71845,Ghr_D--Ghrlnc.60231,Ghr_D--Ghrlnc.71843,Ghr_D--Ghrlnc.71846,Ghr_D--Ghrlnc.71848,Ghr_D--Ghrlnc.71849,Ghr_D--Ghrlnc.60233,Ghr_D--Ghrlnc.60236,Ghr_D--Ghrlnc.71841,Ghr_D--Ghrlnc.62991,Ghr_D--Ghrlnc.62996,	Gba_A--Gbalnc.12696,Gba_A--Gbalnc.12700,Gba_A--Gbalnc.12701,Gba_A--Gbalnc.12702,Gba_A--Gbalnc.12706,Gba_A--Gbalnc.12707,Gba_A--Gbalnc.12708,Gba_A--Gbalnc.23655,Gba_A--Gbalnc.23656,	Gba_D--Gbalnc.52191,Gba_D--Gbalnc.62405,Gba_D--Gbalnc.62406,Gba_D--Gbalnc.62403,Gba_D--Gbalnc.62408,Gba_D--Gbalnc.62410,Gba_D--Gbalnc.52194,Gba_D--Gbalnc.52195,Gba_D--Gbalnc.62399,	Gar--Garlnc.12167,Gar--Garlnc.21888,Gar--Garlnc.21889,Gar--Garlnc.21890,Gar--Garlnc.21891,Gar--Garlnc.21892,Gar--Garlnc.21896,Gar--Garlnc.21443,	Gra--Gralnc.26161,Gra--Gralnc.14043,Gra--Gralnc.14044,Gra--Gralnc.14045,Gra--Gralnc.14046,Gra--Gralnc.14047,Gra--Gralnc.14051,Gra--Gralnc.14052,Gra--Gralnc.14053,Gra--Gralnc.14055,Gra--Gralnc.26167,Gra--Gralnc.14273,
6	Gar,Gba_A,Gba_D,Ghr_A,Ghr_D,Gra	many2many	Ghr_A--Ghrlnc.18671,Ghr_A--Ghrlnc.44411,Ghr_A--Ghrlnc.44424,Ghr_A--Ghrlnc.44428,Ghr_A--Ghrlnc.44429,Ghr_A--Ghrlnc.10780,Ghr_A--Ghrlnc.10781,Ghr_A--Ghrlnc.10782,Ghr_A--Ghrlnc.10783,Ghr_A--Ghrlnc.10784,Ghr_A--Ghrlnc.10785,Ghr_A--Ghrlnc.10786,Ghr_A--Ghrlnc.10789,Ghr_A--Ghrlnc.10790,Ghr_A--Ghrlnc.18664,Ghr_A--Ghrlnc.18665,Ghr_A--Ghrlnc.18670,Ghr_A--Ghrlnc.44415,Ghr_A--Ghrlnc.44416,Ghr_A--Ghrlnc.44417…	Ghr_D--Ghrlnc.87139,Ghr_D--Ghrlnc.87140,Ghr_D--Ghrlnc.87144,Ghr_D--Ghrlnc.63330,Ghr_D--Ghrlnc.56452,Ghr_D--Ghrlnc.87134,Ghr_D--Ghrlnc.87142,Ghr_D--Ghrlnc.56444,Ghr_D--Ghrlnc.87137,	Gba_A--Gbalnc.9195,Gba_A--Gbalnc.9197,Gba_A--Gbalnc.9198,Gba_A--Gbalnc.9200,Gba_A--Gbalnc.15940,Gba_A--Gbalnc.15941,Gba_A--Gbalnc.15942,Gba_A--Gbalnc.38026,Gba_A--Gbalnc.38028,Gba_A--Gbalnc.38029,Gba_A--Gbalnc.38031,Gba_A--Gbalnc.38034,Gba_A--Gbalnc.38039,Gba_A--Gbalnc.38041,Gba_A--Gbalnc.38024,Gba_A--Gbalnc.38025,	Gba_D--Gbalnc.48675,Gba_D--Gbalnc.54926,Gba_D--Gbalnc.75929,Gba_D--Gbalnc.75932,Gba_D--Gbalnc.75936,Gba_D--Gbalnc.75938,Gba_D--Gbalnc.75941,Gba_D--Gbalnc.75943,Gba_D--Gbalnc.75944,Gba_D--Gbalnc.48670,Gba_D--Gbalnc.48672,Gba_D--Gbalnc.54930,	Gar--Garlnc.35294,Gar--Garlnc.7517,Gar--Garlnc.7518,Gar--Garlnc.35284,Gar--Garlnc.35292,	Gra--Gralnc.36535,Gra--Gralnc.36536,Gra--Gralnc.36539,Gra--Gralnc.36541,Gra--Gralnc.36544,
6	Gar,Gba_A,Gba_D,Ghr_A,Ghr_D,Gra	many2many	Ghr_A--Ghrlnc.27249,Ghr_A--Ghrlnc.27250,Ghr_A--Ghrlnc.27283,Ghr_A--Ghrlnc.27236,Ghr_A--Ghrlnc.27254,Ghr_A--Ghrlnc.27259,Ghr_A--Ghrlnc.27262,Ghr_A--Ghrlnc.27273,Ghr_A--Ghrlnc.27275,Ghr_A--Ghrlnc.27280,Ghr_A--Ghrlnc.27281,Ghr_A--Ghrlnc.27288,Ghr_A--Ghrlnc.27289,	Ghr_D--Ghrlnc.71390,Ghr_D--Ghrlnc.71403,Ghr_D--Ghrlnc.71404,Ghr_D--Ghrlnc.71405,Ghr_D--Ghrlnc.71406,Ghr_D--Ghrlnc.71409,Ghr_D--Ghrlnc.71410,Ghr_D--Ghrlnc.71418,Ghr_D--Ghrlnc.71419,Ghr_D--Ghrlnc.71420,Ghr_D--Ghrlnc.71421,	Gba_A--Gbalnc.23214,Gba_A--Gbalnc.23243,Gba_A--Gbalnc.23245,Gba_A--Gbalnc.23220,Gba_A--Gbalnc.23227,Gba_A--Gbalnc.23229,Gba_A--Gbalnc.23249,Gba_A--Gbalnc.23250,Gba_A--Gbalnc.23251,Gba_A--Gbalnc.23252,Gba_A--Gbalnc.23223,Gba_A--Gbalnc.23224,	Gba_D--Gbalnc.62000,Gba_D--Gbalnc.62007,Gba_D--Gbalnc.62009,Gba_D--Gbalnc.62011,Gba_D--Gbalnc.62012,Gba_D--Gbalnc.62013,Gba_D--Gbalnc.62014,Gba_D--Gbalnc.62015,Gba_D--Gbalnc.62029,Gba_D--Gbalnc.62030,Gba_D--Gbalnc.62031,Gba_D--Gbalnc.62032,Gba_D--Gbalnc.62034,Gba_D--Gbalnc.62038,Gba_D--Gbalnc.62042,	Gar--Garlnc.21510,Gar--Garlnc.21511,Gar--Garlnc.21512,Gar--Garlnc.21513,Gar--Garlnc.21514,Gar--Garlnc.21515,Gar--Garlnc.21526,Gar--Garlnc.21527,Gar--Garlnc.21524,Gar--Garlnc.21531,	Gra--Gralnc.13579,Gra--Gralnc.13582,Gra--Gralnc.13593,Gra--Gralnc.13594,Gra--Gralnc.13596,Gra--Gralnc.13597,Gra--Gralnc.13601,Gra--Gralnc.13602,Gra--Gralnc.13569,Gra--Gralnc.13590,
6	Gar,Gba_A,Gba_D,Ghr_A,Ghr_D,Gra	many2many	Ghr_A--Ghrlnc.25549,Ghr_A--Ghrlnc.25551,Ghr_A--Ghrlnc.25558,Ghr_A--Ghrlnc.25561,Ghr_A--Ghrlnc.24061,Ghr_A--Ghrlnc.24063,Ghr_A--Ghrlnc.24064,Ghr_A--Ghrlnc.24065,Ghr_A--Ghrlnc.25541,Ghr_A--Ghrlnc.25542,Ghr_A--Ghrlnc.25543,Ghr_A--Ghrlnc.25547,Ghr_A--Ghrlnc.25550,Ghr_A--Ghrlnc.25552,Ghr_A--Ghrlnc.25553,Ghr_A--Ghrlnc.25554,Ghr_A--Ghrlnc.25556,Ghr_A--Ghrlnc.25557,Ghr_A--Ghrlnc.25560,Ghr_A--Ghrlnc.25563…	Ghr_D--Ghrlnc.69755,Ghr_D--Ghrlnc.69756,Ghr_D--Ghrlnc.69757,Ghr_D--Ghrlnc.69758,Ghr_D--Ghrlnc.69759,Ghr_D--Ghrlnc.69760,Ghr_D--Ghrlnc.69761,Ghr_D--Ghrlnc.69762,Ghr_D--Ghrlnc.69767,Ghr_D--Ghrlnc.69768,Ghr_D--Ghrlnc.69773,Ghr_D--Ghrlnc.69752,Ghr_D--Ghrlnc.69753,Ghr_D--Ghrlnc.69749,Ghr_D--Ghrlnc.69751,Ghr_D--Ghrlnc.83354,	Gba_A--Gbalnc.21688,Gba_A--Gbalnc.21689,Gba_A--Gbalnc.21690,Gba_A--Gbalnc.21696,Gba_A--Gbalnc.21693,Gba_A--Gbalnc.21699,Gba_A--Gbalnc.21700,Gba_A--Gbalnc.21702,Gba_A--Gbalnc.21708,	Gba_D--Gbalnc.60553,Gba_D--Gbalnc.60555,Gba_D--Gbalnc.60556,Gba_D--Gbalnc.60557,Gba_D--Gbalnc.60560,Gba_D--Gbalnc.60561,Gba_D--Gbalnc.60563,Gba_D--Gbalnc.60564,Gba_D--Gbalnc.60565,Gba_D--Gbalnc.60566,Gba_D--Gbalnc.60567,Gba_D--Gbalnc.60572,Gba_D--Gbalnc.60574,Gba_D--Gbalnc.60575,Gba_D--Gbalnc.72610,	Gar--Garlnc.20029,Gar--Garlnc.20031,Gar--Garlnc.20035,Gar--Garlnc.20041,	Gra--Gralnc.8184,Gra--Gralnc.21221,Gra--Gralnc.9279,Gra--Gralnc.9280,Gra--Gralnc.9286,
6	Gar,Gba_A,Gba_D,Ghr_A,Ghr_D,Gra	many2many	Ghr_A--Ghrlnc.1138,Ghr_A--Ghrlnc.44432,Ghr_A--Ghrlnc.44433,Ghr_A--Ghrlnc.44440,Ghr_A--Ghrlnc.44586,Ghr_A--Ghrlnc.1120,Ghr_A--Ghrlnc.1121,Ghr_A--Ghrlnc.1123,Ghr_A--Ghrlnc.1124,Ghr_A--Ghrlnc.1126,Ghr_A--Ghrlnc.1128,Ghr_A--Ghrlnc.1130,Ghr_A--Ghrlnc.1132,Ghr_A--Ghrlnc.1133,Ghr_A--Ghrlnc.1135,Ghr_A--Ghrlnc.1136,Ghr_A--Ghrlnc.1137,Ghr_A--Ghrlnc.44435,Ghr_A--Ghrlnc.44437,Ghr_A--Ghrlnc.44439,	Ghr_D--Ghrlnc.46962,Ghr_D--Ghrlnc.87150,Ghr_D--Ghrlnc.87152,Ghr_D--Ghrlnc.87154,Ghr_D--Ghrlnc.87155,Ghr_D--Ghrlnc.87156,Ghr_D--Ghrlnc.87157,Ghr_D--Ghrlnc.46964,	Gba_A--Gbalnc.1046,Gba_A--Gbalnc.1048,Gba_A--Gbalnc.1050,Gba_A--Gbalnc.1051,Gba_A--Gbalnc.1052,Gba_A--Gbalnc.1054,Gba_A--Gbalnc.1056,Gba_A--Gbalnc.1057,Gba_A--Gbalnc.1058,Gba_A--Gbalnc.1061,	Gba_D--Gbalnc.40336,Gba_D--Gbalnc.40338,Gba_D--Gbalnc.40339,Gba_D--Gbalnc.40341,Gba_D--Gbalnc.75949,Gba_D--Gbalnc.75950,Gba_D--Gbalnc.40350,Gba_D--Gbalnc.40351,Gba_D--Gbalnc.75952,Gba_D--Gbalnc.75953,Gba_D--Gbalnc.40349,	Gar--Garlnc.975,Gar--Garlnc.976,Gar--Garlnc.981,Gar--Garlnc.986,Gar--Garlnc.35299,Gar--Garlnc.8564,Gar--Garlnc.8566,Gar--Garlnc.8565,Gar--Garlnc.8568,Gar--Garlnc.8569,Gar--Garlnc.8571,Gar--Garlnc.35310,Gar--Garlnc.35311,	Gra--Gralnc.3899,Gra--Gralnc.36547,Gra--Gralnc.36548,Gra--Gralnc.36554,Gra--Gralnc.36555,Gra--Gralnc.36560,
6	Gar,Gba_A,Gba_D,Ghr_A,Ghr_D,Gra	many2many	Ghr_A--Ghrlnc.15407,Ghr_A--Ghrlnc.15408,Ghr_A--Ghrlnc.22738,Ghr_A--Ghrlnc.22739,Ghr_A--Ghrlnc.15391,Ghr_A--Ghrlnc.15398,Ghr_A--Ghrlnc.15411,Ghr_A--Ghrlnc.22720,Ghr_A--Ghrlnc.22723,Ghr_A--Ghrlnc.22729,Ghr_A--Ghrlnc.22732,Ghr_A--Ghrlnc.22736,Ghr_A--Ghrlnc.27494,Ghr_A--Ghrlnc.40084,	Ghr_D--Ghrlnc.83455,Ghr_D--Ghrlnc.83457,Ghr_D--Ghrlnc.83458,Ghr_D--Ghrlnc.83459,Ghr_D--Ghrlnc.83450,Ghr_D--Ghrlnc.83451,Ghr_D--Ghrlnc.60713,Ghr_D--Ghrlnc.60717,Ghr_D--Ghrlnc.60712,	Gba_A--Gbalnc.19329,Gba_A--Gbalnc.23415,Gba_A--Gbalnc.23416,	Gba_D--Gbalnc.52580,Gba_D--Gbalnc.52582,Gba_D--Gbalnc.52584,Gba_D--Gbalnc.52585,	Gar--Garlnc.38540,Gar--Garlnc.38541,Gar--Garlnc.38553,Gar--Garlnc.38554,Gar--Garlnc.38555,Gar--Garlnc.38556,Gar--Garlnc.38535,Gar--Garlnc.38549,	Gra--Gralnc.2836,Gra--Gralnc.2837,Gra--Gralnc.2839,Gra--Gralnc.2841,Gra--Gralnc.2842,Gra--Gralnc.2843,Gra--Gralnc.2847,Gra--Gralnc.2848,Gra--Gralnc.2850,Gra--Gralnc.2852,Gra--Gralnc.2853,Gra--Gralnc.2855,Gra--Gralnc.2856,Gra--Gralnc.2857,Gra--Gralnc.2858,Gra--Gralnc.2859,Gra--Gralnc.2860,Gra--Gralnc.2861,Gra--Gralnc.2862,Gra--Gralnc.2864,Gra--Gralnc.2865,Gra--Gralnc.2866,Gra--Gralnc.2867,Gra--Gra…
6	Gar,Gba_A,Gba_D,Ghr_A,Ghr_D,Gra	many2many	Ghr_A--Ghrlnc.12829,Ghr_A--Ghrlnc.12830,Ghr_A--Ghrlnc.31135,Ghr_A--Ghrlnc.31136,Ghr_A--Ghrlnc.31133,Ghr_A--Ghrlnc.31138,Ghr_A--Ghrlnc.31141,Ghr_A--Ghrlnc.31142,Ghr_A--Ghrlnc.31143,Ghr_A--Ghrlnc.12828,Ghr_A--Ghrlnc.12832,Ghr_A--Ghrlnc.12833,Ghr_A--Ghrlnc.12834,Ghr_A--Ghrlnc.12835,Ghr_A--Ghrlnc.12841,Ghr_A--Ghrlnc.31194,	Ghr_D--Ghrlnc.58386,Ghr_D--Ghrlnc.58387,Ghr_D--Ghrlnc.58388,Ghr_D--Ghrlnc.74958,Ghr_D--Ghrlnc.74959,Ghr_D--Ghrlnc.74960,Ghr_D--Ghrlnc.74961,Ghr_D--Ghrlnc.74962,Ghr_D--Ghrlnc.74965,Ghr_D--Ghrlnc.74952,Ghr_D--Ghrlnc.74955,Ghr_D--Ghrlnc.75012,Ghr_D--Ghrlnc.58394,	Gba_A--Gbalnc.26630,Gba_A--Gbalnc.26631,Gba_A--Gbalnc.26625,Gba_A--Gbalnc.26626,Gba_A--Gbalnc.26628,Gba_A--Gbalnc.26675,Gba_A--Gbalnc.10975,Gba_A--Gbalnc.26671,	Gba_D--Gbalnc.50490,Gba_D--Gbalnc.50491,Gba_D--Gbalnc.50492,Gba_D--Gbalnc.65281,Gba_D--Gbalnc.65285,Gba_D--Gbalnc.65286,Gba_D--Gbalnc.65280,	Gar--Garlnc.10454,Gar--Garlnc.10457,Gar--Garlnc.26451,Gar--Garlnc.26452,Gar--Garlnc.26453,Gar--Garlnc.26456,Gar--Garlnc.26458,Gar--Garlnc.26461,Gar--Garlnc.10460,Gar--Garlnc.10462,	Gra--Gralnc.24453,Gra--Gralnc.24454,Gra--Gralnc.24459,Gra--Gralnc.24460,Gra--Gralnc.24461,Gra--Gralnc.30889,Gra--Gralnc.30890,Gra--Gralnc.30891,Gra--Gralnc.30877,Gra--Gralnc.30881,Gra--Gralnc.30882,Gra--Gralnc.30883,Gra--Gralnc.24464,
6	Gar,Gba_A,Gba_D,Ghr_A,Ghr_D,Gra	many2many	Ghr_A--Ghrlnc.38356,Ghr_A--Ghrlnc.38322,Ghr_A--Ghrlnc.38329,Ghr_A--Ghrlnc.38330,Ghr_A--Ghrlnc.38331,Ghr_A--Ghrlnc.38332,Ghr_A--Ghrlnc.38335,Ghr_A--Ghrlnc.38338,Ghr_A--Ghrlnc.38342,Ghr_A--Ghrlnc.38343,Ghr_A--Ghrlnc.38344,Ghr_A--Ghrlnc.38358,Ghr_A--Ghrlnc.38392,Ghr_A--Ghrlnc.38393,Ghr_A--Ghrlnc.38394,Ghr_A--Ghrlnc.38395,Ghr_A--Ghrlnc.38349,Ghr_A--Ghrlnc.38351,	Ghr_D--Ghrlnc.81623,Ghr_D--Ghrlnc.81624,Ghr_D--Ghrlnc.81625,Ghr_D--Ghrlnc.81557,Ghr_D--Ghrlnc.81573,Ghr_D--Ghrlnc.81574,Ghr_D--Ghrlnc.81575,Ghr_D--Ghrlnc.81621,Ghr_D--Ghrlnc.81630,Ghr_D--Ghrlnc.81633,Ghr_D--Ghrlnc.81636,Ghr_D--Ghrlnc.81582,Ghr_D--Ghrlnc.81627,Ghr_D--Ghrlnc.81639,Ghr_D--Ghrlnc.81590,	Gba_A--Gbalnc.32775,Gba_A--Gbalnc.32783,Gba_A--Gbalnc.32787,Gba_A--Gbalnc.32839,Gba_A--Gbalnc.32842,Gba_A--Gbalnc.32853,	Gba_D--Gbalnc.71140,Gba_D--Gbalnc.71147,Gba_D--Gbalnc.71148,Gba_D--Gbalnc.71153,Gba_D--Gbalnc.71152,Gba_D--Gbalnc.71182,Gba_D--Gbalnc.71193,Gba_D--Gbalnc.71197,Gba_D--Gbalnc.71198,Gba_D--Gbalnc.71199,Gba_D--Gbalnc.71156,Gba_D--Gbalnc.71184,Gba_D--Gbalnc.71186,	Gar--Garlnc.27504,Gar--Garlnc.27510,Gar--Garlnc.27511,Gar--Garlnc.27459,Gar--Garlnc.27460,Gar--Garlnc.27457,Gar--Garlnc.27465,	Gra--Gralnc.19668,Gra--Gralnc.19675,Gra--Gralnc.19680,Gra--Gralnc.19681,Gra--Gralnc.19715,Gra--Gralnc.19716,Gra--Gralnc.19717,
6	Gar,Gba_A,Gba_D,Ghr_A,Ghr_D,Gra	many2many	Ghr_A--Ghrlnc.38061,Ghr_A--Ghrlnc.38064,Ghr_A--Ghrlnc.38065,Ghr_A--Ghrlnc.38068,Ghr_A--Ghrlnc.38073,Ghr_A--Ghrlnc.38077,Ghr_A--Ghrlnc.38083,Ghr_A--Ghrlnc.38063,Ghr_A--Ghrlnc.38066,Ghr_A--Ghrlnc.38067,Ghr_A--Ghrlnc.38069,Ghr_A--Ghrlnc.38070,Ghr_A--Ghrlnc.38071,Ghr_A--Ghrlnc.38072,Ghr_A--Ghrlnc.38078,Ghr_A--Ghrlnc.38080,Ghr_A--Ghrlnc.38081,Ghr_A--Ghrlnc.38082,Ghr_A--Ghrlnc.38084,Ghr_A--Ghrlnc.38085…	Ghr_D--Ghrlnc.81319,Ghr_D--Ghrlnc.81321,Ghr_D--Ghrlnc.81322,Ghr_D--Ghrlnc.81323,Ghr_D--Ghrlnc.81324,Ghr_D--Ghrlnc.81327,Ghr_D--Ghrlnc.81330,Ghr_D--Ghrlnc.81334,Ghr_D--Ghrlnc.81336,	Gba_A--Gbalnc.32564,Gba_A--Gbalnc.32565,Gba_A--Gbalnc.32568,Gba_A--Gbalnc.32569,Gba_A--Gbalnc.32570,Gba_A--Gbalnc.32573,Gba_A--Gbalnc.32574,Gba_A--Gbalnc.32575,Gba_A--Gbalnc.32576,Gba_A--Gbalnc.32578,Gba_A--Gbalnc.32580,	Gba_D--Gbalnc.70918,Gba_D--Gbalnc.70921,Gba_D--Gbalnc.70924,Gba_D--Gbalnc.70925,Gba_D--Gbalnc.70928,Gba_D--Gbalnc.70930,	Gar--Garlnc.38169,Gar--Garlnc.27763,Gar--Garlnc.27764,Gar--Garlnc.27765,Gar--Garlnc.27766,Gar--Garlnc.38159,Gar--Garlnc.38160,Gar--Garlnc.38161,Gar--Garlnc.38163,Gar--Garlnc.38164,Gar--Garlnc.38180,Gar--Garlnc.38158,Gar--Garlnc.38162,	Gra--Gralnc.19419,Gra--Gralnc.19422,Gra--Gralnc.19425,
6	Gar,Gba_A,Gba_D,Ghr_A,Ghr_D,Gra	many2many	Ghr_A--Ghrlnc.14945,Ghr_A--Ghrlnc.14948,Ghr_A--Ghrlnc.14954,Ghr_A--Ghrlnc.14962,Ghr_A--Ghrlnc.14965,Ghr_A--Ghrlnc.33625,Ghr_A--Ghrlnc.14947,Ghr_A--Ghrlnc.14950,Ghr_A--Ghrlnc.14953,Ghr_A--Ghrlnc.14956,Ghr_A--Ghrlnc.14957,Ghr_A--Ghrlnc.14958,Ghr_A--Ghrlnc.14959,Ghr_A--Ghrlnc.14960,Ghr_A--Ghrlnc.14961,Ghr_A--Ghrlnc.14963,Ghr_A--Ghrlnc.32113,Ghr_A--Ghrlnc.32114,	Ghr_D--Ghrlnc.60319,Ghr_D--Ghrlnc.60323,Ghr_D--Ghrlnc.60324,	Gba_A--Gbalnc.12795,Gba_A--Gbalnc.12797,Gba_A--Gbalnc.12798,Gba_A--Gbalnc.12799,Gba_A--Gbalnc.12801,Gba_A--Gbalnc.12802,Gba_A--Gbalnc.12803,Gba_A--Gbalnc.12804,Gba_A--Gbalnc.12805,Gba_A--Gbalnc.28754,Gba_A--Gbalnc.27444,Gba_A--Gbalnc.27447,Gba_A--Gbalnc.27449,Gba_A--Gbalnc.27443,	Gba_D--Gbalnc.52285,Gba_D--Gbalnc.52286,Gba_D--Gbalnc.52288,Gba_D--Gbalnc.52289,Gba_D--Gbalnc.67249,Gba_D--Gbalnc.67236,Gba_D--Gbalnc.67237,Gba_D--Gbalnc.67232,Gba_D--Gbalnc.67245,	Gar--Garlnc.12276,Gar--Garlnc.12278,Gar--Garlnc.12280,Gar--Garlnc.12281,Gar--Garlnc.12282,Gar--Garlnc.12283,Gar--Garlnc.12285,Gar--Garlnc.12286,Gar--Garlnc.12287,Gar--Garlnc.38686,Gar--Garlnc.38687,Gar--Garlnc.38688,Gar--Garlnc.38689,Gar--Garlnc.38690,	Gra--Gralnc.26240,Gra--Gralnc.32799,Gra--Gralnc.32801,Gra--Gralnc.32808,
6	Gar,Gba_A,Gba_D,Ghr_A,Ghr_D,Gra	many2many	Ghr_A--Ghrlnc.32204,Ghr_A--Ghrlnc.32206,Ghr_A--Ghrlnc.32209,Ghr_A--Ghrlnc.33409,Ghr_A--Ghrlnc.32205,Ghr_A--Ghrlnc.32207,Ghr_A--Ghrlnc.32208,Ghr_A--Ghrlnc.32210,Ghr_A--Ghrlnc.32211,Ghr_A--Ghrlnc.32212,Ghr_A--Ghrlnc.32218,Ghr_A--Ghrlnc.32219,Ghr_A--Ghrlnc.32220,Ghr_A--Ghrlnc.33410,Ghr_A--Ghrlnc.33412,Ghr_A--Ghrlnc.41449,Ghr_A--Ghrlnc.33414,	Ghr_D--Ghrlnc.76059,Ghr_D--Ghrlnc.76063,Ghr_D--Ghrlnc.76966,Ghr_D--Ghrlnc.76967,Ghr_D--Ghrlnc.76968,Ghr_D--Ghrlnc.76969,Ghr_D--Ghrlnc.76970,Ghr_D--Ghrlnc.76971,Ghr_D--Ghrlnc.76972,Ghr_D--Ghrlnc.84413,Ghr_D--Ghrlnc.76057,Ghr_D--Ghrlnc.88170,Ghr_D--Ghrlnc.88176,	Gba_A--Gbalnc.27508,Gba_A--Gbalnc.27509,Gba_A--Gbalnc.27510,Gba_A--Gbalnc.27514,Gba_A--Gbalnc.28554,Gba_A--Gbalnc.28555,Gba_A--Gbalnc.28558,Gba_A--Gbalnc.28559,Gba_A--Gbalnc.28563,Gba_A--Gbalnc.28564,Gba_A--Gbalnc.35431,Gba_A--Gbalnc.38964,	Gba_D--Gbalnc.66271,Gba_D--Gbalnc.67071,Gba_D--Gbalnc.67073,Gba_D--Gbalnc.73575,	Gar--Garlnc.24612,Gar--Garlnc.24613,Gar--Garlnc.24614,Gar--Garlnc.24616,Gar--Garlnc.24617,Gar--Garlnc.25487,Gar--Garlnc.25488,Gar--Garlnc.25489,	Gra--Gralnc.32635,Gra--Gralnc.32631,Gra--Gralnc.32632,Gra--Gralnc.32633,Gra--Gralnc.32627,Gra--Gralnc.37480,Gra--Gralnc.37481,
6	Gar,Gba_A,Gba_D,Ghr_A,Ghr_D,Gra	many2many	Ghr_A--Ghrlnc.38589,Ghr_A--Ghrlnc.38592,Ghr_A--Ghrlnc.38594,Ghr_A--Ghrlnc.38586,Ghr_A--Ghrlnc.38591,Ghr_A--Ghrlnc.38598,Ghr_A--Ghrlnc.38599,Ghr_A--Ghrlnc.38604,Ghr_A--Ghrlnc.38605,Ghr_A--Ghrlnc.38607,Ghr_A--Ghrlnc.38610,Ghr_A--Ghrlnc.38611,Ghr_A--Ghrlnc.9099,Ghr_A--Ghrlnc.7628,Ghr_A--Ghrlnc.7629,	Ghr_D--Ghrlnc.81809,Ghr_D--Ghrlnc.81810,Ghr_D--Ghrlnc.81812,Ghr_D--Ghrlnc.81813,Ghr_D--Ghrlnc.81821,Ghr_D--Ghrlnc.81825,Ghr_D--Ghrlnc.81826,Ghr_D--Ghrlnc.81827,Ghr_D--Ghrlnc.81831,Ghr_D--Ghrlnc.81832,	Gba_A--Gbalnc.7801,Gba_A--Gbalnc.33039,Gba_A--Gbalnc.33040,Gba_A--Gbalnc.6540,	Gba_D--Gbalnc.43686,Gba_D--Gbalnc.71370,Gba_D--Gbalnc.71371,Gba_D--Gbalnc.71374,Gba_D--Gbalnc.71376,Gba_D--Gbalnc.71379,Gba_D--Gbalnc.71380,Gba_D--Gbalnc.71382,Gba_D--Gbalnc.71384,Gba_D--Gbalnc.71386,Gba_D--Gbalnc.71388,Gba_D--Gbalnc.71390,Gba_D--Gbalnc.71391,Gba_D--Gbalnc.71393,	Gar--Garlnc.27211,Gar--Garlnc.27223,Gar--Garlnc.27204,Gar--Garlnc.27206,Gar--Garlnc.27208,Gar--Garlnc.27221,	Gra--Gralnc.19878,Gra--Gralnc.19884,Gra--Gralnc.19888,Gra--Gralnc.19890,Gra--Gralnc.19892,Gra--Gralnc.19893,Gra--Gralnc.19895,Gra--Gralnc.19898,Gra--Gralnc.19899,Gra--Gralnc.19876,Gra--Gralnc.19911,Gra--Gralnc.30185,
6	Gar,Gba_A,Gba_D,Ghr_A,Ghr_D,Gra	many2many	Ghr_A--Ghrlnc.1096,Ghr_A--Ghrlnc.1097,Ghr_A--Ghrlnc.1103,Ghr_A--Ghrlnc.43902,Ghr_A--Ghrlnc.1086,Ghr_A--Ghrlnc.1089,Ghr_A--Ghrlnc.1090,Ghr_A--Ghrlnc.1092,Ghr_A--Ghrlnc.1098,Ghr_A--Ghrlnc.1099,Ghr_A--Ghrlnc.1100,Ghr_A--Ghrlnc.1101,Ghr_A--Ghrlnc.1102,Ghr_A--Ghrlnc.1105,Ghr_A--Ghrlnc.43900,Ghr_A--Ghrlnc.9832,Ghr_A--Ghrlnc.9835,	Ghr_D--Ghrlnc.46915,Ghr_D--Ghrlnc.46917,Ghr_D--Ghrlnc.46918,Ghr_D--Ghrlnc.60781,Ghr_D--Ghrlnc.60783,Ghr_D--Ghrlnc.86561,Ghr_D--Ghrlnc.86562,Ghr_D--Ghrlnc.86563,Ghr_D--Ghrlnc.86566,Ghr_D--Ghrlnc.86569,Ghr_D--Ghrlnc.86570,Ghr_D--Ghrlnc.86571,Ghr_D--Ghrlnc.60790,Ghr_D--Ghrlnc.60789,	Gba_A--Gbalnc.1017,Gba_A--Gbalnc.1019,Gba_A--Gbalnc.1020,Gba_A--Gbalnc.1024,Gba_A--Gbalnc.1025,Gba_A--Gbalnc.1026,Gba_A--Gbalnc.1027,Gba_A--Gbalnc.1028,Gba_A--Gbalnc.1030,Gba_A--Gbalnc.37581,Gba_A--Gbalnc.8405,Gba_A--Gbalnc.37583,Gba_A--Gbalnc.37585,	Gba_D--Gbalnc.40303,Gba_D--Gbalnc.40304,Gba_D--Gbalnc.40310,Gba_D--Gbalnc.40311,Gba_D--Gbalnc.52529,Gba_D--Gbalnc.52530,Gba_D--Gbalnc.52525,Gba_D--Gbalnc.75416,	Gar--Garlnc.34939,Gar--Garlnc.34945,Gar--Garlnc.957,	Gra--Gralnc.3861,Gra--Gralnc.3867,Gra--Gralnc.26639,Gra--Gralnc.26634,Gra--Gralnc.26640,
6	Gar,Gba_A,Gba_D,Ghr_A,Ghr_D,Gra	many2many	Ghr_A--Ghrlnc.27083,Ghr_A--Ghrlnc.27456,Ghr_A--Ghrlnc.27459,Ghr_A--Ghrlnc.27460,Ghr_A--Ghrlnc.27465,Ghr_A--Ghrlnc.27468,Ghr_A--Ghrlnc.27470,Ghr_A--Ghrlnc.30620,Ghr_A--Ghrlnc.9727,Ghr_A--Ghrlnc.27457,Ghr_A--Ghrlnc.27461,Ghr_A--Ghrlnc.27466,Ghr_A--Ghrlnc.27467,Ghr_A--Ghrlnc.27469,Ghr_A--Ghrlnc.27471,Ghr_A--Ghrlnc.27472,Ghr_A--Ghrlnc.27475,Ghr_A--Ghrlnc.9725,Ghr_A--Ghrlnc.9730,	Ghr_D--Ghrlnc.60884,Ghr_D--Ghrlnc.60886,Ghr_D--Ghrlnc.60887,Ghr_D--Ghrlnc.60888,Ghr_D--Ghrlnc.60889,Ghr_D--Ghrlnc.60894,Ghr_D--Ghrlnc.60895,Ghr_D--Ghrlnc.71569,Ghr_D--Ghrlnc.71570,Ghr_D--Ghrlnc.74444,Ghr_D--Ghrlnc.60890,Ghr_D--Ghrlnc.60891,Ghr_D--Ghrlnc.60892,Ghr_D--Ghrlnc.60898,Ghr_D--Ghrlnc.71575,	Gba_A--Gbalnc.23397,Gba_A--Gbalnc.23398,Gba_A--Gbalnc.8108,Gba_A--Gbalnc.8110,Gba_A--Gbalnc.8111,Gba_A--Gbalnc.8112,Gba_A--Gbalnc.8320,	Gba_D--Gbalnc.52735,Gba_D--Gbalnc.62185,Gba_D--Gbalnc.61876,Gba_D--Gbalnc.52738,Gba_D--Gbalnc.52742,	Gar--Garlnc.21665,Gar--Garlnc.21668,Gar--Garlnc.21669,Gar--Garlnc.12748,Gar--Garlnc.26902,	Gra--Gralnc.13750,Gra--Gralnc.13743,Gra--Gralnc.13747,Gra--Gralnc.26722,Gra--Gralnc.26723,Gra--Gralnc.26725,Gra--Gralnc.26721,Gra--Gralnc.13753,
6	Gar,Gba_A,Gba_D,Ghr_A,Ghr_D,Gra	many2many	Ghr_A--Ghrlnc.14696,Ghr_A--Ghrlnc.9335,Ghr_A--Ghrlnc.9734,Ghr_A--Ghrlnc.9336,Ghr_A--Ghrlnc.14693,Ghr_A--Ghrlnc.14690,	Ghr_D--Ghrlnc.60106,Ghr_D--Ghrlnc.60111,Ghr_D--Ghrlnc.60113,Ghr_D--Ghrlnc.60114,Ghr_D--Ghrlnc.60116,Ghr_D--Ghrlnc.60876,Ghr_D--Ghrlnc.60877,Ghr_D--Ghrlnc.60880,	Gba_A--Gbalnc.12581,Gba_A--Gbalnc.12582,Gba_A--Gbalnc.12575,Gba_A--Gbalnc.12584,Gba_A--Gbalnc.12585,Gba_A--Gbalnc.12586,Gba_A--Gbalnc.12577,Gba_A--Gbalnc.12578,Gba_A--Gbalnc.12587,Gba_A--Gbalnc.12596,	Gba_D--Gbalnc.52093,Gba_D--Gbalnc.52091,Gba_D--Gbalnc.52094,Gba_D--Gbalnc.52095,Gba_D--Gbalnc.52096,Gba_D--Gbalnc.52097,Gba_D--Gbalnc.52099,Gba_D--Gbalnc.52100,Gba_D--Gbalnc.52103,	Gar--Garlnc.36945,Gar--Garlnc.12721,Gar--Garlnc.12723,Gar--Garlnc.37714,Gar--Garlnc.37718,Gar--Garlnc.12040,Gar--Garlnc.12041,Gar--Garlnc.12044,Gar--Garlnc.12045,Gar--Garlnc.12046,Gar--Garlnc.12047,Gar--Garlnc.12048,Gar--Garlnc.12049,Gar--Garlnc.12052,Gar--Garlnc.12053,Gar--Garlnc.12064,	Gra--Gralnc.26050,Gra--Gralnc.26052,Gra--Gralnc.26054,Gra--Gralnc.26056,Gra--Gralnc.26059,Gra--Gralnc.26063,Gra--Gralnc.26064,Gra--Gralnc.26712,Gra--Gralnc.26716,
6	Gar,Gba_A,Gba_D,Ghr_A,Ghr_D,Gra	many2many	Ghr_A--Ghrlnc.33719,Ghr_A--Ghrlnc.33724,Ghr_A--Ghrlnc.33933,Ghr_A--Ghrlnc.33941,Ghr_A--Ghrlnc.33707,Ghr_A--Ghrlnc.33709,Ghr_A--Ghrlnc.33710,Ghr_A--Ghrlnc.33711,Ghr_A--Ghrlnc.33712,Ghr_A--Ghrlnc.33713,Ghr_A--Ghrlnc.33714,Ghr_A--Ghrlnc.33718,Ghr_A--Ghrlnc.33725,Ghr_A--Ghrlnc.33934,Ghr_A--Ghrlnc.33935,	Ghr_D--Ghrlnc.77240,Ghr_D--Ghrlnc.77242,Ghr_D--Ghrlnc.77247,Ghr_D--Ghrlnc.77248,Ghr_D--Ghrlnc.77255,Ghr_D--Ghrlnc.77258,Ghr_D--Ghrlnc.77497,	Gba_A--Gbalnc.28823,Gba_A--Gbalnc.28838,Gba_A--Gbalnc.28839,Gba_A--Gbalnc.28840,Gba_A--Gbalnc.28841,Gba_A--Gbalnc.28843,Gba_A--Gbalnc.28845,Gba_A--Gbalnc.28846,Gba_A--Gbalnc.28847,Gba_A--Gbalnc.29031,Gba_A--Gbalnc.29032,Gba_A--Gbalnc.28854,	Gba_D--Gbalnc.67320,Gba_D--Gbalnc.67331,Gba_D--Gbalnc.67334,	Gar--Garlnc.24290,Gar--Garlnc.24291,Gar--Garlnc.24293,Gar--Garlnc.24294,Gar--Garlnc.24295,Gar--Garlnc.24297,Gar--Garlnc.24298,Gar--Garlnc.24299,Gar--Garlnc.24300,Gar--Garlnc.24304,Gar--Garlnc.24305,Gar--Garlnc.24275,Gar--Garlnc.24271,Gar--Garlnc.23970,Gar--Garlnc.24312,	Gra--Gralnc.32884,Gra--Gralnc.32898,Gra--Gralnc.32909,Gra--Gralnc.32901,Gra--Gralnc.32905,Gra--Gralnc.33113,
6	Gar,Gba_A,Gba_D,Ghr_A,Ghr_D,Gra	many2many	Ghr_A--Ghrlnc.38270,Ghr_A--Ghrlnc.38274,Ghr_A--Ghrlnc.38284,Ghr_A--Ghrlnc.38264,Ghr_A--Ghrlnc.38266,Ghr_A--Ghrlnc.38267,Ghr_A--Ghrlnc.38269,Ghr_A--Ghrlnc.38273,Ghr_A--Ghrlnc.38277,Ghr_A--Ghrlnc.38279,Ghr_A--Ghrlnc.38281,Ghr_A--Ghrlnc.38282,Ghr_A--Ghrlnc.38283,Ghr_A--Ghrlnc.38285,Ghr_A--Ghrlnc.38289,	Ghr_D--Ghrlnc.81522,Ghr_D--Ghrlnc.81523,Ghr_D--Ghrlnc.81499,Ghr_D--Ghrlnc.81500,Ghr_D--Ghrlnc.81479,Ghr_D--Ghrlnc.81503,Ghr_D--Ghrlnc.81504,Ghr_D--Ghrlnc.81505,Ghr_D--Ghrlnc.81512,Ghr_D--Ghrlnc.81513,Ghr_D--Ghrlnc.81514,Ghr_D--Ghrlnc.81520,	Gba_A--Gbalnc.32726,Gba_A--Gbalnc.32727,Gba_A--Gbalnc.32728,Gba_A--Gbalnc.32729,Gba_A--Gbalnc.32733,Gba_A--Gbalnc.32735,Gba_A--Gbalnc.32738,Gba_A--Gbalnc.32719,Gba_A--Gbalnc.32721,Gba_A--Gbalnc.32722,Gba_A--Gbalnc.32720,Gba_A--Gbalnc.32724,	Gba_D--Gbalnc.71095,Gba_D--Gbalnc.71110,	Gar--Garlnc.27584,Gar--Garlnc.27587,Gar--Garlnc.27591,Gar--Garlnc.27595,Gar--Garlnc.27606,Gar--Garlnc.27557,Gar--Garlnc.27558,Gar--Garlnc.27559,Gar--Garlnc.27560,Gar--Garlnc.27601,Gar--Garlnc.27602,Gar--Garlnc.27607,Gar--Garlnc.27609,	Gra--Gralnc.19616,Gra--Gralnc.19635,Gra--Gralnc.19612,
6	Gar,Gba_A,Gba_D,Ghr_A,Ghr_D,Gra	many2many	Ghr_A--Ghrlnc.33909,Ghr_A--Ghrlnc.33907,Ghr_A--Ghrlnc.33908,	Ghr_D--Ghrlnc.48089,Ghr_D--Ghrlnc.77448,Ghr_D--Ghrlnc.77450,Ghr_D--Ghrlnc.77451,Ghr_D--Ghrlnc.77452,Ghr_D--Ghrlnc.77453,Ghr_D--Ghrlnc.77454,Ghr_D--Ghrlnc.77456,Ghr_D--Ghrlnc.77457,Ghr_D--Ghrlnc.77458,Ghr_D--Ghrlnc.77460,Ghr_D--Ghrlnc.77461,Ghr_D--Ghrlnc.77463,Ghr_D--Ghrlnc.77464,Ghr_D--Ghrlnc.77465,Ghr_D--Ghrlnc.77466,Ghr_D--Ghrlnc.77468,Ghr_D--Ghrlnc.77469,Ghr_D--Ghrlnc.77472,Ghr_D--Ghrlnc.77475,	Gba_A--Gbalnc.2014,Gba_A--Gbalnc.29001,Gba_A--Gbalnc.29004,Gba_A--Gbalnc.29005,Gba_A--Gbalnc.29006,Gba_A--Gbalnc.29008,	Gba_D--Gbalnc.41321,Gba_D--Gbalnc.67517,Gba_D--Gbalnc.67519,Gba_D--Gbalnc.67520,Gba_D--Gbalnc.67522,Gba_D--Gbalnc.67524,Gba_D--Gbalnc.67525,Gba_D--Gbalnc.67527,Gba_D--Gbalnc.67530,Gba_D--Gbalnc.67532,Gba_D--Gbalnc.67500,Gba_D--Gbalnc.67502,Gba_D--Gbalnc.67504,Gba_D--Gbalnc.67505,Gba_D--Gbalnc.67507,Gba_D--Gbalnc.67509,Gba_D--Gbalnc.67510,Gba_D--Gbalnc.67511,Gba_D--Gbalnc.67512,Gba_D--Gbalnc.67513…	Gar--Garlnc.24102,Gar--Garlnc.24108,Gar--Garlnc.24093,Gar--Garlnc.23952,	Gra--Gralnc.33083,Gra--Gralnc.33081,Gra--Gralnc.4876,
6	Gar,Gba_A,Gba_D,Ghr_A,Ghr_D,Gra	many2many	Ghr_A--Ghrlnc.32593,Ghr_A--Ghrlnc.32594,Ghr_A--Ghrlnc.32595,Ghr_A--Ghrlnc.32596,Ghr_A--Ghrlnc.32599,Ghr_A--Ghrlnc.32603,Ghr_A--Ghrlnc.32605,Ghr_A--Ghrlnc.32607,Ghr_A--Ghrlnc.24441,Ghr_A--Ghrlnc.24446,Ghr_A--Ghrlnc.24449,Ghr_A--Ghrlnc.24450,Ghr_A--Ghrlnc.32591,Ghr_A--Ghrlnc.32592,Ghr_A--Ghrlnc.32598,Ghr_A--Ghrlnc.32600,Ghr_A--Ghrlnc.32601,Ghr_A--Ghrlnc.32604,Ghr_A--Ghrlnc.7119,	Ghr_D--Ghrlnc.75743,Ghr_D--Ghrlnc.75744,Ghr_D--Ghrlnc.75745,Ghr_D--Ghrlnc.75740,Ghr_D--Ghrlnc.75741,Ghr_D--Ghrlnc.68723,Ghr_D--Ghrlnc.68728,Ghr_D--Ghrlnc.68729,Ghr_D--Ghrlnc.68722,Ghr_D--Ghrlnc.75736,Ghr_D--Ghrlnc.75737,Ghr_D--Ghrlnc.68719,	Gba_A--Gbalnc.27843,Gba_A--Gbalnc.27844,Gba_A--Gbalnc.27848,Gba_A--Gbalnc.27850,Gba_A--Gbalnc.20806,	Gba_D--Gbalnc.42062,Gba_D--Gbalnc.42064,Gba_D--Gbalnc.65981,Gba_D--Gbalnc.65985,Gba_D--Gbalnc.65986,Gba_D--Gbalnc.65987,Gba_D--Gbalnc.65988,Gba_D--Gbalnc.65979,Gba_D--Gbalnc.65983,Gba_D--Gbalnc.59702,Gba_D--Gbalnc.59707,	Gar--Garlnc.19351,Gar--Garlnc.25793,Gar--Garlnc.25794,Gar--Garlnc.25795,	Gra--Gralnc.31578,Gra--Gralnc.31579,Gra--Gralnc.31575,Gra--Gralnc.31576,Gra--Gralnc.8472,Gra--Gralnc.8470,
6	Gar,Gba_A,Gba_D,Ghr_A,Ghr_D,Gra	many2many	Ghr_A--Ghrlnc.15545,Ghr_A--Ghrlnc.15551,Ghr_A--Ghrlnc.15548,Ghr_A--Ghrlnc.15549,Ghr_A--Ghrlnc.15550,Ghr_A--Ghrlnc.15553,Ghr_A--Ghrlnc.15554,Ghr_A--Ghrlnc.15556,Ghr_A--Ghrlnc.15559,Ghr_A--Ghrlnc.15560,Ghr_A--Ghrlnc.15563,Ghr_A--Ghrlnc.15564,Ghr_A--Ghrlnc.15544,Ghr_A--Ghrlnc.15063,	Ghr_D--Ghrlnc.55246,Ghr_D--Ghrlnc.55247,Ghr_D--Ghrlnc.55248,Ghr_D--Ghrlnc.55250,Ghr_D--Ghrlnc.55251,Ghr_D--Ghrlnc.55257,Ghr_D--Ghrlnc.55258,Ghr_D--Ghrlnc.55259,Ghr_D--Ghrlnc.55262,Ghr_D--Ghrlnc.55263,Ghr_D--Ghrlnc.55265,Ghr_D--Ghrlnc.55266,Ghr_D--Ghrlnc.56246,Ghr_D--Ghrlnc.56248,Ghr_D--Ghrlnc.56249,Ghr_D--Ghrlnc.56250,Ghr_D--Ghrlnc.56254,	Gba_A--Gbalnc.9013,Gba_A--Gbalnc.13216,Gba_A--Gbalnc.13217,Gba_A--Gbalnc.13221,Gba_A--Gbalnc.13222,Gba_A--Gbalnc.13224,Gba_A--Gbalnc.13229,	Gba_D--Gbalnc.47644,Gba_D--Gbalnc.47647,Gba_D--Gbalnc.47652,Gba_D--Gbalnc.47653,Gba_D--Gbalnc.47654,Gba_D--Gbalnc.47657,Gba_D--Gbalnc.47658,Gba_D--Gbalnc.47659,Gba_D--Gbalnc.47660,Gba_D--Gbalnc.47661,	Gar--Garlnc.7703,Gar--Garlnc.8366,Gar--Garlnc.8369,Gar--Garlnc.8370,	Gra--Gralnc.33954,Gra--Gralnc.33960,Gra--Gralnc.33956,Gra--Gralnc.33957,
6	Gar,Gba_A,Gba_D,Ghr_A,Ghr_D,Gra	many2many	Ghr_A--Ghrlnc.2369,Ghr_A--Ghrlnc.2370,Ghr_A--Ghrlnc.2372,Ghr_A--Ghrlnc.40532,Ghr_A--Ghrlnc.40533,Ghr_A--Ghrlnc.40534,Ghr_A--Ghrlnc.2367,Ghr_A--Ghrlnc.2368,Ghr_A--Ghrlnc.2373,Ghr_A--Ghrlnc.2374,Ghr_A--Ghrlnc.2377,Ghr_A--Ghrlnc.2378,Ghr_A--Ghrlnc.2359,Ghr_A--Ghrlnc.2360,Ghr_A--Ghrlnc.2361,Ghr_A--Ghrlnc.2362,Ghr_A--Ghrlnc.2363,Ghr_A--Ghrlnc.2364,Ghr_A--Ghrlnc.40527,Ghr_A--Ghrlnc.40528,	Ghr_D--Ghrlnc.48113,Ghr_D--Ghrlnc.48119,Ghr_D--Ghrlnc.82346,Ghr_D--Ghrlnc.82348,Ghr_D--Ghrlnc.83611,Ghr_D--Ghrlnc.83612,	Gba_A--Gbalnc.34659,Gba_A--Gbalnc.34663,Gba_A--Gbalnc.2052,Gba_A--Gbalnc.2050,Gba_A--Gbalnc.2051,Gba_A--Gbalnc.2054,Gba_A--Gbalnc.2055,Gba_A--Gbalnc.2056,	Gba_D--Gbalnc.41344,Gba_D--Gbalnc.41347,Gba_D--Gbalnc.41348,Gba_D--Gbalnc.71759,Gba_D--Gbalnc.71761,Gba_D--Gbalnc.71763,Gba_D--Gbalnc.72825,Gba_D--Gbalnc.72826,	Gar--Garlnc.3746,	Gra--Gralnc.4904,Gra--Gralnc.20395,Gra--Gralnc.4902,Gra--Gralnc.38189,Gra--Gralnc.38190,Gra--Gralnc.38193,Gra--Gralnc.38194,Gra--Gralnc.38195,Gra--Gralnc.38196,Gra--Gralnc.38198,Gra--Gralnc.38199,Gra--Gralnc.38200,Gra--Gralnc.21437,
6	Gar,Gba_A,Gba_D,Ghr_A,Ghr_D,Gra	many2many	Ghr_A--Ghrlnc.28597,Ghr_A--Ghrlnc.28602,Ghr_A--Ghrlnc.21485,Ghr_A--Ghrlnc.21486,Ghr_A--Ghrlnc.21488,Ghr_A--Ghrlnc.21489,Ghr_A--Ghrlnc.21497,Ghr_A--Ghrlnc.28595,Ghr_A--Ghrlnc.28598,Ghr_A--Ghrlnc.28603,Ghr_A--Ghrlnc.28609,Ghr_A--Ghrlnc.28606,Ghr_A--Ghrlnc.28607,Ghr_A--Ghrlnc.28608,Ghr_A--Ghrlnc.28610,Ghr_A--Ghrlnc.28613,Ghr_A--Ghrlnc.28614,Ghr_A--Ghrlnc.21492,Ghr_A--Ghrlnc.21493,	Ghr_D--Ghrlnc.65955,Ghr_D--Ghrlnc.72541,Ghr_D--Ghrlnc.72542,Ghr_D--Ghrlnc.55619,Ghr_D--Ghrlnc.55620,Ghr_D--Ghrlnc.55621,Ghr_D--Ghrlnc.55622,Ghr_D--Ghrlnc.55623,	Gba_A--Gbalnc.18276,Gba_A--Gbalnc.24294,Gba_A--Gbalnc.24295,Gba_A--Gbalnc.24296,Gba_A--Gbalnc.24292,Gba_A--Gbalnc.24298,Gba_A--Gbalnc.18284,Gba_A--Gbalnc.24299,Gba_A--Gbalnc.8546,Gba_A--Gbalnc.8547,Gba_A--Gbalnc.8543,Gba_A--Gbalnc.8544,Gba_A--Gbalnc.8545,	Gba_D--Gbalnc.48001,Gba_D--Gbalnc.48002,Gba_D--Gbalnc.63032,Gba_D--Gbalnc.63033,Gba_D--Gbalnc.63400,	Gar--Garlnc.22414,Gar--Garlnc.22420,Gar--Garlnc.22421,Gar--Garlnc.22423,Gar--Garlnc.22424,Gar--Garlnc.22425,Gar--Garlnc.22426,Gar--Garlnc.8109,Gar--Garlnc.8108,	Gra--Gralnc.27044,Gra--Gralnc.14983,
6	Gar,Gba_A,Gba_D,Ghr_A,Ghr_D,Gra	many2many	Ghr_A--Ghrlnc.14894,Ghr_A--Ghrlnc.14900,Ghr_A--Ghrlnc.14909,Ghr_A--Ghrlnc.14891,Ghr_A--Ghrlnc.14892,Ghr_A--Ghrlnc.14893,Ghr_A--Ghrlnc.14895,Ghr_A--Ghrlnc.14901,Ghr_A--Ghrlnc.14902,Ghr_A--Ghrlnc.14903,Ghr_A--Ghrlnc.14904,Ghr_A--Ghrlnc.14906,Ghr_A--Ghrlnc.14907,Ghr_A--Ghrlnc.14908,Ghr_A--Ghrlnc.33521,Ghr_A--Ghrlnc.33523,Ghr_A--Ghrlnc.33520,	Ghr_D--Ghrlnc.60276,Ghr_D--Ghrlnc.60278,Ghr_D--Ghrlnc.60280,Ghr_D--Ghrlnc.60282,Ghr_D--Ghrlnc.60283,Ghr_D--Ghrlnc.60284,Ghr_D--Ghrlnc.60285,Ghr_D--Ghrlnc.60286,Ghr_D--Ghrlnc.60287,	Gba_A--Gbalnc.12748,Gba_A--Gbalnc.12749,Gba_A--Gbalnc.12750,Gba_A--Gbalnc.12751,Gba_A--Gbalnc.12756,Gba_A--Gbalnc.12757,Gba_A--Gbalnc.12758,Gba_A--Gbalnc.12760,Gba_A--Gbalnc.12761,Gba_A--Gbalnc.28664,	Gba_D--Gbalnc.52237,Gba_D--Gbalnc.52241,Gba_D--Gbalnc.52242,Gba_D--Gbalnc.67159,	Gar--Garlnc.12220,Gar--Garlnc.12222,Gar--Garlnc.12228,Gar--Garlnc.12229,Gar--Garlnc.12230,Gar--Garlnc.12231,Gar--Garlnc.12233,Gar--Garlnc.12235,Gar--Garlnc.12236,Gar--Garlnc.24527,Gar--Garlnc.24528,	Gra--Gralnc.26205,Gra--Gralnc.26207,Gra--Gralnc.26209,Gra--Gralnc.26210,
6	Gar,Gba_A,Gba_D,Ghr_A,Ghr_D,Gra	many2many	Ghr_A--Ghrlnc.38137,Ghr_A--Ghrlnc.38138,Ghr_A--Ghrlnc.38159,Ghr_A--Ghrlnc.38160,Ghr_A--Ghrlnc.38151,Ghr_A--Ghrlnc.38156,Ghr_A--Ghrlnc.38157,Ghr_A--Ghrlnc.38161,Ghr_A--Ghrlnc.9524,Ghr_A--Ghrlnc.9525,Ghr_A--Ghrlnc.9526,Ghr_A--Ghrlnc.38133,	Ghr_D--Ghrlnc.81391,Ghr_D--Ghrlnc.81396,Ghr_D--Ghrlnc.81398,Ghr_D--Ghrlnc.81399,Ghr_D--Ghrlnc.81400,Ghr_D--Ghrlnc.81401,Ghr_D--Ghrlnc.81404,	Gba_A--Gbalnc.32596,Gba_A--Gbalnc.32611,Gba_A--Gbalnc.32613,Gba_A--Gbalnc.32615,Gba_A--Gbalnc.8154,Gba_A--Gbalnc.8156,Gba_A--Gbalnc.8157,	Gba_D--Gbalnc.70975,Gba_D--Gbalnc.70976,Gba_D--Gbalnc.70977,Gba_D--Gbalnc.70979,Gba_D--Gbalnc.70980,Gba_D--Gbalnc.70984,Gba_D--Gbalnc.70985,Gba_D--Gbalnc.70986,Gba_D--Gbalnc.70987,Gba_D--Gbalnc.70990,Gba_D--Gbalnc.70995,Gba_D--Gbalnc.70996,Gba_D--Gbalnc.52930,Gba_D--Gbalnc.52937,	Gar--Garlnc.27667,Gar--Garlnc.27674,Gar--Garlnc.28927,Gar--Garlnc.27708,Gar--Garlnc.27695,Gar--Garlnc.27685,Gar--Garlnc.12955,	Gra--Gralnc.19482,Gra--Gralnc.19485,Gra--Gralnc.26907,Gra--Gralnc.19480,Gra--Gralnc.26951,Gra--Gralnc.26899,Gra--Gralnc.26901,Gra--Gralnc.26903,
6	Gar,Gba_A,Gba_D,Ghr_A,Ghr_D,Gra	many2many	Ghr_A--Ghrlnc.19290,Ghr_A--Ghrlnc.19299,Ghr_A--Ghrlnc.33801,Ghr_A--Ghrlnc.33805,Ghr_A--Ghrlnc.19289,Ghr_A--Ghrlnc.19292,Ghr_A--Ghrlnc.19297,Ghr_A--Ghrlnc.26013,Ghr_A--Ghrlnc.26014,Ghr_A--Ghrlnc.26015,Ghr_A--Ghrlnc.26016,Ghr_A--Ghrlnc.26017,Ghr_A--Ghrlnc.26022,Ghr_A--Ghrlnc.33806,	Ghr_D--Ghrlnc.77387,Ghr_D--Ghrlnc.77388,Ghr_D--Ghrlnc.77389,Ghr_D--Ghrlnc.70205,Ghr_D--Ghrlnc.70199,Ghr_D--Ghrlnc.70206,Ghr_D--Ghrlnc.84849,Ghr_D--Ghrlnc.84851,	Gba_A--Gbalnc.16409,Gba_A--Gbalnc.16410,Gba_A--Gbalnc.16411,Gba_A--Gbalnc.28924,Gba_A--Gbalnc.28925,Gba_A--Gbalnc.22098,Gba_A--Gbalnc.22099,Gba_A--Gbalnc.22102,Gba_A--Gbalnc.22103,Gba_A--Gbalnc.22104,	Gba_D--Gbalnc.55480,Gba_D--Gbalnc.60972,Gba_D--Gbalnc.73949,Gba_D--Gbalnc.67450,Gba_D--Gbalnc.60968,	Gar--Garlnc.24191,Gar--Garlnc.24195,Gar--Garlnc.20440,Gar--Garlnc.15192,Gar--Garlnc.20430,Gar--Garlnc.20435,Gar--Garlnc.20433,	Gra--Gralnc.29717,Gra--Gralnc.29723,Gra--Gralnc.29725,Gra--Gralnc.29728,Gra--Gralnc.22562,Gra--Gralnc.9688,Gra--Gralnc.9689,Gra--Gralnc.29720,Gra--Gralnc.29721,Gra--Gralnc.9686,
5	Gar,Gba_A,Gba_D,Ghr_A,Gra	many2many	Ghr_A--Ghrlnc.32363,Ghr_A--Ghrlnc.32345,Ghr_A--Ghrlnc.32349,Ghr_A--Ghrlnc.32351,Ghr_A--Ghrlnc.32352,Ghr_A--Ghrlnc.32359,Ghr_A--Ghrlnc.32332,Ghr_A--Ghrlnc.32333,Ghr_A--Ghrlnc.32338,Ghr_A--Ghrlnc.32339,Ghr_A--Ghrlnc.32340,Ghr_A--Ghrlnc.32341,Ghr_A--Ghrlnc.32342,Ghr_A--Ghrlnc.32344,Ghr_A--Ghrlnc.32347,Ghr_A--Ghrlnc.32348,Ghr_A--Ghrlnc.32350,Ghr_A--Ghrlnc.32353,Ghr_A--Ghrlnc.32355,Ghr_A--Ghrlnc.32356…	0	Gba_A--Gbalnc.27614,Gba_A--Gbalnc.27615,Gba_A--Gbalnc.27616,Gba_A--Gbalnc.27618,Gba_A--Gbalnc.27619,Gba_A--Gbalnc.27620,Gba_A--Gbalnc.27621,Gba_A--Gbalnc.27622,Gba_A--Gbalnc.27623,Gba_A--Gbalnc.27624,Gba_A--Gbalnc.27625,Gba_A--Gbalnc.27626,Gba_A--Gbalnc.27627,Gba_A--Gbalnc.27629,Gba_A--Gbalnc.27631,Gba_A--Gbalnc.27632,Gba_A--Gbalnc.27634,	Gba_D--Gbalnc.66180,Gba_D--Gbalnc.66176,	Gar--Garlnc.25598,Gar--Garlnc.25600,Gar--Garlnc.25596,Gar--Garlnc.25602,Gar--Garlnc.25603,Gar--Garlnc.25604,Gar--Garlnc.25605,Gar--Garlnc.25594,	Gra--Gralnc.31776,Gra--Gralnc.31777,Gra--Gralnc.31779,Gra--Gralnc.31780,Gra--Gralnc.31770,Gra--Gralnc.31772,
6	Gar,Gba_A,Gba_D,Ghr_A,Ghr_D,Gra	many2many	Ghr_A--Ghrlnc.9706,Ghr_A--Ghrlnc.9719,Ghr_A--Ghrlnc.9722,Ghr_A--Ghrlnc.9700,Ghr_A--Ghrlnc.9701,Ghr_A--Ghrlnc.9707,Ghr_A--Ghrlnc.9711,Ghr_A--Ghrlnc.9713,Ghr_A--Ghrlnc.9714,Ghr_A--Ghrlnc.9718,Ghr_A--Ghrlnc.9721,	Ghr_D--Ghrlnc.60925,Ghr_D--Ghrlnc.60896,Ghr_D--Ghrlnc.60897,Ghr_D--Ghrlnc.60913,Ghr_D--Ghrlnc.60914,Ghr_D--Ghrlnc.60916,Ghr_D--Ghrlnc.60917,Ghr_D--Ghrlnc.60919,Ghr_D--Ghrlnc.60920,Ghr_D--Ghrlnc.60921,Ghr_D--Ghrlnc.60922,Ghr_D--Ghrlnc.60901,Ghr_D--Ghrlnc.60903,Ghr_D--Ghrlnc.60909,	Gba_A--Gbalnc.8309,Gba_A--Gbalnc.8311,Gba_A--Gbalnc.8312,Gba_A--Gbalnc.8316,	Gba_D--Gbalnc.52750,Gba_D--Gbalnc.52752,Gba_D--Gbalnc.52748,Gba_D--Gbalnc.52744,Gba_D--Gbalnc.52747,Gba_D--Gbalnc.52760,Gba_D--Gbalnc.52765,	Gar--Garlnc.12763,Gar--Garlnc.12765,Gar--Garlnc.12769,Gar--Garlnc.12775,Gar--Garlnc.12756,Gar--Garlnc.12761,Gar--Garlnc.12755,Gar--Garlnc.12757,Gar--Garlnc.12758,Gar--Garlnc.12759,Gar--Garlnc.12760,Gar--Garlnc.12776,Gar--Garlnc.12764,	Gra--Gralnc.26730,Gra--Gralnc.26738,Gra--Gralnc.26733,Gra--Gralnc.26736,
5	Gar,Gba_A,Gba_D,Ghr_A,Ghr_D	many2many	Ghr_A--Ghrlnc.15387,Ghr_A--Ghrlnc.15389,Ghr_A--Ghrlnc.15392,Ghr_A--Ghrlnc.15396,Ghr_A--Ghrlnc.15406,Ghr_A--Ghrlnc.22719,Ghr_A--Ghrlnc.37387,Ghr_A--Ghrlnc.15386,Ghr_A--Ghrlnc.15395,Ghr_A--Ghrlnc.15397,Ghr_A--Ghrlnc.15405,Ghr_A--Ghrlnc.15410,Ghr_A--Ghrlnc.15414,Ghr_A--Ghrlnc.22716,Ghr_A--Ghrlnc.9435,Ghr_A--Ghrlnc.37395,Ghr_A--Ghrlnc.37396,Ghr_A--Ghrlnc.37397,Ghr_A--Ghrlnc.37398,Ghr_A--Ghrlnc.37402,…	Ghr_D--Ghrlnc.47630,Ghr_D--Ghrlnc.47631,Ghr_D--Ghrlnc.47639,Ghr_D--Ghrlnc.47638,Ghr_D--Ghrlnc.47640,Ghr_D--Ghrlnc.47642,Ghr_D--Ghrlnc.83447,Ghr_D--Ghrlnc.83448,	Gba_A--Gbalnc.31937,Gba_A--Gbalnc.31955,Gba_A--Gbalnc.31956,Gba_A--Gbalnc.31957,Gba_A--Gbalnc.31960,Gba_A--Gbalnc.31961,Gba_A--Gbalnc.31962,	Gba_D--Gbalnc.70410,Gba_D--Gbalnc.70411,Gba_D--Gbalnc.70412,Gba_D--Gbalnc.70414,Gba_D--Gbalnc.70416,	Gar--Garlnc.38780,Gar--Garlnc.13039,Gar--Garlnc.13037,Gar--Garlnc.13085,Gar--Garlnc.13086,	0
5	Gar,Gba_A,Ghr_A,Ghr_D,Gra	many2many	Ghr_A--Ghrlnc.33862,Ghr_A--Ghrlnc.33875,Ghr_A--Ghrlnc.33878,Ghr_A--Ghrlnc.33880,Ghr_A--Ghrlnc.33881,Ghr_A--Ghrlnc.33882,Ghr_A--Ghrlnc.33888,Ghr_A--Ghrlnc.33899,Ghr_A--Ghrlnc.33903,Ghr_A--Ghrlnc.33904,Ghr_A--Ghrlnc.33863,Ghr_A--Ghrlnc.33866,Ghr_A--Ghrlnc.33876,Ghr_A--Ghrlnc.33883,Ghr_A--Ghrlnc.33884,Ghr_A--Ghrlnc.33886,Ghr_A--Ghrlnc.33887,Ghr_A--Ghrlnc.33891,Ghr_A--Ghrlnc.33900,Ghr_A--Ghrlnc.33902…	Ghr_D--Ghrlnc.77477,Ghr_D--Ghrlnc.77478,	Gba_A--Gbalnc.28974,Gba_A--Gbalnc.28975,Gba_A--Gbalnc.28976,Gba_A--Gbalnc.28977,Gba_A--Gbalnc.28978,Gba_A--Gbalnc.29013,Gba_A--Gbalnc.28981,Gba_A--Gbalnc.28983,Gba_A--Gbalnc.28984,Gba_A--Gbalnc.28987,Gba_A--Gbalnc.28989,	0	Gar--Garlnc.24101,Gar--Garlnc.24106,Gar--Garlnc.24112,Gar--Garlnc.24113,Gar--Garlnc.24117,Gar--Garlnc.24119,Gar--Garlnc.24121,Gar--Garlnc.24083,Gar--Garlnc.24085,Gar--Garlnc.24086,Gar--Garlnc.24087,Gar--Garlnc.24089,Gar--Garlnc.24090,Gar--Garlnc.24082,	Gra--Gralnc.33069,Gra--Gralnc.33071,Gra--Gralnc.33072,
6	Gar,Gba_A,Gba_D,Ghr_A,Ghr_D,Gra	many2many	Ghr_A--Ghrlnc.7408,Ghr_A--Ghrlnc.7410,Ghr_A--Ghrlnc.7416,Ghr_A--Ghrlnc.41145,Ghr_A--Ghrlnc.7399,Ghr_A--Ghrlnc.7401,Ghr_A--Ghrlnc.7402,Ghr_A--Ghrlnc.7404,Ghr_A--Ghrlnc.7405,Ghr_A--Ghrlnc.7406,Ghr_A--Ghrlnc.7407,Ghr_A--Ghrlnc.7412,Ghr_A--Ghrlnc.7413,Ghr_A--Ghrlnc.7415,Ghr_A--Ghrlnc.7418,Ghr_A--Ghrlnc.7419,Ghr_A--Ghrlnc.7422,	Ghr_D--Ghrlnc.50513,Ghr_D--Ghrlnc.50516,Ghr_D--Ghrlnc.50508,Ghr_D--Ghrlnc.50509,	Gba_A--Gbalnc.6320,Gba_A--Gbalnc.6321,Gba_A--Gbalnc.6323,Gba_A--Gbalnc.6305,Gba_A--Gbalnc.6306,Gba_A--Gbalnc.6309,Gba_A--Gbalnc.6310,Gba_A--Gbalnc.6312,Gba_A--Gbalnc.6313,Gba_A--Gbalnc.6314,Gba_A--Gbalnc.6315,Gba_A--Gbalnc.6317,Gba_A--Gbalnc.6318,Gba_A--Gbalnc.35182,	Gba_D--Gbalnc.43503,Gba_D--Gbalnc.43506,	Gar--Garlnc.5766,Gar--Garlnc.5768,Gar--Garlnc.5770,Gar--Garlnc.5764,Gar--Garlnc.14526,Gar--Garlnc.1621,Gar--Garlnc.1622,Gar--Garlnc.1624,Gar--Garlnc.38886,Gar--Garlnc.38888,Gar--Garlnc.38889,Gar--Garlnc.38890,Gar--Garlnc.38891,	Gra--Gralnc.12022,Gra--Gralnc.12023,Gra--Gralnc.21933,
6	Gar,Gba_A,Gba_D,Ghr_A,Ghr_D,Gra	many2many	Ghr_A--Ghrlnc.19462,Ghr_A--Ghrlnc.19451,Ghr_A--Ghrlnc.19452,Ghr_A--Ghrlnc.19453,Ghr_A--Ghrlnc.19455,Ghr_A--Ghrlnc.19456,Ghr_A--Ghrlnc.19457,Ghr_A--Ghrlnc.19458,Ghr_A--Ghrlnc.19459,Ghr_A--Ghrlnc.19461,Ghr_A--Ghrlnc.19468,Ghr_A--Ghrlnc.19469,Ghr_A--Ghrlnc.19470,Ghr_A--Ghrlnc.19471,Ghr_A--Ghrlnc.19472,Ghr_A--Ghrlnc.19473,Ghr_A--Ghrlnc.19474,	Ghr_D--Ghrlnc.64139,Ghr_D--Ghrlnc.64141,Ghr_D--Ghrlnc.64145,Ghr_D--Ghrlnc.64151,Ghr_D--Ghrlnc.64152,Ghr_D--Ghrlnc.64153,Ghr_D--Ghrlnc.64154,Ghr_D--Ghrlnc.64155,Ghr_D--Ghrlnc.64130,	Gba_A--Gbalnc.16548,Gba_A--Gbalnc.16550,Gba_A--Gbalnc.16551,Gba_A--Gbalnc.16552,Gba_A--Gbalnc.16553,	Gba_D--Gbalnc.55617,Gba_D--Gbalnc.55618,Gba_D--Gbalnc.55625,Gba_D--Gbalnc.55630,Gba_D--Gbalnc.55631,Gba_D--Gbalnc.55632,Gba_D--Gbalnc.55635,Gba_D--Gbalnc.55638,Gba_D--Gbalnc.55643,	Gar--Garlnc.15290,Gar--Garlnc.15300,Gar--Garlnc.15301,Gar--Garlnc.15306,Gar--Garlnc.15313,Gar--Garlnc.15325,Gar--Garlnc.15292,	Gra--Gralnc.29874,Gra--Gralnc.29872,Gra--Gralnc.29876,Gra--Gralnc.29877,Gra--Gralnc.29868,
6	Gar,Gba_A,Gba_D,Ghr_A,Ghr_D,Gra	many2many	Ghr_A--Ghrlnc.27160,Ghr_A--Ghrlnc.27168,Ghr_A--Ghrlnc.27173,Ghr_A--Ghrlnc.27174,Ghr_A--Ghrlnc.27176,Ghr_A--Ghrlnc.27167,Ghr_A--Ghrlnc.27175,Ghr_A--Ghrlnc.27161,Ghr_A--Ghrlnc.27166,Ghr_A--Ghrlnc.27171,Ghr_A--Ghrlnc.27172,Ghr_A--Ghrlnc.42551,	Ghr_D--Ghrlnc.71328,Ghr_D--Ghrlnc.71332,Ghr_D--Ghrlnc.71333,Ghr_D--Ghrlnc.71334,Ghr_D--Ghrlnc.71337,	Gba_A--Gbalnc.23153,Gba_A--Gbalnc.23154,Gba_A--Gbalnc.23155,Gba_A--Gbalnc.23156,Gba_A--Gbalnc.23157,Gba_A--Gbalnc.23162,Gba_A--Gbalnc.23163,Gba_A--Gbalnc.23164,Gba_A--Gbalnc.23168,Gba_A--Gbalnc.14886,Gba_A--Gbalnc.14891,Gba_A--Gbalnc.25917,	Gba_D--Gbalnc.61941,Gba_D--Gbalnc.61942,Gba_D--Gbalnc.61946,Gba_D--Gbalnc.61947,Gba_D--Gbalnc.61950,	Gar--Garlnc.21389,Gar--Garlnc.38700,Gar--Garlnc.38702,Gar--Garlnc.38704,Gar--Garlnc.21393,Gar--Garlnc.38699,Gar--Garlnc.36729,Gar--Garlnc.38707,Gar--Garlnc.38698,Gar--Garlnc.38701,Gar--Garlnc.38703,Gar--Garlnc.38705,Gar--Garlnc.38706,	Gra--Gralnc.13534,Gra--Gralnc.37995,Gra--Gralnc.37998,Gra--Gralnc.38000,Gra--Gralnc.38003,
6	Gar,Gba_A,Gba_D,Ghr_A,Ghr_D,Gra	many2many	Ghr_A--Ghrlnc.1840,Ghr_A--Ghrlnc.1842,Ghr_A--Ghrlnc.1847,Ghr_A--Ghrlnc.10273,Ghr_A--Ghrlnc.10274,Ghr_A--Ghrlnc.10275,Ghr_A--Ghrlnc.10277,Ghr_A--Ghrlnc.10280,Ghr_A--Ghrlnc.10281,Ghr_A--Ghrlnc.1835,Ghr_A--Ghrlnc.1841,Ghr_A--Ghrlnc.1846,Ghr_A--Ghrlnc.1852,Ghr_A--Ghrlnc.29255,Ghr_A--Ghrlnc.1831,	Ghr_D--Ghrlnc.47649,Ghr_D--Ghrlnc.53913,Ghr_D--Ghrlnc.55948,Ghr_D--Ghrlnc.55938,Ghr_D--Ghrlnc.55940,Ghr_D--Ghrlnc.55941,Ghr_D--Ghrlnc.73106,Ghr_D--Ghrlnc.73107,Ghr_D--Ghrlnc.55949,Ghr_D--Ghrlnc.55950,	Gba_A--Gbalnc.8747,Gba_A--Gbalnc.8748,Gba_A--Gbalnc.8739,Gba_A--Gbalnc.1629,Gba_A--Gbalnc.1630,Gba_A--Gbalnc.1632,Gba_A--Gbalnc.24873,Gba_A--Gbalnc.1631,Gba_A--Gbalnc.24874,Gba_A--Gbalnc.8741,Gba_A--Gbalnc.8742,Gba_A--Gbalnc.8744,	Gba_D--Gbalnc.40934,Gba_D--Gbalnc.63565,Gba_D--Gbalnc.63568,	Gar--Garlnc.7944,Gar--Garlnc.7946,Gar--Garlnc.7942,Gar--Garlnc.22927,Gar--Garlnc.7948,Gar--Garlnc.1525,Gar--Garlnc.22928,	Gra--Gralnc.27255,Gra--Gralnc.4503,Gra--Gralnc.27252,Gra--Gralnc.15147,
6	Gar,Gba_A,Gba_D,Ghr_A,Ghr_D,Gra	many2many	Ghr_A--Ghrlnc.9153,Ghr_A--Ghrlnc.9159,Ghr_A--Ghrlnc.9162,Ghr_A--Ghrlnc.1067,Ghr_A--Ghrlnc.9152,Ghr_A--Ghrlnc.9154,Ghr_A--Ghrlnc.9161,Ghr_A--Ghrlnc.9163,Ghr_A--Ghrlnc.9167,Ghr_A--Ghrlnc.9168,Ghr_A--Ghrlnc.9169,Ghr_A--Ghrlnc.9170,Ghr_A--Ghrlnc.9171,Ghr_A--Ghrlnc.9139,	Ghr_D--Ghrlnc.61456,Ghr_D--Ghrlnc.61458,Ghr_D--Ghrlnc.61460,Ghr_D--Ghrlnc.61471,Ghr_D--Ghrlnc.61475,Ghr_D--Ghrlnc.61479,Ghr_D--Ghrlnc.61483,Ghr_D--Ghrlnc.61484,Ghr_D--Ghrlnc.61487,Ghr_D--Ghrlnc.46804,Ghr_D--Ghrlnc.46902,	Gba_A--Gbalnc.7852,Gba_A--Gbalnc.7856,Gba_A--Gbalnc.7860,Gba_A--Gbalnc.7862,Gba_A--Gbalnc.7864,Gba_A--Gbalnc.7865,Gba_A--Gbalnc.7866,Gba_A--Gbalnc.7867,Gba_A--Gbalnc.7840,Gba_A--Gbalnc.7841,Gba_A--Gbalnc.7843,Gba_A--Gbalnc.19150,Gba_A--Gbalnc.19153,	Gba_D--Gbalnc.40292,Gba_D--Gbalnc.53318,Gba_D--Gbalnc.53323,Gba_D--Gbalnc.53326,Gba_D--Gbalnc.53327,Gba_D--Gbalnc.53283,Gba_D--Gbalnc.53330,	Gar--Garlnc.13283,Gar--Garlnc.13295,	Gra--Gralnc.27579,Gra--Gralnc.27581,Gra--Gralnc.27590,Gra--Gralnc.27591,
6	Gar,Gba_A,Gba_D,Ghr_A,Ghr_D,Gra	many2many	Ghr_A--Ghrlnc.33481,Ghr_A--Ghrlnc.33487,Ghr_A--Ghrlnc.9533,Ghr_A--Ghrlnc.9551,Ghr_A--Ghrlnc.9532,Ghr_A--Ghrlnc.9535,Ghr_A--Ghrlnc.9538,Ghr_A--Ghrlnc.9542,Ghr_A--Ghrlnc.9553,Ghr_A--Ghrlnc.9554,Ghr_A--Ghrlnc.9555,Ghr_A--Ghrlnc.9556,Ghr_A--Ghrlnc.9557,Ghr_A--Ghrlnc.9559,	Ghr_D--Ghrlnc.77033,Ghr_D--Ghrlnc.61118,Ghr_D--Ghrlnc.61119,Ghr_D--Ghrlnc.61052,Ghr_D--Ghrlnc.61103,Ghr_D--Ghrlnc.77029,Ghr_D--Ghrlnc.77030,	Gba_A--Gbalnc.28617,Gba_A--Gbalnc.28621,Gba_A--Gbalnc.28623,Gba_A--Gbalnc.28625,Gba_A--Gbalnc.28626,Gba_A--Gbalnc.28627,Gba_A--Gbalnc.28628,Gba_A--Gbalnc.8080,Gba_A--Gbalnc.8081,Gba_A--Gbalnc.28637,Gba_A--Gbalnc.8179,Gba_A--Gbalnc.8180,	Gba_D--Gbalnc.67130,Gba_D--Gbalnc.67132,Gba_D--Gbalnc.52902,Gba_D--Gbalnc.52908,Gba_D--Gbalnc.52912,Gba_D--Gbalnc.52971,Gba_D--Gbalnc.52916,Gba_D--Gbalnc.52917,Gba_D--Gbalnc.52985,Gba_D--Gbalnc.52986,Gba_D--Gbalnc.52987,	Gar--Garlnc.24554,Gar--Garlnc.24560,Gar--Garlnc.24561,Gar--Garlnc.24550,Gar--Garlnc.13322,	Gra--Gralnc.32693,
6	Gar,Gba_A,Gba_D,Ghr_A,Ghr_D,Gra	many2many	Ghr_A--Ghrlnc.25033,Ghr_A--Ghrlnc.25035,Ghr_A--Ghrlnc.25029,Ghr_A--Ghrlnc.25030,Ghr_A--Ghrlnc.25031,Ghr_A--Ghrlnc.25032,Ghr_A--Ghrlnc.25034,Ghr_A--Ghrlnc.25037,Ghr_A--Ghrlnc.25038,Ghr_A--Ghrlnc.25039,	Ghr_D--Ghrlnc.69183,Ghr_D--Ghrlnc.69184,Ghr_D--Ghrlnc.69185,Ghr_D--Ghrlnc.69187,Ghr_D--Ghrlnc.69188,Ghr_D--Ghrlnc.69189,Ghr_D--Ghrlnc.69179,Ghr_D--Ghrlnc.69193,Ghr_D--Ghrlnc.53237,Ghr_D--Ghrlnc.53238,	Gba_A--Gbalnc.21253,Gba_A--Gbalnc.21254,Gba_A--Gbalnc.21255,Gba_A--Gbalnc.21256,Gba_A--Gbalnc.21258,Gba_A--Gbalnc.21260,Gba_A--Gbalnc.21249,Gba_A--Gbalnc.21264,Gba_A--Gbalnc.21250,	Gba_D--Gbalnc.60076,Gba_D--Gbalnc.60077,Gba_D--Gbalnc.60078,Gba_D--Gbalnc.60081,Gba_D--Gbalnc.60082,Gba_D--Gbalnc.60086,	Gar--Garlnc.19644,Gar--Garlnc.19640,Gar--Garlnc.19650,Gar--Garlnc.19651,Gar--Garlnc.19652,Gar--Garlnc.19649,	Gra--Gralnc.8849,Gra--Gralnc.8850,Gra--Gralnc.8851,Gra--Gralnc.8853,Gra--Gralnc.8854,Gra--Gralnc.8857,Gra--Gralnc.8860,Gra--Gralnc.8862,
6	Gar,Gba_A,Gba_D,Ghr_A,Ghr_D,Gra	many2many	Ghr_A--Ghrlnc.3473,Ghr_A--Ghrlnc.3434,Ghr_A--Ghrlnc.3438,Ghr_A--Ghrlnc.3440,Ghr_A--Ghrlnc.3460,Ghr_A--Ghrlnc.3463,Ghr_A--Ghrlnc.3471,Ghr_A--Ghrlnc.3472,Ghr_A--Ghrlnc.3474,	Ghr_D--Ghrlnc.49172,Ghr_D--Ghrlnc.49173,Ghr_D--Ghrlnc.49174,Ghr_D--Ghrlnc.49175,Ghr_D--Ghrlnc.49176,Ghr_D--Ghrlnc.49184,Ghr_D--Ghrlnc.49185,Ghr_D--Ghrlnc.86486,Ghr_D--Ghrlnc.86493,	Gba_A--Gbalnc.3048,Gba_A--Gbalnc.3052,Gba_A--Gbalnc.3054,Gba_A--Gbalnc.3058,Gba_A--Gbalnc.3059,Gba_A--Gbalnc.3060,Gba_A--Gbalnc.3062,	Gba_D--Gbalnc.42310,Gba_D--Gbalnc.42313,Gba_D--Gbalnc.42315,Gba_D--Gbalnc.42318,Gba_D--Gbalnc.42319,Gba_D--Gbalnc.42320,Gba_D--Gbalnc.42322,Gba_D--Gbalnc.42324,Gba_D--Gbalnc.42325,Gba_D--Gbalnc.42326,Gba_D--Gbalnc.42327,Gba_D--Gbalnc.42328,Gba_D--Gbalnc.42329,Gba_D--Gbalnc.42330,Gba_D--Gbalnc.42331,	Gar--Garlnc.4688,Gar--Garlnc.4692,Gar--Garlnc.4695,Gar--Garlnc.4699,	Gra--Gralnc.10840,Gra--Gralnc.10842,Gra--Gralnc.10843,Gra--Gralnc.10844,Gra--Gralnc.10853,
6	Gar,Gba_A,Gba_D,Ghr_A,Ghr_D,Gra	many2many	Ghr_A--Ghrlnc.21433,Ghr_A--Ghrlnc.21434,Ghr_A--Ghrlnc.21435,Ghr_A--Ghrlnc.21443,Ghr_A--Ghrlnc.21445,Ghr_A--Ghrlnc.21446,Ghr_A--Ghrlnc.21447,Ghr_A--Ghrlnc.28539,Ghr_A--Ghrlnc.21430,Ghr_A--Ghrlnc.21436,Ghr_A--Ghrlnc.21437,Ghr_A--Ghrlnc.21438,Ghr_A--Ghrlnc.21439,Ghr_A--Ghrlnc.21440,Ghr_A--Ghrlnc.21441,Ghr_A--Ghrlnc.21428,	Ghr_D--Ghrlnc.65905,Ghr_D--Ghrlnc.65906,Ghr_D--Ghrlnc.65913,Ghr_D--Ghrlnc.72499,Ghr_D--Ghrlnc.72500,Ghr_D--Ghrlnc.65909,Ghr_D--Ghrlnc.65915,Ghr_D--Ghrlnc.65916,Ghr_D--Ghrlnc.65917,	Gba_A--Gbalnc.18230,Gba_A--Gbalnc.18231,Gba_A--Gbalnc.18235,Gba_A--Gbalnc.18236,Gba_A--Gbalnc.18237,Gba_A--Gbalnc.18238,Gba_A--Gbalnc.18239,Gba_A--Gbalnc.18242,	Gba_D--Gbalnc.57236,Gba_D--Gbalnc.57237,Gba_D--Gbalnc.57238,Gba_D--Gbalnc.57244,Gba_D--Gbalnc.62992,	Gar--Garlnc.16910,Gar--Garlnc.16911,Gar--Garlnc.16915,	Gra--Gralnc.1216,Gra--Gralnc.1219,Gra--Gralnc.1220,Gra--Gralnc.1222,Gra--Gralnc.14585,Gra--Gralnc.1224,Gra--Gralnc.1225,
5	Gar,Gba_A,Gba_D,Ghr_A,Ghr_D	many2many	Ghr_A--Ghrlnc.28329,Ghr_A--Ghrlnc.28325,Ghr_A--Ghrlnc.28330,Ghr_A--Ghrlnc.28346,Ghr_A--Ghrlnc.28348,Ghr_A--Ghrlnc.28349,Ghr_A--Ghrlnc.28352,Ghr_A--Ghrlnc.31435,Ghr_A--Ghrlnc.31438,Ghr_A--Ghrlnc.28342,Ghr_A--Ghrlnc.28334,Ghr_A--Ghrlnc.28335,Ghr_A--Ghrlnc.28338,Ghr_A--Ghrlnc.28339,Ghr_A--Ghrlnc.28340,Ghr_A--Ghrlnc.28341,Ghr_A--Ghrlnc.28343,Ghr_A--Ghrlnc.31431,Ghr_A--Ghrlnc.12778,	Ghr_D--Ghrlnc.72321,Ghr_D--Ghrlnc.72322,Ghr_D--Ghrlnc.75036,Ghr_D--Ghrlnc.75043,	Gba_A--Gbalnc.24078,Gba_A--Gbalnc.24079,Gba_A--Gbalnc.24080,Gba_A--Gbalnc.24081,Gba_A--Gbalnc.24082,Gba_A--Gbalnc.24083,Gba_A--Gbalnc.24084,Gba_A--Gbalnc.24085,Gba_A--Gbalnc.26894,Gba_A--Gbalnc.26896,Gba_A--Gbalnc.24073,Gba_A--Gbalnc.24074,Gba_A--Gbalnc.24075,	Gba_D--Gbalnc.62828,Gba_D--Gbalnc.65364,	Gar--Garlnc.22206,Gar--Garlnc.22207,Gar--Garlnc.22208,Gar--Garlnc.22209,Gar--Garlnc.22210,Gar--Garlnc.22212,Gar--Garlnc.10407,Gar--Garlnc.10408,Gar--Garlnc.10409,Gar--Garlnc.26387,	0
6	Gar,Gba_A,Gba_D,Ghr_A,Ghr_D,Gra	many2many	Ghr_A--Ghrlnc.454,Ghr_A--Ghrlnc.458,Ghr_A--Ghrlnc.463,Ghr_A--Ghrlnc.467,Ghr_A--Ghrlnc.471,Ghr_A--Ghrlnc.462,Ghr_A--Ghrlnc.464,Ghr_A--Ghrlnc.465,Ghr_A--Ghrlnc.466,	Ghr_D--Ghrlnc.46323,Ghr_D--Ghrlnc.46324,Ghr_D--Ghrlnc.46326,Ghr_D--Ghrlnc.46327,Ghr_D--Ghrlnc.46328,Ghr_D--Ghrlnc.46329,Ghr_D--Ghrlnc.46333,Ghr_D--Ghrlnc.46335,Ghr_D--Ghrlnc.46336,Ghr_D--Ghrlnc.46337,Ghr_D--Ghrlnc.62451,	Gba_A--Gbalnc.415,Gba_A--Gbalnc.416,Gba_A--Gbalnc.417,Gba_A--Gbalnc.418,Gba_A--Gbalnc.420,Gba_A--Gbalnc.421,Gba_A--Gbalnc.422,Gba_A--Gbalnc.423,Gba_A--Gbalnc.424,	Gba_D--Gbalnc.39770,Gba_D--Gbalnc.39771,Gba_D--Gbalnc.39773,Gba_D--Gbalnc.52727,Gba_D--Gbalnc.52728,Gba_D--Gbalnc.52729,Gba_D--Gbalnc.52730,Gba_D--Gbalnc.52731,Gba_D--Gbalnc.52732,Gba_D--Gbalnc.39775,Gba_D--Gbalnc.39776,Gba_D--Gbalnc.39778,Gba_D--Gbalnc.39779,Gba_D--Gbalnc.39780,	Gar--Garlnc.411,Gar--Garlnc.412,Gar--Garlnc.413,Gar--Garlnc.404,	Gra--Gralnc.3292,
6	Gar,Gba_A,Gba_D,Ghr_A,Ghr_D,Gra	many2many	Ghr_A--Ghrlnc.9352,Ghr_A--Ghrlnc.9353,Ghr_A--Ghrlnc.9354,Ghr_A--Ghrlnc.9305,Ghr_A--Ghrlnc.9308,Ghr_A--Ghrlnc.9309,Ghr_A--Ghrlnc.9310,Ghr_A--Ghrlnc.9311,Ghr_A--Ghrlnc.9312,Ghr_A--Ghrlnc.9315,	Ghr_D--Ghrlnc.61326,Ghr_D--Ghrlnc.61328,Ghr_D--Ghrlnc.61333,Ghr_D--Ghrlnc.61335,Ghr_D--Ghrlnc.61323,	Gba_A--Gbalnc.7975,Gba_A--Gbalnc.8001,Gba_A--Gbalnc.8004,Gba_A--Gbalnc.8005,	Gba_D--Gbalnc.52998,Gba_D--Gbalnc.53001,Gba_D--Gbalnc.53002,Gba_D--Gbalnc.53003,Gba_D--Gbalnc.53004,Gba_D--Gbalnc.53005,Gba_D--Gbalnc.53017,Gba_D--Gbalnc.53018,Gba_D--Gbalnc.53022,Gba_D--Gbalnc.53024,Gba_D--Gbalnc.53027,Gba_D--Gbalnc.53039,Gba_D--Gbalnc.53042,Gba_D--Gbalnc.53043,Gba_D--Gbalnc.53030,Gba_D--Gbalnc.53031,Gba_D--Gbalnc.53032,Gba_D--Gbalnc.53034,	Gar--Garlnc.13339,Gar--Garlnc.13340,Gar--Garlnc.13341,Gar--Garlnc.13135,Gar--Garlnc.13130,Gar--Garlnc.13133,	Gra--Gralnc.27452,Gra--Gralnc.27458,Gra--Gralnc.27459,Gra--Gralnc.27461,
6	Gar,Gba_A,Gba_D,Ghr_A,Ghr_D,Gra	many2many	Ghr_A--Ghrlnc.33230,Ghr_A--Ghrlnc.33231,Ghr_A--Ghrlnc.33236,Ghr_A--Ghrlnc.33228,Ghr_A--Ghrlnc.33234,Ghr_A--Ghrlnc.33237,Ghr_A--Ghrlnc.33238,Ghr_A--Ghrlnc.33240,Ghr_A--Ghrlnc.33241,	Ghr_D--Ghrlnc.76811,Ghr_D--Ghrlnc.76814,Ghr_D--Ghrlnc.76817,Ghr_D--Ghrlnc.76819,Ghr_D--Ghrlnc.76820,	Gba_A--Gbalnc.28405,Gba_A--Gbalnc.28406,Gba_A--Gbalnc.28407,Gba_A--Gbalnc.28410,Gba_A--Gbalnc.28394,Gba_A--Gbalnc.28395,Gba_A--Gbalnc.28398,Gba_A--Gbalnc.28412,Gba_A--Gbalnc.28415,Gba_A--Gbalnc.28416,Gba_A--Gbalnc.28419,	Gba_D--Gbalnc.66946,	Gar--Garlnc.24825,Gar--Garlnc.24784,Gar--Garlnc.24792,Gar--Garlnc.24793,Gar--Garlnc.24821,Gar--Garlnc.24822,Gar--Garlnc.24823,Gar--Garlnc.24824,Gar--Garlnc.24800,Gar--Garlnc.24801,Gar--Garlnc.24802,Gar--Garlnc.24803,Gar--Garlnc.24806,Gar--Garlnc.24807,Gar--Garlnc.24808,Gar--Garlnc.24815,Gar--Garlnc.24817,Gar--Garlnc.24819,Gar--Garlnc.24818,	Gra--Gralnc.32480,
6	Gar,Gba_A,Gba_D,Ghr_A,Ghr_D,Gra	many2many	Ghr_A--Ghrlnc.14979,Ghr_A--Ghrlnc.14987,Ghr_A--Ghrlnc.14990,Ghr_A--Ghrlnc.14991,Ghr_A--Ghrlnc.14994,Ghr_A--Ghrlnc.14967,Ghr_A--Ghrlnc.14971,Ghr_A--Ghrlnc.14975,Ghr_A--Ghrlnc.14976,Ghr_A--Ghrlnc.14977,Ghr_A--Ghrlnc.14978,Ghr_A--Ghrlnc.14982,Ghr_A--Ghrlnc.14983,Ghr_A--Ghrlnc.14984,Ghr_A--Ghrlnc.14985,Ghr_A--Ghrlnc.14988,Ghr_A--Ghrlnc.14989,	Ghr_D--Ghrlnc.60330,Ghr_D--Ghrlnc.60332,Ghr_D--Ghrlnc.60333,Ghr_D--Ghrlnc.60338,Ghr_D--Ghrlnc.60339,Ghr_D--Ghrlnc.60336,Ghr_D--Ghrlnc.60341,	Gba_A--Gbalnc.12811,Gba_A--Gbalnc.12812,Gba_A--Gbalnc.12814,Gba_A--Gbalnc.12816,Gba_A--Gbalnc.12817,Gba_A--Gbalnc.12818,Gba_A--Gbalnc.12819,Gba_A--Gbalnc.12821,	Gba_D--Gbalnc.52299,Gba_D--Gbalnc.52292,Gba_D--Gbalnc.52293,Gba_D--Gbalnc.67275,Gba_D--Gbalnc.67276,	Gar--Garlnc.12301,Gar--Garlnc.12302,Gar--Garlnc.12303,Gar--Garlnc.12304,	Gra--Gralnc.26247,Gra--Gralnc.26248,Gra--Gralnc.26249,Gra--Gralnc.26256,Gra--Gralnc.26262,
6	Gar,Gba_A,Gba_D,Ghr_A,Ghr_D,Gra	many2many	Ghr_A--Ghrlnc.28020,Ghr_A--Ghrlnc.28016,Ghr_A--Ghrlnc.28017,Ghr_A--Ghrlnc.28018,Ghr_A--Ghrlnc.28019,Ghr_A--Ghrlnc.28013,Ghr_A--Ghrlnc.28014,	Ghr_D--Ghrlnc.72014,Ghr_D--Ghrlnc.72015,Ghr_D--Ghrlnc.72022,Ghr_D--Ghrlnc.72024,Ghr_D--Ghrlnc.72025,Ghr_D--Ghrlnc.72017,Ghr_D--Ghrlnc.72023,Ghr_D--Ghrlnc.72026,	Gba_A--Gbalnc.23813,Gba_A--Gbalnc.23818,Gba_A--Gbalnc.23820,Gba_A--Gbalnc.23822,Gba_A--Gbalnc.23814,Gba_A--Gbalnc.23816,Gba_A--Gbalnc.23817,Gba_A--Gbalnc.23819,Gba_A--Gbalnc.23821,	Gba_D--Gbalnc.62555,Gba_D--Gbalnc.62558,Gba_D--Gbalnc.62559,Gba_D--Gbalnc.62560,Gba_D--Gbalnc.62561,Gba_D--Gbalnc.62565,Gba_D--Gbalnc.64397,	Gar--Garlnc.22003,Gar--Garlnc.22004,Gar--Garlnc.22005,Gar--Garlnc.22007,Gar--Garlnc.22008,Gar--Garlnc.38842,Gar--Garlnc.38843,Gar--Garlnc.38844,	Gra--Gralnc.14146,Gra--Gralnc.14161,Gra--Gralnc.14163,Gra--Gralnc.14152,Gra--Gralnc.14154,Gra--Gralnc.14157,Gra--Gralnc.14150,
6	Gar,Gba_A,Gba_D,Ghr_A,Ghr_D,Gra	many2many	Ghr_A--Ghrlnc.523,Ghr_A--Ghrlnc.531,Ghr_A--Ghrlnc.487,Ghr_A--Ghrlnc.513,Ghr_A--Ghrlnc.517,Ghr_A--Ghrlnc.521,Ghr_A--Ghrlnc.522,Ghr_A--Ghrlnc.524,Ghr_A--Ghrlnc.525,Ghr_A--Ghrlnc.527,Ghr_A--Ghrlnc.528,Ghr_A--Ghrlnc.529,Ghr_A--Ghrlnc.530,Ghr_A--Ghrlnc.532,Ghr_A--Ghrlnc.533,Ghr_A--Ghrlnc.535,Ghr_A--Ghrlnc.495,	Ghr_D--Ghrlnc.46378,Ghr_D--Ghrlnc.46379,Ghr_D--Ghrlnc.46376,	Gba_A--Gbalnc.478,Gba_A--Gbalnc.472,Gba_A--Gbalnc.473,Gba_A--Gbalnc.474,Gba_A--Gbalnc.475,Gba_A--Gbalnc.476,	Gba_D--Gbalnc.39803,Gba_D--Gbalnc.39817,Gba_D--Gbalnc.39818,Gba_D--Gbalnc.39819,Gba_D--Gbalnc.39822,Gba_D--Gbalnc.39823,Gba_D--Gbalnc.39827,	Gar--Garlnc.466,Gar--Garlnc.467,Gar--Garlnc.468,Gar--Garlnc.469,Gar--Garlnc.473,Gar--Garlnc.479,Gar--Garlnc.464,Gar--Garlnc.475,Gar--Garlnc.476,Gar--Garlnc.477,	Gra--Gralnc.3332,Gra--Gralnc.3335,Gra--Gralnc.3341,
6	Gar,Gba_A,Gba_D,Ghr_A,Ghr_D,Gra	many2many	Ghr_A--Ghrlnc.567,Ghr_A--Ghrlnc.569,Ghr_A--Ghrlnc.570,Ghr_A--Ghrlnc.573,Ghr_A--Ghrlnc.575,Ghr_A--Ghrlnc.578,Ghr_A--Ghrlnc.579,	Ghr_D--Ghrlnc.46407,Ghr_D--Ghrlnc.46419,Ghr_D--Ghrlnc.46406,Ghr_D--Ghrlnc.46408,Ghr_D--Ghrlnc.46410,Ghr_D--Ghrlnc.46412,Ghr_D--Ghrlnc.46420,Ghr_D--Ghrlnc.46421,	Gba_A--Gbalnc.515,Gba_A--Gbalnc.516,Gba_A--Gbalnc.517,Gba_A--Gbalnc.518,Gba_A--Gbalnc.519,Gba_A--Gbalnc.520,Gba_A--Gbalnc.523,Gba_A--Gbalnc.513,Gba_A--Gbalnc.16451,Gba_A--Gbalnc.16453,	Gba_D--Gbalnc.39860,Gba_D--Gbalnc.39861,Gba_D--Gbalnc.39867,Gba_D--Gbalnc.39869,Gba_D--Gbalnc.39871,Gba_D--Gbalnc.39872,	Gar--Garlnc.506,Gar--Garlnc.509,Gar--Garlnc.511,Gar--Garlnc.513,Gar--Garlnc.517,Gar--Garlnc.518,Gar--Garlnc.519,Gar--Garlnc.521,Gar--Garlnc.523,Gar--Garlnc.525,Gar--Garlnc.530,	Gra--Gralnc.3422,Gra--Gralnc.3424,Gra--Gralnc.3425,Gra--Gralnc.3426,
6	Gar,Gba_A,Gba_D,Ghr_A,Ghr_D,Gra	many2many	Ghr_A--Ghrlnc.14851,Ghr_A--Ghrlnc.14858,Ghr_A--Ghrlnc.14859,Ghr_A--Ghrlnc.14860,Ghr_A--Ghrlnc.33623,Ghr_A--Ghrlnc.33626,Ghr_A--Ghrlnc.33627,Ghr_A--Ghrlnc.33628,	Ghr_D--Ghrlnc.77181,Ghr_D--Ghrlnc.77185,Ghr_D--Ghrlnc.77186,Ghr_D--Ghrlnc.77190,Ghr_D--Ghrlnc.60253,Ghr_D--Ghrlnc.77175,Ghr_D--Ghrlnc.77176,Ghr_D--Ghrlnc.77177,Ghr_D--Ghrlnc.77174,Ghr_D--Ghrlnc.77173,Ghr_D--Ghrlnc.77178,	Gba_A--Gbalnc.22939,	Gba_D--Gbalnc.67256,Gba_D--Gbalnc.67261,Gba_D--Gbalnc.67262,Gba_D--Gbalnc.67247,Gba_D--Gbalnc.67254,Gba_D--Gbalnc.67258,Gba_D--Gbalnc.67259,	Gar--Garlnc.24382,Gar--Garlnc.24383,Gar--Garlnc.24384,Gar--Garlnc.24391,Gar--Garlnc.24399,Gar--Garlnc.24402,Gar--Garlnc.24403,Gar--Garlnc.24409,Gar--Garlnc.24412,	Gra--Gralnc.32812,Gra--Gralnc.10492,Gra--Gralnc.32811,Gra--Gralnc.32814,Gra--Gralnc.32822,Gra--Gralnc.32823,Gra--Gralnc.32826,Gra--Gralnc.32832,Gra--Gralnc.32833,
6	Gar,Gba_A,Gba_D,Ghr_A,Ghr_D,Gra	many2many	Ghr_A--Ghrlnc.11166,Ghr_A--Ghrlnc.11153,Ghr_A--Ghrlnc.11155,Ghr_A--Ghrlnc.11157,Ghr_A--Ghrlnc.11160,Ghr_A--Ghrlnc.11161,Ghr_A--Ghrlnc.11162,Ghr_A--Ghrlnc.11163,Ghr_A--Ghrlnc.11165,Ghr_A--Ghrlnc.11172,Ghr_A--Ghrlnc.11173,Ghr_A--Ghrlnc.2568,	Ghr_D--Ghrlnc.56785,Ghr_D--Ghrlnc.56789,Ghr_D--Ghrlnc.56790,Ghr_D--Ghrlnc.56796,Ghr_D--Ghrlnc.56800,Ghr_D--Ghrlnc.56801,Ghr_D--Ghrlnc.56777,Ghr_D--Ghrlnc.56803,	Gba_A--Gbalnc.9490,Gba_A--Gbalnc.9493,Gba_A--Gbalnc.9494,Gba_A--Gbalnc.9495,Gba_A--Gbalnc.9496,Gba_A--Gbalnc.9498,Gba_A--Gbalnc.9499,Gba_A--Gbalnc.9502,Gba_A--Gbalnc.9503,Gba_A--Gbalnc.2231,Gba_A--Gbalnc.2232,Gba_A--Gbalnc.9505,	Gba_D--Gbalnc.48963,Gba_D--Gbalnc.48968,Gba_D--Gbalnc.48969,Gba_D--Gbalnc.48970,Gba_D--Gbalnc.48971,Gba_D--Gbalnc.48975,Gba_D--Gbalnc.48979,	Gar--Garlnc.7205,Gar--Garlnc.7206,Gar--Garlnc.3949,	Gra--Gralnc.34863,Gra--Gralnc.34877,
6	Gar,Gba_A,Gba_D,Ghr_A,Ghr_D,Gra	many2many	Ghr_A--Ghrlnc.15021,Ghr_A--Ghrlnc.40355,Ghr_A--Ghrlnc.40356,Ghr_A--Ghrlnc.40359,Ghr_A--Ghrlnc.15019,Ghr_A--Ghrlnc.15022,Ghr_A--Ghrlnc.15023,Ghr_A--Ghrlnc.15027,Ghr_A--Ghrlnc.15032,Ghr_A--Ghrlnc.15036,Ghr_A--Ghrlnc.15037,Ghr_A--Ghrlnc.40353,Ghr_A--Ghrlnc.40357,Ghr_A--Ghrlnc.40358,Ghr_A--Ghrlnc.40395,Ghr_A--Ghrlnc.40364,	Ghr_D--Ghrlnc.83429,Ghr_D--Ghrlnc.60362,Ghr_D--Ghrlnc.60363,Ghr_D--Ghrlnc.60364,Ghr_D--Ghrlnc.83468,	Gba_A--Gbalnc.12840,Gba_A--Gbalnc.12841,Gba_A--Gbalnc.12842,Gba_A--Gbalnc.12843,Gba_A--Gbalnc.34489,Gba_A--Gbalnc.34490,Gba_A--Gbalnc.34498,Gba_A--Gbalnc.34494,Gba_A--Gbalnc.34497,Gba_A--Gbalnc.34492,Gba_A--Gbalnc.34496,	Gba_D--Gbalnc.52314,Gba_D--Gbalnc.52317,Gba_D--Gbalnc.72673,Gba_D--Gbalnc.72671,	Gar--Garlnc.12327,Gar--Garlnc.12328,Gar--Garlnc.12329,Gar--Garlnc.32788,Gar--Garlnc.32790,Gar--Garlnc.32779,	Gra--Gralnc.21281,Gra--Gralnc.21282,
6	Gar,Gba_A,Gba_D,Ghr_A,Ghr_D,Gra	many2many	Ghr_A--Ghrlnc.32257,Ghr_A--Ghrlnc.32252,Ghr_A--Ghrlnc.32254,Ghr_A--Ghrlnc.32255,Ghr_A--Ghrlnc.32256,Ghr_A--Ghrlnc.32250,Ghr_A--Ghrlnc.32262,Ghr_A--Ghrlnc.32264,Ghr_A--Ghrlnc.32265,Ghr_A--Ghrlnc.32268,	Ghr_D--Ghrlnc.76029,Ghr_D--Ghrlnc.76030,Ghr_D--Ghrlnc.76032,Ghr_D--Ghrlnc.76033,	Gba_A--Gbalnc.27536,Gba_A--Gbalnc.27538,Gba_A--Gbalnc.27539,Gba_A--Gbalnc.27542,Gba_A--Gbalnc.27543,Gba_A--Gbalnc.27541,Gba_A--Gbalnc.27546,Gba_A--Gbalnc.27545,	Gba_D--Gbalnc.66244,Gba_D--Gbalnc.66247,Gba_D--Gbalnc.66249,	Gar--Garlnc.25535,Gar--Garlnc.25538,Gar--Garlnc.25523,Gar--Garlnc.25525,Gar--Garlnc.25530,Gar--Garlnc.25531,Gar--Garlnc.25521,Gar--Garlnc.25524,Gar--Garlnc.25533,Gar--Garlnc.25529,	Gra--Gralnc.31824,Gra--Gralnc.31825,Gra--Gralnc.31826,Gra--Gralnc.31827,Gra--Gralnc.31834,Gra--Gralnc.31836,Gra--Gralnc.31838,Gra--Gralnc.31839,Gra--Gralnc.31840,
6	Gar,Gba_A,Gba_D,Ghr_A,Ghr_D,Gra	many2many	Ghr_A--Ghrlnc.15485,Ghr_A--Ghrlnc.15489,Ghr_A--Ghrlnc.15491,Ghr_A--Ghrlnc.15496,Ghr_A--Ghrlnc.15484,Ghr_A--Ghrlnc.15486,Ghr_A--Ghrlnc.15487,Ghr_A--Ghrlnc.15493,Ghr_A--Ghrlnc.15494,Ghr_A--Ghrlnc.15497,Ghr_A--Ghrlnc.15498,Ghr_A--Ghrlnc.15499,	Ghr_D--Ghrlnc.60638,Ghr_D--Ghrlnc.60643,Ghr_D--Ghrlnc.60645,Ghr_D--Ghrlnc.60647,Ghr_D--Ghrlnc.60633,Ghr_D--Ghrlnc.60634,Ghr_D--Ghrlnc.60635,Ghr_D--Ghrlnc.60636,	Gba_A--Gbalnc.13174,Gba_A--Gbalnc.13169,Gba_A--Gbalnc.13176,Gba_A--Gbalnc.13177,Gba_A--Gbalnc.13178,Gba_A--Gbalnc.13179,Gba_A--Gbalnc.13180,	Gba_D--Gbalnc.52634,Gba_D--Gbalnc.52641,Gba_D--Gbalnc.52642,Gba_D--Gbalnc.52644,	Gar--Garlnc.12573,Gar--Garlnc.12576,Gar--Garlnc.12579,Gar--Garlnc.12580,Gar--Garlnc.12581,Gar--Garlnc.12565,Gar--Garlnc.12566,	Gra--Gralnc.26511,Gra--Gralnc.26513,Gra--Gralnc.26514,Gra--Gralnc.26515,Gra--Gralnc.26517,
6	Gar,Gba_A,Gba_D,Ghr_A,Ghr_D,Gra	many2many	Ghr_A--Ghrlnc.23953,Ghr_A--Ghrlnc.26244,Ghr_A--Ghrlnc.26246,Ghr_A--Ghrlnc.26253,Ghr_A--Ghrlnc.26256,Ghr_A--Ghrlnc.23954,Ghr_A--Ghrlnc.26243,Ghr_A--Ghrlnc.26245,Ghr_A--Ghrlnc.26247,Ghr_A--Ghrlnc.26248,Ghr_A--Ghrlnc.26250,Ghr_A--Ghrlnc.26251,Ghr_A--Ghrlnc.26254,	Ghr_D--Ghrlnc.68300,Ghr_D--Ghrlnc.68301,Ghr_D--Ghrlnc.68304,Ghr_D--Ghrlnc.70400,Ghr_D--Ghrlnc.70398,Ghr_D--Ghrlnc.70402,	Gba_A--Gbalnc.22300,Gba_A--Gbalnc.22302,Gba_A--Gbalnc.22303,Gba_A--Gbalnc.22304,Gba_A--Gbalnc.22305,Gba_A--Gbalnc.22306,Gba_A--Gbalnc.22309,Gba_A--Gbalnc.20377,	Gba_D--Gbalnc.59312,Gba_D--Gbalnc.53077,Gba_D--Gbalnc.61136,	Gar--Garlnc.20605,Gar--Garlnc.20608,Gar--Garlnc.20610,Gar--Garlnc.20613,Gar--Garlnc.37065,	Gra--Gralnc.9870,Gra--Gralnc.9871,Gra--Gralnc.9872,Gra--Gralnc.26972,Gra--Gralnc.26973,Gra--Gralnc.26974,Gra--Gralnc.26979,Gra--Gralnc.9869,
6	Gar,Gba_A,Gba_D,Ghr_A,Ghr_D,Gra	many2many	Ghr_A--Ghrlnc.26490,Ghr_A--Ghrlnc.45175,Ghr_A--Ghrlnc.26488,Ghr_A--Ghrlnc.26489,Ghr_A--Ghrlnc.26492,Ghr_A--Ghrlnc.37782,Ghr_A--Ghrlnc.37783,Ghr_A--Ghrlnc.37785,Ghr_A--Ghrlnc.37786,Ghr_A--Ghrlnc.45170,Ghr_A--Ghrlnc.45171,Ghr_A--Ghrlnc.45173,Ghr_A--Ghrlnc.45174,	Ghr_D--Ghrlnc.70622,Ghr_D--Ghrlnc.70625,Ghr_D--Ghrlnc.70627,Ghr_D--Ghrlnc.81045,Ghr_D--Ghrlnc.81046,Ghr_D--Ghrlnc.81047,Ghr_D--Ghrlnc.81048,Ghr_D--Ghrlnc.81050,Ghr_D--Ghrlnc.81054,Ghr_D--Ghrlnc.81055,Ghr_D--Ghrlnc.81056,Ghr_D--Ghrlnc.87853,Ghr_D--Ghrlnc.87854,	Gba_A--Gbalnc.22511,Gba_A--Gbalnc.32279,Gba_A--Gbalnc.32280,Gba_A--Gbalnc.38682,Gba_A--Gbalnc.38684,Gba_A--Gbalnc.38685,Gba_A--Gbalnc.38686,Gba_A--Gbalnc.38687,	Gba_D--Gbalnc.70699,Gba_D--Gbalnc.70706,Gba_D--Gbalnc.76563,Gba_D--Gbalnc.76560,	Gar--Garlnc.20797,Gar--Garlnc.20798,Gar--Garlnc.28041,	Gra--Gralnc.19186,Gra--Gralnc.19188,
6	Gar,Gba_A,Gba_D,Ghr_A,Ghr_D,Gra	many2many	Ghr_A--Ghrlnc.42770,Ghr_A--Ghrlnc.42773,Ghr_A--Ghrlnc.42774,Ghr_A--Ghrlnc.42775,Ghr_A--Ghrlnc.42778,Ghr_A--Ghrlnc.685,Ghr_A--Ghrlnc.686,Ghr_A--Ghrlnc.42776,Ghr_A--Ghrlnc.42779,Ghr_A--Ghrlnc.42780,Ghr_A--Ghrlnc.42782,Ghr_A--Ghrlnc.42783,Ghr_A--Ghrlnc.690,	Ghr_D--Ghrlnc.46549,Ghr_D--Ghrlnc.46550,Ghr_D--Ghrlnc.46548,Ghr_D--Ghrlnc.85692,Ghr_D--Ghrlnc.46543,	Gba_A--Gbalnc.36585,Gba_A--Gbalnc.36588,Gba_A--Gbalnc.36589,Gba_A--Gbalnc.36591,Gba_A--Gbalnc.36583,	Gba_D--Gbalnc.39985,Gba_D--Gbalnc.76612,Gba_D--Gbalnc.76616,Gba_D--Gbalnc.76617,Gba_D--Gbalnc.39981,Gba_D--Gbalnc.74669,	Gar--Garlnc.34020,Gar--Garlnc.34024,Gar--Garlnc.34012,Gar--Garlnc.631,Gar--Garlnc.34010,Gar--Garlnc.34023,Gar--Garlnc.34007,Gar--Garlnc.34021,	Gra--Gralnc.14056,Gra--Gralnc.14057,Gra--Gralnc.3534,Gra--Gralnc.3536,Gra--Gralnc.3538,Gra--Gralnc.3539,
6	Gar,Gba_A,Gba_D,Ghr_A,Ghr_D,Gra	many2many	Ghr_A--Ghrlnc.7555,Ghr_A--Ghrlnc.7559,Ghr_A--Ghrlnc.7552,Ghr_A--Ghrlnc.7553,Ghr_A--Ghrlnc.7554,Ghr_A--Ghrlnc.7556,Ghr_A--Ghrlnc.7557,Ghr_A--Ghrlnc.7558,Ghr_A--Ghrlnc.7560,Ghr_A--Ghrlnc.7561,	Ghr_D--Ghrlnc.50642,Ghr_D--Ghrlnc.50643,Ghr_D--Ghrlnc.50647,Ghr_D--Ghrlnc.86536,Ghr_D--Ghrlnc.86535,Ghr_D--Ghrlnc.86537,Ghr_D--Ghrlnc.86538,Ghr_D--Ghrlnc.50638,Ghr_D--Ghrlnc.50639,	Gba_A--Gbalnc.6459,Gba_A--Gbalnc.6460,Gba_A--Gbalnc.6461,Gba_A--Gbalnc.6462,Gba_A--Gbalnc.6463,Gba_A--Gbalnc.6465,Gba_A--Gbalnc.6469,Gba_A--Gbalnc.6470,Gba_A--Gbalnc.6472,Gba_A--Gbalnc.6473,	Gba_D--Gbalnc.43632,Gba_D--Gbalnc.75385,Gba_D--Gbalnc.75386,Gba_D--Gbalnc.75389,Gba_D--Gbalnc.75390,Gba_D--Gbalnc.43627,	Gar--Garlnc.34924,Gar--Garlnc.5891,	Gra--Gralnc.12139,Gra--Gralnc.12140,Gra--Gralnc.12142,Gra--Gralnc.12143,Gra--Gralnc.12144,Gra--Gralnc.12145,
6	Gar,Gba_A,Gba_D,Ghr_A,Ghr_D,Gra	many2many	Ghr_A--Ghrlnc.1082,Ghr_A--Ghrlnc.12074,Ghr_A--Ghrlnc.1069,Ghr_A--Ghrlnc.1072,Ghr_A--Ghrlnc.1075,Ghr_A--Ghrlnc.1077,Ghr_A--Ghrlnc.1079,Ghr_A--Ghrlnc.1081,Ghr_A--Ghrlnc.1083,Ghr_A--Ghrlnc.12079,Ghr_A--Ghrlnc.24391,	Ghr_D--Ghrlnc.81258,Ghr_D--Ghrlnc.81260,Ghr_D--Ghrlnc.68679,Ghr_D--Ghrlnc.46904,	Gba_A--Gbalnc.1001,Gba_A--Gbalnc.1002,Gba_A--Gbalnc.1003,Gba_A--Gbalnc.1005,Gba_A--Gbalnc.999,Gba_A--Gbalnc.1008,Gba_A--Gbalnc.1009,Gba_A--Gbalnc.20760,Gba_A--Gbalnc.20761,Gba_A--Gbalnc.1004,Gba_A--Gbalnc.1011,Gba_A--Gbalnc.10289,	Gba_D--Gbalnc.70867,Gba_D--Gbalnc.40294,Gba_D--Gbalnc.40297,Gba_D--Gbalnc.59665,Gba_D--Gbalnc.59667,	Gar--Garlnc.947,Gar--Garlnc.948,Gar--Garlnc.950,Gar--Garlnc.19312,Gar--Garlnc.9778,Gar--Garlnc.9782,	Gra--Gralnc.3855,Gra--Gralnc.3857,Gra--Gralnc.3859,Gra--Gralnc.19375,
6	Gar,Gba_A,Gba_D,Ghr_A,Ghr_D,Gra	many2many	Ghr_A--Ghrlnc.9514,Ghr_A--Ghrlnc.9516,Ghr_A--Ghrlnc.9513,Ghr_A--Ghrlnc.9517,Ghr_A--Ghrlnc.9521,	Ghr_D--Ghrlnc.61087,Ghr_D--Ghrlnc.61095,Ghr_D--Ghrlnc.61097,Ghr_D--Ghrlnc.61115,Ghr_D--Ghrlnc.61116,Ghr_D--Ghrlnc.61123,Ghr_D--Ghrlnc.61203,Ghr_D--Ghrlnc.61082,Ghr_D--Ghrlnc.61059,Ghr_D--Ghrlnc.61060,Ghr_D--Ghrlnc.61065,Ghr_D--Ghrlnc.61098,Ghr_D--Ghrlnc.61053,	Gba_A--Gbalnc.853,Gba_A--Gbalnc.854,Gba_A--Gbalnc.8077,Gba_A--Gbalnc.8134,Gba_A--Gbalnc.8135,Gba_A--Gbalnc.8137,Gba_A--Gbalnc.8138,Gba_A--Gbalnc.8139,Gba_A--Gbalnc.8143,	Gba_D--Gbalnc.52966,Gba_D--Gbalnc.52968,Gba_D--Gbalnc.52970,Gba_D--Gbalnc.52974,Gba_D--Gbalnc.52939,	Gar--Garlnc.12970,Gar--Garlnc.12902,	Gra--Gralnc.26930,Gra--Gralnc.26935,Gra--Gralnc.26877,Gra--Gralnc.26947,Gra--Gralnc.26884,Gra--Gralnc.26945,Gra--Gralnc.26953,Gra--Gralnc.26939,
[truncated: 5,721 more rows]

## Sheet: SAT
Supplemental Table 2. Conservation of the identified lincRNAs (SAT)
Gar	Gra	Ghr	Gba
Gar--Garlnc.1000	Gra--Gralnc.1	Ghr_A--Ghrlnc.100	Gba_A--Gbalnc.1000
[truncated: 13,329 more rows]

## Sheet: GS
Supplemental Table 2. Conservation of the identified lincRNAs (GS)
[truncated: 14,442 more rows]
