# Supplementary material for: The Conservation of Long Intergenic Non-Coding RNAs and Their Response to Verticillium dahliae Infection in Cotton
Source: Int J Mol Sci. 2022 Aug 2;23(15):8594. doi: 10.3390/ijms23158594 (PMC9368808; doi:10.3390/ijms23158594)
Supplement: Supplementary file 1 [file ijms-23-08594-s001.zip › Supplemental Tables S3-S7.xlsx]

## Sheet: Table S3
Supplemental Table 3: Conservation of the stringently selected Vd-responsive DE lincRNAs from the One2One family.
Species		Total no. of DE lincRNAs of the One2One family	Conservred in the number of (sub)genomes
			2	3	4	5	6
Gar	Up	0
	Down	3	1	1		1
Gra	Up	5	4	1
	Down	5	1	2	1		1
Ghr	Up	10	10
	Down	13	8	3	2
Gba	Up	78	31	23	13	8	3
	Down	41	22	11	7	1

## Sheet: Table S4
Supplemental Table 4. GO enrichment analysis
ST lincRNAs of the one2one families
Description	Species	GO category	Ontology	Term*	Over_represented_pvalue
secondary active sulfate transmembrane transporter activity	Gra	GO:0008271	MF	secondary active sulfate transmembrane transporter activity	0.000281002
sulfate transport	Gra	GO:0008272	BP	sulfate transport	0.000281002
DNA binding	Gba	GO:0003677	MF	DNA binding	0.000141422
ferrochelatase activity	Gba	GO:0004325	MF	ferrochelatase activity	0.000147478
iron ion binding	Gba	GO:0005506	MF	iron ion binding	0.000238749
oxidoreductase activity, acting on paired donors, with incorporation or reduction of molecular oxygen	Gba	GO:0016705	MF	oxidoreductase activity, acting on paired donors, with incorporation or reduction of molecular oxygen	0.000355074
terpene synthase activity	Gba	GO:0010333	MF	terpene synthase activity	0.000441665
oxidation-reduction process	Gba	GO:0055114	BP	oxidation-reduction process	0.000104592
heme biosynthetic process	Gba	GO:0006783	BP	heme biosynthetic process	0.000147478
membrane	Gba	GO:0016020	CC	membrane	0.000118614
PC lincRNAs of the one2one families
Description	Species	GO category	Ontology	Term	Over_represented_pvalue
regulation of transcription, DNA-templated	Ghr	GO:0006355	BP	regulation of transcription, DNA-templated	0.000899321
Vd-responsive lincRNAs
Description	Species	GO category	Ontology	Term	Over_represented_pvalue
regulation of cell cycle	Gar	GO:0051726	BP	regulation of cell cycle	0.000375081
Rad51B-Rad51C-Rad51D-XRCC2 complex	Gar	GO:0033063	CC	Rad51B-Rad51C-Rad51D-XRCC2 complex	0.000104914
iron ion binding	Gra	GO:0005506	MF	iron ion binding	0.00035293
iron ion binding	Ghr	GO:0005506	MF	iron ion binding	1.07338e-07
oxidoreductase activity, acting on paired donors, with incorporation or reduction of molecular oxygen	Ghr	GO:0016705	MF	oxidoreductase activity, acting on paired donors, with incorporation or reduction of molecular oxygen	2.04735e-07
heme binding	Ghr	GO:0020037	MF	heme binding	9.4325e-06
terpene synthase activity	Ghr	GO:0010333	MF	terpene synthase activity	0.000119619
lyase activity	Ghr	GO:0016829	MF	lyase activity	0.000296776
oxidation-reduction process	Ghr	GO:0055114	BP	oxidation-reduction process	4.72133e-06
transmembrane transport	Ghr	GO:0055085	BP	transmembrane transport	0.000209382
membrane	Ghr	GO:0016020	CC	membrane	0.000762406
ADP binding	Gba	GO:0043531	MF	ADP binding	1.03127e-12
heme binding	Gba	GO:0020037	MF	heme binding	5.95788e-06
iron ion binding	Gba	GO:0005506	MF	iron ion binding	5.96491e-06
oxidoreductase activity, acting on paired donors, with incorporation or reduction of molecular oxygen	Gba	GO:0016705	MF	oxidoreductase activity, acting on paired donors, with incorporation or reduction of molecular oxygen	1.44969e-05
ferrochelatase activity	Gba	GO:0004325	MF	ferrochelatase activity	0.000401721
transmembrane transporter activity	Gba	GO:0022857	MF	transmembrane transporter activity	0.000519567
oxidation-reduction process	Gba	GO:0055114	BP	oxidation-reduction process	6.73345e-05
signal transduction	Gba	GO:0007165	BP	signal transduction	8.16916e-05
heme biosynthetic process	Gba	GO:0006783	BP	heme biosynthetic process	0.000401721
*Those highlighted in red are identified in both analyses (i.e., based on one2one family lincRNAs and Vd-responsive lincRNAs)

## Sheet: Table S5
Supplemental Table 5: LincRNAs overlapping with the QTL associated with V. dahliae response.
No.	LincRNA_ID*	Strand	Length (genomic)	Chr (HAU1.1)	Start (HAU1.1)	End (HAU1.1)	Response to Vd infection	QTL_No.	QTL_ID	Population	Marker interval or Nearest Marker	Chr.(HAU1.1)	Position based on Ghirsutum_genome_HAU_v1.1 （bp）	References
1	Ghrlnc.358	-	1657	Ghir_A01	3257041	3258698	Down	1	qDI-c15-1	(sGK9708×0–153) RILs	i02393Gh-i02320Gh	Ghir_A01	2938905 - 6842830	Palanga et al.,2017
2	Ghrlnc.459	+	286	Ghir_A01	4657027	4657313	Down
3	Ghrlnc.471	+	313	Ghir_A01	4877484	4877797	Down	2	qDInc-c1-6		i36683Gh-i37328Gh		4784876 - 6850917
4	Ghrlnc.531	-	719	Ghir_A01	5686621	5687340	Up
5	Ghrlnc.539	+	797	Ghir_A01	5806633	5807430	Up
6	Ghrlnc.633	+	977	Ghir_A01	7344692	7345669	Down	3	qDI-c15-1		i02393Gh-i02418Gh		6842631 - 8174802
7	Ghrlnc.704	+	648	Ghir_A01	8144381	8145029	Down
8	Ghrlnc.1128	+	381	Ghir_A01	17268396	17268777	Up	4	qDInc-c1-5/qDI-c1-1	(sGK9708×0–153) RILs	TMB1931-i39578Gh TMB1931-i27896Gh	Ghir_A01	17268678 - 65731239	Palanga et al.,2017
9	Ghrlnc.1138	+	2619	Ghir_A01	17449453	17452072	Down
10	Ghrlnc.1294	-	2255	Ghir_A01	21750814	21753069	Up
11	Ghrlnc.1333	+	330	Ghir_A01	23853816	23854146	Down
12	Ghrlnc.1346	-	3133	Ghir_A01	24425894	24429027	Down
13	Ghrlnc.1401	+	7158	Ghir_A01	26091771	26098929	Up
14	Ghrlnc.1440	+	213	Ghir_A01	27852740	27852953	Down
15	Ghrlnc.1454	+	700	Ghir_A01	29824283	29824983	Down
16	Ghrlnc.1598	+	614	Ghir_A01	41289500	41290114	Down
17	Ghrlnc.1641	+	16314	Ghir_A01	43366660	43382974	Up
18	Ghrlnc.1680	+	35881	Ghir_A01	48388882	48424763	Down
19	Ghrlnc.1711	+	259	Ghir_A01	50007399	50007658	Down
20	Ghrlnc.1846	+	237	Ghir_A01	62831003	62831240	Up
21	Ghrlnc.2222	-	1780	Ghir_A01	95696947	95698727	Down	5	qVWR-A01-2a	MAGIC population		Ghir_A01	93742072 - 104035867	Zhang et al., 2020
22	Ghrlnc.2241	+	2169	Ghir_A01	98757416	98759585	Down
23	Ghrlnc.2270	-	1499	Ghir_A01	100104450	100105949	Down
24	Ghrlnc.2335	+	339	Ghir_A01	103695848	103696187	Up	6	qDInc-c1-4	(sGK9708×0–153) RILs	i47522Gh-i22108Gh	Ghir_A01	102358697 - 103903740	Palanga et al.,2017
25	Ghrlnc.2394	-	1280	Ghir_A01	105736470	105737750	Down	7	qDInc-c1-1	(sGK9708×0–153) RILs	i23690Gh-i25127Gh	Ghir_A01	105522449 - 111963135	Palanga et al.,2017
26	Ghrlnc.2410	+	958	Ghir_A01	106156528	106157486	Down
27	Ghrlnc.2430	+	3648	Ghir_A01	106552251	106555899	Down
28	Ghrlnc.2431	-	1119	Ghir_A01	106556140	106557259	Down
29	Ghrlnc.2439	+	923	Ghir_A01	106948982	106949905	Down
30	Ghrlnc.2469	+	964	Ghir_A01	107614089	107615053	Up
31	Ghrlnc.2507	-	1199	Ghir_A01	108170340	108171539	Down
32	Ghrlnc.2541	-	1639	Ghir_A01	108664006	108665645	Up
33	Ghrlnc.2618	-	4329	Ghir_A01	110405304	110409633	Down	8	qVWR-A01-2b	MAGIC population		Ghir_A01	110227316 - 117532684	Zhang et al., 2020
34	Ghrlnc.2666	-	880	Ghir_A01	111129988	111130868	Down
35	Ghrlnc.2707	-	2752	Ghir_A01	111912764	111915516	Down
36	Ghrlnc.2854	-	677	Ghir_A01	114147411	114148088	Up
37	Ghrlnc.2860	+	345	Ghir_A01	114451170	114451515	Down
38	Ghrlnc.2958	+	906	Ghir_A01	115651357	115652263	Down
39	Ghrlnc.2988	-	1492	Ghir_A01	115975240	115976732	Up
40	Ghrlnc.2997	+	9929	Ghir_A01	116056186	116066115	Down
41	Ghrlnc.3035	+	692	Ghir_A01	116433608	116434300	Down
42	Ghrlnc.3063	+	1528	Ghir_A01	116726786	116728314	Down	9	qRDI-A01-1	natural population	i00978Gh - i14791Gh	Ghir_A01	116671551 - 117661716	Zhao et al., 2021
43	Ghrlnc.3150	+	1558	Ghir_A01	117573441	117574999	Up
44	Ghrlnc.3371	+	864	Ghir_A02	1649967	1650831	Down	10	qDInc-c2-6	(sGK9708×0–153) RILs	i23705Gh-i04910Gh	Ghir_A02	1209198 - 3172850	Palanga et al.,2017
45	Ghrlnc.3375	+	987	Ghir_A02	1672590	1673577	Up
46	Ghrlnc.3378	+	1054	Ghir_A02	1696134	1697188	Down
47	Ghrlnc.3405	+	3424	Ghir_A02	2011335	2014759	Up
48	Ghrlnc.3413	+	280	Ghir_A02	2105526	2105806	Down
49	Ghrlnc.3441	-	1745	Ghir_A02	2485192	2486937	Up
50	Ghrlnc.3490	+	362	Ghir_A02	3085651	3086013	Down
51	Ghrlnc.4526	-	988	Ghir_A02	44701582	44702570	Up	11	QTL- JESPR101	natural population	JESPR101	Ghir_A02	44976947 -	Zhao et al., 2014
52	Ghrlnc.4580	+	1650	Ghir_A02	47373326	47374976	Up	12	VW4.u	(Lumianyan22×Luyuan343) F2	BNL3590-BNL3971	Ghir_A02	44977033 - 47395906	Wang et al., 2007
53	Ghrlnc.4846	+	574	Ghir_A02	75677669	75678243	Down	13	qDInc-c2-3	(sGK9708×0–153) RILs	i45488Gh-i47606Gh	Ghir_A02	74856326 - 96499790	Palanga et al.,2017
54	Ghrlnc.4925	+	1531	Ghir_A02	83323262	83324793	Down
55	Ghrlnc.4928	+	319	Ghir_A02	83452087	83452406	Up
56	Ghrlnc.4948	+	703	Ghir_A02	84809567	84810270	Up
57	Ghrlnc.5067	+	389	Ghir_A02	92950849	92951238	Up
58	Ghrlnc.5710	+	887	Ghir_A02	107317843	107318730	Down	14	qVWI-06-c2-1	(SG747×Giza75)×SG747 BC2F4	NAU3775a-BNL0663	Ghir_A02	107020241 - 107674026	Zhang et al., 2015
59	Ghrlnc.6196	+	399	Ghir_A03	4285537	4285936	Up	15	QTL-NAU5233	natural population	NAU5233	Ghir_A03	4373508 -	Zhao et al., 2014
60	Ghrlnc.6246	+	1435	Ghir_A03	4908005	4909440	Up	16	qDInc-c3-3	(sGK9708×0–153) RILs	i38618Gh-i32187Gh	Ghir_A03	4807087 - 6920517	Palanga et al.,2017
61	Ghrlnc.8111	+	827	Ghir_A03	100557489	100558316	Down	17	qDInc-c3-1	(sGK9708×0–153) RILs	i49233Gh-i39617Gh	Ghir_A03	98658228 - 106171299	Palanga et al.,2017
62	Ghrlnc.8141	-	2810	Ghir_A03	101061785	101064595	Down
63	Ghrlnc.8235	-	1189	Ghir_A03	103241736	103242925	Up
64	Ghrlnc.8284	-	4025	Ghir_A03	104274015	104278040	Down
65	Ghrlnc.8288	+	2155	Ghir_A03	104382694	104384849	Down
66	Ghrlnc.8320	+	916	Ghir_A03	104960743	104961659	Up
67	Ghrlnc.8391	+	11186	Ghir_A03	105979160	105990346	Down
68	Ghrlnc.9179	-	4457	Ghir_A04	1542919	1547376	Down	18	qVWR-08-c4-1	(SG747×Giza75)×SG747 BC2F4	BNL3089-NAU3469	Ghir_A04	1541107 - 4605948	Zhang et al., 2015
69	Ghrlnc.9235	+	2334	Ghir_A04	2204567	2206901	Down
70	Ghrlnc.9288	+	5117	Ghir_A04	3010148	3015265	Down	19	A04_2334165	natural population	A04_2334165	Ghir_A04	3051288 -	Li et al., 2017
71	Ghrlnc.9308	-	813	Ghir_A04	3343527	3344340	Up	20	qVWR-08-c4-1	(SG747×Giza75)×SG747 BC2F4	BNL3089-NAU3469	Ghir_A04	1541107 - 4605948	Zhang et al., 2015
72	Ghrlnc.9311	+	15650	Ghir_A04	3360078	3375728	Up
73	Ghrlnc.9353	-	582	Ghir_A04	4049026	4049608	Down
74	Ghrlnc.9725	+	261	Ghir_A04	11555558	11555819	Down	21	qVWR12-c4.1-1	(SG747×Pima S-7)BIL	A4-260-BNL4047-380	Ghir_A04	11439721 -	Fang et al.,2013
75	Ghrlnc.11115	-	1259	Ghir_A04	82987690	82988949	Up	1900-01-22	qVV-D4-1BC1S2BP2	(Hai7124×Junmian1)×Junmian1 BC1S2	NAU3437–NAU3392	Ghir_A04	82831630 - 84651651	Yang et al.,2008
76	Ghrlnc.11136	-	425	Ghir_A04	83234129	83234554	Up
77	Ghrlnc.11294	+	930	Ghir_A04	84747425	84748355	Down
78	Ghrlnc.11739	-	2988	Ghir_A05	3603567	3606555	Up	23	QTL-NAU3828	natural population	NAU3828	Ghir_A05	3586097 -	Zhao et al., 2014
79	Ghrlnc.11966	+	672	Ghir_A05	5524677	5525349	Up	24	qDR15T1-c19	/TM-1/NM24016 RILs	SNP0315- SNP0159	Ghir_A05	5485547 - 6017159	Fang et al.,2014
80	Ghrlnc.12197	-	1164	Ghir_A05	7422372	7423536	Up	25	qRDI-A05-1	natural population	i19547Gh - i19549Gh	Ghir_A05	6277654 - 8084836	Zhao et al., 2021
81	Ghrlnc.12256	+	208	Ghir_A05	7986266	7986474	Down
82	Ghrlnc.12760	+	10708	Ghir_A05	12186563	12197271	Up	26	qDI-c5-2	(sGK9708×0–153) RILs	i00595Gh-i20721Gh	Ghir_A05	10064733 - 13825002	Palanga et al.,2017
83	Ghrlnc.12830	-	2520	Ghir_A05	12824292	12826812	Up
84	Ghrlnc.12945	+	285	Ghir_A05	13723233	13723518	Down				i48326Gh-i16671Gh	Ghir_A05	11447553 - 14331557
85	Ghrlnc.15732	-	3750	Ghir_A05	82865216	82868966	Down	27	qVWR-A05-2	MAGIC population		Ghir_A05	79921919 - 98792080	Zhang et al., 2020
86	Ghrlnc.15820	-	2159	Ghir_A05	93794015	93796174	Up
87	Ghrlnc.15825	+	1605	Ghir_A05	94022032	94023637	Up
88	Ghrlnc.15836	+	233	Ghir_A05	94407976	94408209	Down
89	Ghrlnc.15881	-	1261	Ghir_A05	95458920	95460181	Down	28	qDI-c22-3	(sGK9708×0–153) RILs	i12657Gh-i39605Gh	Ghir_A05	94969843 - 97684694	Palanga et al.,2017
90	Ghrlnc.15927	-	320	Ghir_A05	96489086	96489406	Down
91	Ghrlnc.15937	-	15889	Ghir_A05	96714803	96730692	Up				i52667Gb-i39605Gh		95606376 - 97684694
92	Ghrlnc.15984	+	514	Ghir_A05	97719718	97720232	Up						95606376 - 99828578
93	Ghrlnc.16013	-	3096	Ghir_A05	98323879	98326975	Up
94	Ghrlnc.16067	+	19276	Ghir_A05	99438582	99457858	Down
95	Ghrlnc.16068	-	16801	Ghir_A05	99438741	99455542	Up				i52667Gb-i12588Gh
96	Ghrlnc.16553	+	274	Ghir_A05	107066507	107066781	Down	29	qVL-A5-1BC1S2592	(Hai7124×Junmian1) ×Junmian1 BC1S2	NAU3036–NAU2121	Ghir_A05	105718534 - 107800907	Yang et al.,2008
97	Ghrlnc.16587	+	2120	Ghir_A05	107579944	107582064	Up
98	Ghrlnc.16593	+	2983	Ghir_A05	107642793	107645776	Up
99	Ghrlnc.18289	-	1585	Ghir_A06	44835983	44837568	Down	30	qIL52T2-c25	TM-1/NM24016 RILs	MUSB0979-DPL0532b	Ghir_A06	34599176-63120131	Fang et al.,2014
100	Ghrlnc.18336	+	798	Ghir_A06	52230005	52230803	Down
101	Ghrlnc.18345	+	306	Ghir_A06	53009641	53009947	down
102	Ghrlnc.18373	+	212	Ghir_A06	57643327	57643539	Down
103	Ghrlnc.18388	+	1835	Ghir_A06	60053978	60055813	Down
104	Ghrlnc.18396	-	5220	Ghir_A06	60339833	60345053	Down
105	Ghrlnc.19410	+	410	Ghir_A06	119031073	119031483	Down	31	qDInc-c6-2	(sGK9708×0–153) RILs	i17327Gh-i41095Gh	Ghir_A06	117256206 - 121464963	Palanga et al.,2017
106	Ghrlnc.19430	+	939	Ghir_A06	119206443	119207382	Up
107	Ghrlnc.21766	+	344	Ghir_A07	27350280	27350624	Down	32	QTL-BNL3319	natural population	BNL3319	Ghir_A07	27317464 -	Zhao et al., 2014
108	Ghrlnc.22162	-	1431	Ghir_A07	44674744	44676175	Down	33	VW3.u	(Lumianyan22×Luyuan343) F2	BNL1604-BNL1395	Ghir_A07	44638001 -	Wang et al., 2007
109	Ghrlnc.24156	+	1203	Ghir_A08	9979681	9980884	Up	34	qVWR-A08-1	MAGIC population		Ghir_A08	9375838 - 9993824	Zhang et al., 2020
110	Ghrlnc.25445	+	1488	Ghir_A08	100706426	100707914	Down	35	qDI-c24-1	(sGK9708×0–153) RILs	i04363Gh-i32953Gh	Ghir_A08	99356711 - 102032280	Palanga et al.,2017
111	Ghrlnc.25696	-	219	Ghir_A08	107116941	107117160	Down	36	qVW-C8-1	natural population	SNP23468-SNP23557	Ghir_A08	106602539 - 109858242	Abdelraheem et al., 2020
112	Ghrlnc.25735	+	3477	Ghir_A08	107731031	107734508	Down
113	Ghrlnc.25846	+	220	Ghir_A08	109675616	109675836	Up
114	Ghrlnc.28325	-	289	Ghir_A09	59000984	59001273	Down	37	qV-MIXM-D9-3 /qV-MIXS2-D9-1 /qVWR-09-c23-1	(60182×Junmian1) F2 /(SG747×Giza75)×SG747 BC2F4	NAU1047~NAU2753 /NAU5508~NAU1047 /NAU5508-NAU3967	Ghir_A09	57666742 - 75020175 /61676973 - 75020175 /61676973 - 66264840	Jiang et al.,2009 /Zhang et al., 2015
115	Ghrlnc.28343	+	1390	Ghir_A09	59310008	59311398	Up
116	Ghrlnc.28346	-	1843	Ghir_A09	59360092	59361935	Down
117	Ghrlnc.28384	-	1400	Ghir_A09	59753442	59754842	Down
118	Ghrlnc.28416	+	581	Ghir_A09	60093720	60094301	Up
119	Ghrlnc.28426	+	13284	Ghir_A09	60284671	60297955	Up
120	Ghrlnc.28428	-	628	Ghir_A09	60297326	60297954	Up
121	Ghrlnc.28445	-	1079	Ghir_A09	60685192	60686271	Up
122	Ghrlnc.28539	+	236	Ghir_A09	62549870	62550106	Down
123	Ghrlnc.28566	+	988	Ghir_A09	62779308	62780296	Up
124	Ghrlnc.28676	+	1998	Ghir_A09	64349488	64351486	down
125	Ghrlnc.28682	-	2453	Ghir_A09	64447399	64449852	Down
126	Ghrlnc.28731	+	1106	Ghir_A09	65101812	65102918	Down
127	Ghrlnc.28834	+	327	Ghir_A09	66685358	66685685	Up
128	Ghrlnc.28884	-	508	Ghir_A09	67435772	67436280	Down
129	Ghrlnc.28915	-	1202	Ghir_A09	67723926	67725128	Up
130	Ghrlnc.28919	+	462	Ghir_A09	67794791	67795253	Up
131	Ghrlnc.28926	+	3384	Ghir_A09	67855189	67858573	Up	38	qVV-A9-1F2	(Hai7124×Junmian1) F2	BNL3582–NAU1360	Ghir_A09	67893062 -	Yang et al.,2008
132	Ghrlnc.28968	-	2055	Ghir_A09	68394793	68396848	Down	39	qV-MIXM-D9-3	(60182×Junmian1) F2	NAU1047~NAU2753	Ghir_A09	57666742 - 75020175	Jiang et al.,2009
133	Ghrlnc.28973	+	550	Ghir_A09	68437558	68438108	Down
134	Ghrlnc.28992	+	226	Ghir_A09	68719161	68719387	Up
135	Ghrlnc.28998	+	255	Ghir_A09	68761155	68761410	Down
136	Ghrlnc.29046	+	238	Ghir_A09	69381585	69381823	Down	40	qVWI-07-c9-1 /qV-MIXS2-D9-1 /qDInc-c23-3 /qVW-D9-1	(SG747×Giza75)×SG747 BC2F4 /(60182×Junmian1) F2 /(sGK9708×0–153) RILs /(Prema×86-1) RILs	NAU3358-NAU5494 /NAU5508~NAU1047 /i50013Gb-i15787Gh /NAU2954 - NAU3414		69099845 - 75556407 /61676973 - 75020175 /71918107 - 73892337 /72974084 -	Zhang et al., 2015 /Jiang et al.,2009 /Palanga et al.,2017 /Ning et al.,2013
137	Ghrlnc.29190	+	333	Ghir_A09	71037949	71038282	Up
138	Ghrlnc.29289	+	498	Ghir_A09	72133712	72134210	Down
139	Ghrlnc.29320	+	750	Ghir_A09	72425663	72426413	Down
140	Ghrlnc.29508	+	880	Ghir_A09	73914194	73915074	Up
141	Ghrlnc.29603	+	872	Ghir_A09	74903211	74904083	Up
142	Ghrlnc.29636	+	18409	Ghir_A09	75203109	75221518	Up
143	Ghrlnc.29661	+	5067	Ghir_A09	75371152	75376219	Down
144	Ghrlnc.30589	+	319	Ghir_A10	862675	862994	Up	41	qDInc-c10-2	(sGK9708×0–153) RILs	i32110Gh-i00380Gh	Ghir_A10	710077 - 4985113	Palanga et al.,2017
145	Ghrlnc.30740	-	373	Ghir_A10	2114268	2114641	Up
146	Ghrlnc.30744	-	1106	Ghir_A10	2152206	2153312	Down
147	Ghrlnc.30765	+	1658	Ghir_A10	2334828	2336486	Down
148	Ghrlnc.30884	+	2944	Ghir_A10	3286294	3289238	Up
149	Ghrlnc.30894	-	986	Ghir_A10	3425954	3426940	Down
150	Ghrlnc.30976	-	77370	Ghir_A10	4444438	4521808	Up
151	Ghrlnc.31013	+	225	Ghir_A10	4897743	4897968	Up
152	Ghrlnc.32304	-	15090	Ghir_A10	70745513	70760603	Up	42	qDInc-c10-3	(sGK9708×0–153) RILs	i43465Gh-i44312Gh	Ghir_A10	70744147 - 71399479	Palanga et al.,2017
153	Ghrlnc.32320	+	1787	Ghir_A10	71273159	71274946	Down
154	Ghrlnc.33494	+	1229	Ghir_A10	108103078	108104307	Up	43	qVW-C10-1 /qVWR-A10-1	natural population /MAGIC population	SNP3884-SNP4033	Ghir_A10	107312260 - 113482069 /110457763 - 111309977	Abdelraheem et al., 2020 /Zhang et al., 2020
155	Ghrlnc.33521	-	1546	Ghir_A10	108465654	108467200	Up
156	Ghrlnc.33552	-	1744	Ghir_A10	108873256	108875000	Down
157	Ghrlnc.33571	+	724	Ghir_A10	109155531	109156255	Down
158	Ghrlnc.33577	-	1321	Ghir_A10	109202102	109203423	Down
159	Ghrlnc.33627	+	972	Ghir_A10	109832265	109833237	Down
160	Ghrlnc.33646	-	11029	Ghir_A10	110038312	110049341	Up
161	Ghrlnc.33672	+	1205	Ghir_A10	110551140	110552345	Down
162	Ghrlnc.33714	-	2047	Ghir_A10	110992046	110994093	Down
163	Ghrlnc.33902	-	753	Ghir_A10	113234956	113235709	Up	44	qDI-c20-1	(sGK9708×0–153) RILs	i12306Gh-i00501Gh	Ghir_A10	111844264 - 113422291	Palanga et al.,2017
164	Ghrlnc.33903	-	6030	Ghir_A10	113272037	113278067	Down
165	Ghrlnc.33904	+	369	Ghir_A10	113281043	113281412	Up
166	Ghrlnc.33923	+	1231	Ghir_A10	113622336	113623567	Down	45	qDI-c20-1		i12353Gh-i12304Gh		113435375 - 114751171
167	Ghrlnc.34017	-	4774	Ghir_A10	114652911	114657685	Up
168	Ghrlnc.34072	+	543	Ghir_A11	255787	256330	Up	46	QTL- NAU5064	natural population	NAU5064	Ghir_A11	264932 - 265599	Zhao et al., 2014
169	Ghrlnc.34271	+	413	Ghir_A11	1873360	1873773	Up	47	qDInc-c21-3	(sGK9708×0–153) RILs	i41270Gh-i15953Gh	Ghir_A11	1487794 - 7250907	Palanga et al.,2017
170	Ghrlnc.34325	+	225	Ghir_A11	2225857	2226082	Down
171	Ghrlnc.34424	-	2219	Ghir_A11	3023356	3025575	Up	48	qVWI06-c21-1	(SG747×Giza75)×SG747 BC2F4	NAU3341a-NAU3895		2588812 - 3219764	Zhang et al., 2015
172	Ghrlnc.34501	+	1836	Ghir_A11	3604745	3606581	Down	49	qDInc-c21-1	(sGK9708×0–153) RILs	i42676Gh-i06953Gh		2675108 - 6837760	Palanga et al.,2017
173	Ghrlnc.34580	-	3215	Ghir_A11	4289890	4293105	Down
174	Ghrlnc.34715	-	15483	Ghir_A11	5446967	5462450	Down
175	Ghrlnc.34767	+	2263	Ghir_A11	5916787	5919050	Down
176	Ghrlnc.34832	-	234	Ghir_A11	6430633	6430867	Up
177	Ghrlnc.34855	+	1623	Ghir_A11	6601342	6602965	Up
178	Ghrlnc.40939	+	7939	Ghir_A12	89826010	89833949	Down	50	q7.22-5	(XinLuZao1×Hai7124) F2	BNL1673−BNL2894	Ghir_A12	88399307 - 93600475	Fang et al.,2013
179	Ghrlnc.40983	+	284	Ghir_A12	90672550	90672834	Up
180	Ghrlnc.41035	-	1061	Ghir_A12	91605992	91607053	Down
181	Ghrlnc.41040	+	2118	Ghir_A12	91727600	91729718	Up
182	Ghrlnc.41120	+	1675	Ghir_A12	92963938	92965613	Up
183	Ghrlnc.42165	-	651	Ghir_A12	104695597	104696248	Down	51	q7.22-3	(XinLuZao1×Hai7124) F2	BNL3368−BNL3537	Ghir_A12	102701465 - 105523684	Wang et al.,2008
184	Ghrlnc.42222	+	622	Ghir_A12	105233240	105233862	Down
185	Ghrlnc.42737	-	2108	Ghir_A13	2111528	2113636	Down	52	qVWI-09-c13-1	(SG747×Giza75)×SG747 BC2F4	NAU2730-NAU5110	Ghir_A13	1290958 - 4120364	Zhang et al., 2015
186	Ghrlnc.42780	+	2185	Ghir_A13	2563090	2565275	Down
187	Ghrlnc.42783	-	814	Ghir_A13	2576141	2576955	Up
188	Ghrlnc.42857	+	797	Ghir_A13	3197922	3198719	Up
189	Ghrlnc.42876	-	1460	Ghir_A13	3387387	3388847	Up
190	Ghrlnc.43576	-	10479	Ghir_A13	24377407	24387886	Up	53	qVW-C13-1	(CCRI36×Hai1)×CCRI36 BC2F1	DPL0754-BNL2449/ CICR0382	Ghir_A13	15947552 - 33351131	Shi et al.,2016
191	Ghrlnc.43583	+	2666	Ghir_A13	26550008	26552674	Down
192	Ghrlnc.43622	-	6339	Ghir_A13	30150690	30157029	Up
193	Ghrlnc.43623	+	6342	Ghir_A13	30150691	30157033	Down
194	Ghrlnc.43650	+	1706	Ghir_A13	31270853	31272559	Up
195	Ghrlnc.43681	+	321	Ghir_A13	32887689	32888010	Down
196	Ghrlnc.44096	-	2802	Ghir_A13	68456541	68459343	Down	54	qVWR-A13-1a	MAGIC population		Ghir_A13	67658459 - 70893852	Zhang et al., 2020
197	Ghrlnc.44465	+	3261	Ghir_A13	87106709	87109970	Up	55	qVWR-A13-1b	MAGIC population		Ghir_A13	86735242 - 87534760	Zhang et al., 2020
198	Ghrlnc.44471	+	1370	Ghir_A13	87313623	87314993	Up
199	Ghrlnc.45986	+	8129	Ghir_D01	733456	741585	Up	56	qVWR-D01-1	MAGIC population		Ghir_D01	659935 - 764892	Zhang et al., 2020
200	Ghrlnc.46266	+	1152	Ghir_D01	3631043	3632195	down	57	qDI-c15-1	(sGK9708×0–153) RILs	i02393Gh-i02320Gh	Ghir_D01	2645055 - 6024559	Palanga et al.,2017
201	Ghrlnc.46275	-	5018	Ghir_D01	3717452	3722470	Up
202	Ghrlnc.46363	+	1382	Ghir_D01	4912407	4913789	Down
203	Ghrlnc.46394	+	223	Ghir_D01	5382572	5382795	Up
204	Ghrlnc.46543	+	935	Ghir_D01	7158297	7159232	Down				i02393Gh-i02418Gh		6024359 - 7438451
205	Ghrlnc.46872	+	872	Ghir_D01	12094351	12095223	Down	58	qDInc-c15-1	(sGK9708×0–153) RILs	i22772Gh-i42159Gh	Ghir_D01	11580287 - 59022306	Palanga et al.,2017
206	Ghrlnc.46926	+	429	Ghir_D01	13163821	13164250	Up
207	Ghrlnc.46938	+	517	Ghir_D01	13545702	13546219	Down
208	Ghrlnc.46952	-	1690	Ghir_D01	13814285	13815975	Down
209	Ghrlnc.47062	+	294	Ghir_D01	16020576	16020870	Down
210	Ghrlnc.47071	+	278	Ghir_D01	16134728	16135006	Down
211	Ghrlnc.47126	+	625	Ghir_D01	17085301	17085926	Down
212	Ghrlnc.47317	+	578	Ghir_D01	22519620	22520198	Down	59	qDInc-c15-1 /qRDI-D01-1	(sGK9708×0–153) RILs /natural population	i22772Gh-i42159Gh /i32916Gh - i00152Gh		11580287 - 59022306 /17381349 - 63139926	Palanga et al.,2017 /Zhao et al., 2021
213	Ghrlnc.47536	+	664	Ghir_D01	29727087	29727751	Up
214	Ghrlnc.47538	-	415	Ghir_D01	29749664	29750079	Down
215	Ghrlnc.47561	+	255	Ghir_D01	31172939	31173194	Down
216	Ghrlnc.47594	+	656	Ghir_D01	32517175	32517831	Down
217	Ghrlnc.47724	+	398	Ghir_D01	40928707	40929105	Up
218	Ghrlnc.47840	+	255	Ghir_D01	44387040	44387295	Up
219	Ghrlnc.47916	-	9114	Ghir_D01	47381114	47390228	Down
220	Ghrlnc.47978	+	984	Ghir_D01	49341637	49342621	Up
221	Ghrlnc.48101	-	954	Ghir_D01	53044636	53045590	Up
222	Ghrlnc.48122	+	1385	Ghir_D01	53599524	53600909	Up
223	Ghrlnc.48182	+	823	Ghir_D01	54826693	54827516	Down
224	Ghrlnc.48287	-	909	Ghir_D01	56265817	56266726	Up
225	Ghrlnc.48332	-	4820	Ghir_D01	57084611	57089431	Up
226	Ghrlnc.48430	-	887	Ghir_D01	58551951	58552838	Up
227	Ghrlnc.48456	+	390	Ghir_D01	58986681	58987071	Up
228	Ghrlnc.48461	-	1827	Ghir_D01	59039471	59041298	Down	60	qRDI-D01-1	natural population	i32916Gh - i00152Gh		17381349 - 63139926	Zhao et al., 2021
229	Ghrlnc.48463	-	341	Ghir_D01	59051426	59051767	Down
230	Ghrlnc.48506	+	2637	Ghir_D01	59503268	59505905	Down
231	Ghrlnc.48526	-	3969	Ghir_D01	59827250	59831219	Up
232	Ghrlnc.48550	+	77640	Ghir_D01	60156926	60234566	Up
233	Ghrlnc.48642	+	772	Ghir_D01	61298787	61299559	Down
234	Ghrlnc.48744	+	455	Ghir_D01	62276834	62277289	Down
235	Ghrlnc.49804	-	11997	Ghir_D02	12982616	12994613	Up	61	qVWR-D02-1	MAGIC population		Ghir_D02	11347145 - 19735661	Zhang et al., 2020
236	Ghrlnc.49863	+	321	Ghir_D02	14303311	14303632	Down
237	Ghrlnc.49941	-	897	Ghir_D02	16917482	16918379	Up
238	Ghrlnc.50001	+	209	Ghir_D02	19556840	19557049	Down
239	Ghrlnc.51045	-	2449	Ghir_D02	58775163	58777612	Down	62	qVWR-D02-2	MAGIC population		Ghir_D02	58538364 - 59805841	Zhang et al., 2020
240	Ghrlnc.51057	+	488	Ghir_D02	58990285	58990773	Up
241	Ghrlnc.51067	-	3347	Ghir_D02	59096450	59099797	Down
242	Ghrlnc.51077	-	1686	Ghir_D02	59336806	59338492	Down
243	Ghrlnc.52086	+	2061	Ghir_D03	662287	664348	Down	63	qVWI-06-c2-1 /qDInc-c17-4	(SG747×Giza75)×SG747 BC2F4 /(sGK9708×0–153) RILs	NAU3775a-BNL0663 /i49503Gh-i25863Gh	Ghir_D03	406269 - 1079583 /683325 - 2021161	Zhang et al., 2015 /Palanga et al.,2017
244	Ghrlnc.52137	+	249	Ghir_D03	975885	976134	Down
245	Ghrlnc.53847	-	4037	Ghir_D03	46220340	46224377	Down	64	qVW-C16-1 /QTL-NAU5233 /qDR30T1-c17	natural population /natural population /TM-1/NM24016 RILs	SNP53862-SNP54163 /NAU5233 /NAU1167a-SHIN-0727	Ghir_D03	45834987 - 51170800 /48847447 - /48837317 - 48869691	Abdelraheem et al., 2020 /Zhao et al., 2014 /Fang et al.,2014
246	Ghrlnc.53878	+	1621	Ghir_D03	46761594	46763215	Down
247	Ghrlnc.53905	-	2803	Ghir_D03	47283917	47286720	Down
248	Ghrlnc.53954	+	2006	Ghir_D03	48000292	48002298	Down
249	Ghrlnc.54015	-	1833	Ghir_D03	48702588	48704421	Up
250	Ghrlnc.54059	-	9566	Ghir_D03	49144466	49154032	Down
251	Ghrlnc.54120	+	1655	Ghir_D03	49729386	49731041	Up
252	Ghrlnc.54135	+	1179	Ghir_D03	49937021	49938200	Down
253	Ghrlnc.54240	+	4693	Ghir_D03	51144425	51149118	Up
254	Ghrlnc.54565	+	223	Ghir_D04	2189822	2190045	Down	65	qVL-A5-1BC1S2592	(Hai7124×Junmian1) ×Junmian1 BC1S2	NAU3036–NAU2121	Ghir_D04	1563372 - 3394327	Yang et al.,2008
255	Ghrlnc.54591	-	1146	Ghir_D04	2566537	2567683	Down
256	Ghrlnc.54643	+	395	Ghir_D04	3213430	3213825	Up
257	Ghrlnc.55130	+	239	Ghir_D04	10553783	10554022	Down	66	qDI-c22-3	(sGK9708×0–153) RILs	i12657Gh-i39605Gh	Ghir_D04	9672086 - 11670295	Palanga et al.,2017
258	Ghrlnc.55140	+	664	Ghir_D04	10797905	10798569	Down
259	Ghrlnc.55147	+	1399	Ghir_D04	10969873	10971272	Down
260	Ghrlnc.55483	-	1657	Ghir_D04	21551372	21553029	Up	67	qVWI-08-c22-1 /qVL-D4-1BC1S2BP2	(SG747×Giza75)×SG747 BC2F4 / (Hai7124×Junmian1)×Junmian1 BC1S2	BNL0206-NAU3392 /NAU3437–NAU3392	Ghir_D04	19210062 - 55899007 /53875825 - 55899007	Zhang et al., 2015 /Yang et al.,2008
261	Ghrlnc.55622	+	1081	Ghir_D04	29774063	29775144	Down
262	Ghrlnc.55623	-	652	Ghir_D04	29864020	29864672	Up
263	Ghrlnc.55680	+	391	Ghir_D04	31623257	31623648	Up
264	Ghrlnc.55840	-	3552	Ghir_D04	36991277	36994829	Down
265	Ghrlnc.55844	-	3287	Ghir_D04	37006519	37009806	Down
266	Ghrlnc.55846	-	2339	Ghir_D04	37010642	37012981	Down
267	Ghrlnc.55849	+	2170	Ghir_D04	37133466	37135636	down
268	Ghrlnc.55851	+	1239	Ghir_D04	37142457	37143696	Down
269	Ghrlnc.55908	-	704	Ghir_D04	38877907	38878611	Up
270	Ghrlnc.55949	+	327	Ghir_D04	40012593	40012920	Up
271	Ghrlnc.55950	+	521	Ghir_D04	40016066	40016587	Down
272	Ghrlnc.55954	+	480	Ghir_D04	40061404	40061884	Down
273	Ghrlnc.55973	+	2981	Ghir_D04	40619093	40622074	Down
274	Ghrlnc.55974	+	24312	Ghir_D04	40624828	40649140	Up
275	Ghrlnc.55986	+	1384	Ghir_D04	40954521	40955905	Down
276	Ghrlnc.56084	+	2642	Ghir_D04	43123096	43125738	Up
277	Ghrlnc.56130	-	682	Ghir_D04	44406688	44407370	Up
278	Ghrlnc.56226	-	1714	Ghir_D04	46801447	46803161	Down
279	Ghrlnc.56248	-	1586	Ghir_D04	47143671	47145257	Down
280	Ghrlnc.56272	+	921	Ghir_D04	47484451	47485372	Up
281	Ghrlnc.56280	+	1289	Ghir_D04	47579516	47580805	Up
282	Ghrlnc.56346	-	4976	Ghir_D04	48987155	48992131	Down
283	Ghrlnc.56367	-	1236	Ghir_D04	49283667	49284903	Down
284	Ghrlnc.56404	+	1926	Ghir_D04	49953751	49955677	Down
285	Ghrlnc.56430	+	349	Ghir_D04	50360223	50360572	Up
286	Ghrlnc.56441	+	1526	Ghir_D04	50481971	50483497	Up
287	Ghrlnc.56450	+	3977	Ghir_D04	50626928	50630905	Up
288	Ghrlnc.56454	-	1403	Ghir_D04	50715866	50717269	Up
289	Ghrlnc.56508	+	421	Ghir_D04	51494935	51495356	Down
290	Ghrlnc.56633	-	1241	Ghir_D04	53026848	53028089	Up
291	Ghrlnc.56643	+	479	Ghir_D04	53108222	53108701	Up
292	Ghrlnc.56652	-	888	Ghir_D04	53225628	53226516	Down
293	Ghrlnc.56712	+	2362	Ghir_D04	53869132	53871494	Up
294	Ghrlnc.56782	+	1074	Ghir_D04	54480290	54481364	Down
295	Ghrlnc.56858	+	249	Ghir_D04	55223261	55223510	Down
296	Ghrlnc.57534	+	1818	Ghir_D05	4428580	4430398	Up	68	QTL-NAU2894	natural population	NAU2894	Ghir_D05	4426131 -	Zhao et al., 2014
297	Ghrlnc.57636	-	1136	Ghir_D05	5235643	5236779	down	69	qRDI-D05-1	natural population	i43293Gh - i09108Gh	Ghir_D05	5514568 - 7943714	Zhao et al., 2021
298	Ghrlnc.57779	-	1641	Ghir_D05	6434280	6435921	Down
299	Ghrlnc.57947	+	207	Ghir_D05	7870642	7870849	Up
300	Ghrlnc.58120	+	869	Ghir_D05	9288510	9289379	Down	70	qDI-c5-2	(sGK9708×0–153) RILs	i00595Gh-i20721Gh	Ghir_D05	9162591 - 12597312	Palanga et al.,2017
301	Ghrlnc.58321	-	919	Ghir_D05	11078443	11079362	Down
302	Ghrlnc.58325	-	1647	Ghir_D05	11093119	11094766	Up
303	Ghrlnc.58364	+	508	Ghir_D05	11457181	11457689	Down
304	Ghrlnc.58439	+	1527	Ghir_D05	12052893	12054420	Up
305	Ghrlnc.58495	-	2264	Ghir_D05	12482139	12484403	Down
306	Ghrlnc.58541	+	387	Ghir_D05	12882198	12882585	Down				i48326Gh-i16671Gh		10360653 - 13134472
307	Ghrlnc.58687	+	454	Ghir_D05	14295696	14296150	Up	71	qV-MIXS1-D9-1 /qV-BP2S2-D9-2 /qV-T9M-D9-1 /qV-MIXM-D9-1 /qV-VD8M-D9-1	(60182×Junmian1) F2	NAU1230~JESPR44	Ghir_D05	14222028 -	Jiang et al.,2009
308	Ghrlnc.58789	+	731	Ghir_D05	15102197	15102928	Down	72	D05:15179535			Ghir_D05	15188458 -	Zhang et al., 2021
309	Ghrlnc.59791	+	3372	Ghir_D05	25000340	25003712	Up	73	qVV-D5-1BC1S2592 /qVL-D5-1BC1S2592 /qDL52T2-c19	(Hai7124×Junmian1)×Junmian1 BC1S2 /(Hai7124×Junmian1)×Junmian1 BC1S2 /TM-1/NM24016 RILs	BNL2656–BNL1671 /NAU2513–BNL1878 /HAU006- SNP0208	Ghir_D05	24538587 - 53461958 /24774517 - 42774176 /36648026 - 50635564	Yang et al.,2008 /Yang et al.,2008 /Fang et al.,2014
310	Ghrlnc.59820	+	880	Ghir_D05	25204294	25205174	Down
311	Ghrlnc.59856	+	514	Ghir_D05	25610623	25611137	Down
312	Ghrlnc.59859	+	270	Ghir_D05	25655546	25655816	Down
313	Ghrlnc.59892	+	1082	Ghir_D05	26062162	26063244	Down
314	Ghrlnc.59904	+	1387	Ghir_D05	26286847	26288234	Up
315	Ghrlnc.59960	+	5192	Ghir_D05	26957547	26962739	Down
316	Ghrlnc.59998	+	246	Ghir_D05	27467826	27468072	Up
317	Ghrlnc.60007	-	3214	Ghir_D05	27540733	27543947	Down
318	Ghrlnc.60066	+	950	Ghir_D05	28210218	28211168	Up
319	Ghrlnc.60099	-	4622	Ghir_D05	28660637	28665259	Down
320	Ghrlnc.60141	-	2829	Ghir_D05	29468457	29471286	Down
321	Ghrlnc.60251	+	2695	Ghir_D05	31493352	31496047	Down
322	Ghrlnc.60353	+	219	Ghir_D05	33199818	33200037	Down
323	Ghrlnc.60386	-	8273	Ghir_D05	34335831	34344104	Down
324	Ghrlnc.60412	+	7321	Ghir_D05	34995245	35002566	Up
325	Ghrlnc.60506	-	1288	Ghir_D05	37628097	37629385	Up
326	Ghrlnc.60598	+	1028	Ghir_D05	42773227	42774255	Up
327	Ghrlnc.60711	+	220	Ghir_D05	47252453	47252673	Down
328	Ghrlnc.60806	-	1606	Ghir_D05	50792746	50794352	Up
329	Ghrlnc.60852	+	206	Ghir_D05	51841742	51841948	Down
330	Ghrlnc.60876	-	1918	Ghir_D05	52054272	52056190	Down
331	Ghrlnc.60896	+	1983	Ghir_D05	52687154	52689137	Down
332	Ghrlnc.61000	+	996	Ghir_D05	54801278	54802274	Down
333	Ghrlnc.61136	-	3991	Ghir_D05	57118874	57122865	down
334	Ghrlnc.62828	+	208	Ghir_D06	20868213	20868421	Down	74	qDInc-c6-1 /qIL52T2-c25	(sGK9708×0–153) RILs /TM-1/NM24016 RILs	NAU1054a-i17327Gh /MUSB0979-DPL0532b	Ghir_D06	18687620 - 60316156 /21202575 - 32466829	Palanga et al.,2017 /Fang et al.,2014
335	Ghrlnc.62854	-	14804	Ghir_D06	21457566	21472370	Down
336	Ghrlnc.62929	-	1352	Ghir_D06	23320968	23322320	Up
337	Ghrlnc.63007	-	568	Ghir_D06	25563554	25564122	Down
338	Ghrlnc.63059	-	578	Ghir_D06	27306879	27307457	Down
339	Ghrlnc.63108	+	37005	Ghir_D06	29738556	29775561	Up
340	Ghrlnc.63258	-	886	Ghir_D06	39302344	39303230	Down
341	Ghrlnc.63365	+	1264	Ghir_D06	43948214	43949478	Down
342	Ghrlnc.63449	+	202	Ghir_D06	46921772	46921974	Up
343	Ghrlnc.63467	-	892	Ghir_D06	47896261	47897153	Up
344	Ghrlnc.63542	+	371	Ghir_D06	51330554	51330925	Up
345	Ghrlnc.63572	-	1701	Ghir_D06	52059930	52061631	Up
346	Ghrlnc.63607	-	12031	Ghir_D06	52947270	52959301	Down
347	Ghrlnc.63655	-	981	Ghir_D06	54116855	54117836	Down
348	Ghrlnc.63713	+	2192	Ghir_D06	55990744	55992936	Down
349	Ghrlnc.63781	-	6128	Ghir_D06	57376715	57382843	Up
350	Ghrlnc.63874	+	330	Ghir_D06	58685006	58685336	Up
351	Ghrlnc.64756	+	2176	Ghir_D07	1991596	1993772	Up	75	qV-VD8S2-D9-3	(60182×Junmian1) F2	NAU5075~MUCS219	Ghir_D07	1668049 - 3603244	Jiang et al.,2009
352	Ghrlnc.64796	-	1257	Ghir_D07	2359048	2360305	Down
353	Ghrlnc.64846	-	3006	Ghir_D07	2850734	2853740	Down
354	Ghrlnc.64894	+	265	Ghir_D07	3302851	3303116	Up
355	Ghrlnc.64900	+	272	Ghir_D07	3325774	3326046	Down
356	Ghrlnc.65261	+	232	Ghir_D07	6905414	6905646	Down	76	qVWR-D07-1	MAGIC population		Ghir_D07	6870196 - 8456122	Zhang et al., 2020
357	Ghrlnc.65284	+	1101	Ghir_D07	7091306	7092407	Down
358	Ghrlnc.65667	+	2306	Ghir_D07	11826638	11828944	Up	77	VW1.u	(Lumianyan22×Luyuan343) F2	BNL2986-NAU751	Ghir_D07	11674894 - 16823983	Wang et al., 2007
359	Ghrlnc.65740	+	1398	Ghir_D07	13051946	13053344	Down
360	Ghrlnc.65756	+	361	Ghir_D07	13347735	13348096	Down
361	Ghrlnc.65763	-	983	Ghir_D07	13447435	13448418	Down
362	Ghrlnc.65787	-	2193	Ghir_D07	13780631	13782824	Down
363	Ghrlnc.65793	+	1291	Ghir_D07	13842929	13844220	Down
364	Ghrlnc.65806	+	10027	Ghir_D07	13967826	13977853	Down
365	Ghrlnc.65847	-	748	Ghir_D07	14783589	14784337	Down
366	Ghrlnc.65915	+	241	Ghir_D07	16053849	16054090	Down
367	Ghrlnc.65963	+	221	Ghir_D07	16644442	16644663	Down
368	Ghrlnc.66101	+	489	Ghir_D07	18989615	18990104	Down	78	qDInc-c16-1	(sGK9708×0–153) RILs	i26919Gh-i01773Gh	Ghir_D07	18960640 - 20089269	Palanga et al.,2017
369	Ghrlnc.66111	+	541	Ghir_D07	19079022	19079563	Up
370	Ghrlnc.66132	+	939	Ghir_D07	19442224	19443163	Up
371	Ghrlnc.66146	+	476	Ghir_D07	19735826	19736302	Down
372	Ghrlnc.66178	-	1467	Ghir_D07	20332518	20333985	Down
373	Ghrlnc.66627	-	16735	Ghir_D07	30129389	30146124	Up	79	VW3.u	(Lumianyan22×Luyuan343) F2	BNL1604-BNL1395	Ghir_D07	30113834 -	Wang et al., 2007
374	Ghrlnc.69326	+	250	Ghir_D08	43948976	43949226	Down	80	qDI-c24-1	(sGK9708×0–153) RILs	i46990Gh-i26254Gh	Ghir_D08	40921662 - 52895171	Palanga et al.,2017
375	Ghrlnc.69554	+	2076	Ghir_D08	49394216	49396292	Down
376	Ghrlnc.69855	+	3178	Ghir_D08	53967864	53971042	Down	81	qVW-C21-1	natural population	SNP32514-SNP32767	Ghir_D08	53398604 - 61592615	Abdelraheem et al., 2020
377	Ghrlnc.69908	+	347	Ghir_D08	55055882	55056229	Up
378	Ghrlnc.69962	+	847	Ghir_D08	55918402	55919249	Down
379	Ghrlnc.69985	-	1594	Ghir_D08	56166469	56168063	Down
380	Ghrlnc.70006	+	2440	Ghir_D08	56336892	56339332	Down
381	Ghrlnc.70026	+	414	Ghir_D08	56631766	56632180	Up	82	qVV-A8-1BC1S2BP2	(Hai7124×Junmian1) ×Junmian1 BC1S2	NAU920–NAU3964	Ghir_D08	56623219 - 68978807	Yang et al.,2008
382	Ghrlnc.70068	+	260	Ghir_D08	57382304	57382564	Down
383	Ghrlnc.70184	-	262	Ghir_D08	59466390	59466652	Down
384	Ghrlnc.70235	+	2253	Ghir_D08	60170038	60172291	Down
385	Ghrlnc.70327	-	1164	Ghir_D08	61120517	61121681	Down
386	Ghrlnc.70332	+	1901	Ghir_D08	61143394	61145295	Down
387	Ghrlnc.70438	-	6141	Ghir_D08	62502199	62508340	Up
388	Ghrlnc.70484	+	292	Ghir_D08	63146865	63147157	Down
389	Ghrlnc.70540	+	1615	Ghir_D08	63667430	63669045	Down
390	Ghrlnc.70564	+	1794	Ghir_D08	63943929	63945723	Up
391	Ghrlnc.70571	-	1460	Ghir_D08	63997773	63999233	Up
392	Ghrlnc.70596	+	663	Ghir_D08	64176487	64177150	Down
393	Ghrlnc.70678	+	562	Ghir_D08	64945713	64946275	Up
394	Ghrlnc.70922	-	1485	Ghir_D08	67352057	67353542	Up
395	Ghrlnc.70927	+	858	Ghir_D08	67400890	67401748	Down
396	Ghrlnc.70979	+	799	Ghir_D08	67797097	67797896	Down
397	Ghrlnc.72373	+	1119	Ghir_D09	34945091	34946210	Up	83	qV-MIXM-D9-3 /qVWI-07-c9-1 /qVWR-09-c23-1 /qVW-D9-1	(60182×Junmian1) F2 /(SG747×Giza75)×SG747 BC2F4 /(SG747×Giza75)×SG747 BC2F4 /(Prema×86-1) RILs	NAU1047~NAU2753 / NAU3358-NAU5494 / NAU5508-NAU3967 /NAU2954 - NAU3414	Ghir_D09	33030465 - 46604726 /41436310 - 47170109 /36192388 - 39225462 /44689676 -	Jiang et al.,2009 /Zhang et al., 2015 /Zhang et al., 2015 /Ning et al.,2013
398	Ghrlnc.72585	+	730	Ghir_D09	37716718	37717448	Down
399	Ghrlnc.72769	-	1216	Ghir_D09	40076585	40077801	Up
400	Ghrlnc.72830	-	964	Ghir_D09	40649305	40650269	Up
401	Ghrlnc.72835	+	451	Ghir_D09	40732780	40733231	Down
402	Ghrlnc.72884	+	2223	Ghir_D09	41198875	41201098	Down
403	Ghrlnc.72922	+	2596	Ghir_D09	41561232	41563828	Down
404	Ghrlnc.73136	+	944	Ghir_D09	43858485	43859429	Up
405	Ghrlnc.73143	+	498	Ghir_D09	43925162	43925660	Up
406	Ghrlnc.73253	-	2387	Ghir_D09	44788904	44791291	Up
407	Ghrlnc.73285	-	3776	Ghir_D09	45039821	45043597	Up
408	Ghrlnc.73310	-	4973	Ghir_D09	45244013	45248986	Down
409	Ghrlnc.73407	+	987	Ghir_D09	46036736	46037723	Up
410	Ghrlnc.73475	+	323	Ghir_D09	46764271	46764594	Down
411	Ghrlnc.74468	+	927	Ghir_D10	1964894	1965821	Down	84	qDInc-c10-2 /qVW-C20-1	(sGK9708×0–153) RILs /(CCRI36×Hai1)×CCRI36 BC2F1	i32110Gh-i00380Gh /CIR094-NAU4071	Ghir_D10	1400516 - 5099815 /4796541 -	Palanga et al.,2017 /Shi et al.,2016
412	Ghrlnc.74560	-	1116	Ghir_D10	2693485	2694601	Down
413	Ghrlnc.74711	+	2491	Ghir_D10	3831767	3834258	Down
414	Ghrlnc.74729	-	965	Ghir_D10	4015710	4016675	Down
415	Ghrlnc.74752	+	1108	Ghir_D10	4239252	4240360	Up
416	Ghrlnc.74754	+	1034	Ghir_D10	4263298	4264332	Down
417	Ghrlnc.74767	-	7095	Ghir_D10	4417168	4424263	Down
418	Ghrlnc.74798	+	1883	Ghir_D10	4700838	4702721	Up
419	Ghrlnc.74810	+	567	Ghir_D10	4814936	4815503	down
420	Ghrlnc.74837	-	7413	Ghir_D10	5024256	5031669	Up
421	Ghrlnc.77298	+	2427	Ghir_D10	64295112	64297539	Up	85	D10_60486237	natural population	D10_60486237	Ghir_D10	64271826 - 64272326	Li et al., 2017
422	Ghrlnc.77847	-	783	Ghir_D11	1945986	1946769	Down	86	qDInc-c21-1 /qDInc-c21-2 /qDInc-c21-3	(sGK9708×0–153) RILs	i42676Gh-i06953Gh /i06951Gh-i15945Gh /i41270Gh-i15953Gh /i15945Gh-i33707Gh	Ghir_D11	2511459 - 6285978 /6285185 - 6287369 /1413033 - 6650916 /6287169 - 7797270	Palanga et al.,2017
423	Ghrlnc.78089	+	1617	Ghir_D11	3838992	3840609	Down
424	Ghrlnc.78098	+	310	Ghir_D11	3941142	3941452	Up
425	Ghrlnc.78184	+	510	Ghir_D11	4620586	4621096	Down
426	Ghrlnc.78253	+	470	Ghir_D11	5084857	5085327	Up
427	Ghrlnc.78254	+	321	Ghir_D11	5086138	5086459	Down
428	Ghrlnc.78429	+	561	Ghir_D11	6454948	6455509	Down
429	Ghrlnc.78538	-	1249	Ghir_D11	7399850	7401099	Up
430	Ghrlnc.78655	+	1672	Ghir_D11	8449146	8450818	Down	87	qDI-c21-2	(sGK9708×0–153) RILs	i33707Gh-i00449Gh	Ghir_D11	7797170 - 8920048	Palanga et al.,2017
431	Ghrlnc.81621	-	1111	Ghir_D11	68884619	68885730	Up	88	D11:68798494	natural population	D11:68798494	Ghir_D11	68827700 -	Zhang et al., 2021
432	Ghrlnc.82767	-	9522	Ghir_D12	12355466	12364988	Up	89	D12:12315219	natural population		Ghir_D12	12320773—	Zhang et al., 2021
433	Ghrlnc.82768	+	9328	Ghir_D12	12355660	12364988	Up
434	Ghrlnc.83152	-	3814	Ghir_D12	30890804	30894618	Up	90	qVWR-06-c12-1 /q7.22-5 /q7.22-3	(SG747×Giza75)×SG747 BC2F4 /(XinLuZao1×Hai7124) F2 /(XinLuZao1×Hai7124) F2	CIR272-NAU3401b /BNL1673−BNL2894 /BNL3368−BNL3537	Ghir_D12	30059204 - 61300122 /47484403 - 50855754 /57838394 - 60628416	Zhang et al., 2015 /Wang et al.,2008 /Wang et al.,2008
435	Ghrlnc.83232	+	208	Ghir_D12	34674317	34674525	Down
436	Ghrlnc.83239	-	566	Ghir_D12	34924798	34925364	Up
437	Ghrlnc.83362	+	211	Ghir_D12	38870333	38870544	Up
438	Ghrlnc.83409	+	557	Ghir_D12	39641222	39641779	Up
439	Ghrlnc.83768	+	4291	Ghir_D12	45160990	45165281	Down
440	Ghrlnc.83923	+	1420	Ghir_D12	47430339	47431759	Down
441	Ghrlnc.84002	+	1003	Ghir_D12	48519238	48520241	Up
442	Ghrlnc.84058	+	388	Ghir_D12	49513092	49513480	Down
443	Ghrlnc.84061	+	235	Ghir_D12	49577510	49577745	Down
444	Ghrlnc.84084	+	886	Ghir_D12	49865983	49866869	Down
445	Ghrlnc.84099	-	733	Ghir_D12	49997499	49998232	Down
446	Ghrlnc.84123	+	2583	Ghir_D12	50216615	50219198	Down
447	Ghrlnc.84193	+	883	Ghir_D12	51106741	51107624	Up
448	Ghrlnc.84196	+	1484	Ghir_D12	51141813	51143297	Up
449	Ghrlnc.84208	+	779	Ghir_D12	51304794	51305573	Up
450	Ghrlnc.84261	+	1196	Ghir_D12	51934271	51935467	Up
451	Ghrlnc.84324	+	239	Ghir_D12	52850219	52850458	Down
452	Ghrlnc.84468	+	2347	Ghir_D12	54394047	54396394	Down
453	Ghrlnc.84473	+	1232	Ghir_D12	54441732	54442964	Down
454	Ghrlnc.84566	+	415	Ghir_D12	55331570	55331985	Down
455	Ghrlnc.84663	-	996	Ghir_D12	56324222	56325218	Up
456	Ghrlnc.84764	-	1097	Ghir_D12	57129673	57130770	Up
457	Ghrlnc.84794	-	217	Ghir_D12	57460247	57460464	Down
458	Ghrlnc.84811	+	530	Ghir_D12	57589560	57590090	Up
459	Ghrlnc.84851	-	1041	Ghir_D12	57910223	57911264	Up
460	Ghrlnc.84949	+	1852	Ghir_D12	58821452	58823304	Up
461	Ghrlnc.85022	-	296	Ghir_D12	59391473	59391769	Down
462	Ghrlnc.85031	-	568	Ghir_D12	59453741	59454309	Down
463	Ghrlnc.85150	+	10866	Ghir_D12	60455087	60465953	Down
464	Ghrlnc.85709	+	12008	Ghir_D13	2319764	2331772	Up	91	qRDI-D13-1	natural population	i13079Gh - i17897Gh	Ghir_D13	2080214 - 3962115	Zhao et al., 2021
465	Ghrlnc.85748	+	5009	Ghir_D13	2680462	2685471	Down
466	Ghrlnc.88246	+	822	Ghir_D13	60513562	60514384	Down	92	qDI-c18-1	(sGK9708×0–153) RILs	i41786Gh-i13695Gh	Ghir_D13	59959397 - 61020752	Palanga et al.,2017
467	Ghrlnc.88279	-	4910	Ghir_D13	60864445	60869355	Up
*Highlighted in yellow ones are in the stringently selected list.
Abdelraheem A, Elassbli H, Zhu Y, Vasu K, Hinze L, Stelly D, Wedegaertner T, Zhang J (2020) A genome-wide association study uncovers consistent quantitative trait loci for resistance to Verticillium wilt and Fusarium wilt race 4 in the US Upland cotton. Theor Appl Genet 133:563–577
Fang H, Zhou H, Sanogo S, Flynn R, Percy RG, Hughs SE, Ulloa M, Jones DC, Zhang J (2013) Quantitative trait locus mapping for Verticillium wilt resistance in a backcross inbred line population of cotton (Gossypium hirsutum ×Gossypium barbadense) based on RGA-AFLP analysis. Euphytica 194:79–91
Fang H, Zhou H, Sanogo S, Lipka AE, Fang DD, Percy RG, Hughs SE, Jones DC, Gore MA, Zhang JF (2014) Quantitative trait locus analysis of Verticillium wilt resistance in an introgressed recombinant inbred population of Upland cotton. Mol Breed 33:709–720
Jiang F, Zhao J, Zhou L, Guo WZ, Zhang TZ (2009) Molecular mapping of Verticillium wilt resistance QTL clustered on chromosomes D7 and D9 in Upland cotton. Sci China Ser C-Life Sci 52:872–884
Li TG, Ma XF, Li NY, Zhou L, Liu Z, Han HY, Gui YJ et al (2017) Genome-wide association study discovered candidate genes of Verticillium wilt resistance in upland cotton (Gossypium hirsutum L.). Plant Biotechnol J 15:1520–1532
Ning ZY, Zhao R, Chen H, Ai NJ, Zhang X, Zhao J et al (2013) Molecular tagging of a major quantitative trait locus for broad-spectrum resistance to Verticillium wilt in Upland cotton cultivar Prema. Crop Sci 53:2304–2312
Palanga KK, Jamshed M, Rashid MH, Gong JW, Li JW, Iqbal MS, Liu AY et al (2017) Quantitative trait locus mapping for verticillium wilt resistance in an upland cotton recombinant inbred line using SNP-based high density genetic map. Front Plant Sci 8:382
Shi YZ, Zhang BC, Liu AY, Li WT, Li JW, Lu QW, Zhang Z et al (2016) Quantitative trait loci analysis of Verticillium wilt resistance in interspecific backcross populations of Gossypium hirsutum × Gossypium barbadense. BMC Genomics 17:877
Wang FR, Liu RZ, Wang LM, Zhang CY, Liu GD et al (2007) Molecular marker of Verticillium resistance in upland cotton (Gossypium hirsutum L.) cultivar and their effects on assisted phenotypic selection. Cotton Sci 6:424–430
Wang HM, Lin ZX, Zhang XL, Chen W, Guo XP, Nie YC, Li YH (2008) Mapping and quantitative trait loci analysis of Verticillium wilt resistance genes in cotton. J Integr Plant Biol 50:174–182
Yang C, Guo WZ, Li GY, Gao F, Lin SS, Zhang TZ (2008) QTLs mapping for Verticillium wilt resistance at seedling and maturity stages in Gossypium barbadense L. Plant Sci 174:290–298
Zhang JF, Yu JW, Pei WF, Li XL, Said J, Song MZ, Sanogo S (2015a) Genetic analysis of Verticillium wilt resistance in a backcross inbred line population and a meta-analysis of quantitative trait loci for disease resistance in cotton. BMC Genom 16:577
Zhang JF, Abdelraheem A, Thyssen GN, Fang DD, Jenkins JN, McCarty JC Jr, Wedegaertner T (2020) Evaluation and genome-wide association study of Verticillium wilt resistance in a MAGIC population derived from intermating of eleven Upland cotton (Gossypium hirsutum) parents. Euphytica 216
ZHANG, Y., B. CHEN, Z. SUN, Z. LIU, Y. CUI et al., 2021 A large-scale genomic association analysis identifies a fragment in Dt11 chromosome conferring cotton Verticillium wilt resistance. Plant Biotechnol J 19: 2126-2138.
Zhao Y, Wang H, Chen W, Li Y (2014) Genetic structure, linkage disequilibrium and association mapping of Verticillium wilt resistance in elite cotton (Gossypium hirsutum L) germplasm population. PLoS One 9:e86308
Yunlei Zhao, Wei Chen, Yanli Cui, Xiaohui Sang, Jianhua Lu, Huijuan Jing, Wenju Wang, Pei Zhao, Hongmei Wang (2021) Detection of candidate genes and development of KASP markers for Verticillium wilt resistance by combining genome-wide association study, QTL-seq and transcriptome sequencing in cotton. Theor. Appl. Genet. 134(4):1063-1081. doi: 10.1007/s00122-020-03752-4.

## Sheet: Table S6
Supplemental Table 6. Expression profile of the lincRNAs unique to G. hirsutum
No.	LincRNA ID	Chromosome	Start	End	Strand	Length (genomic)	Overlapping with QTL_ID	CK_0h	VW_6h	VW_12h	VW_24h	VW_48h	VW_72h
1	Ghrlnc.459	Ghir_A01	4657027	4657313	+	286	1	5.09	4.07	1.03	1.64	2.82	3.43
2	Ghrlnc.471	Ghir_A01	4877484	4877797	+	313	2	3.49	1.36	1.27	0.91	1.15	0
3	Ghrlnc.531	Ghir_A01	5686621	5687340	-	719	2	0.16	1.03	0.7	0.22	0.65	0.71
4	Ghrlnc.1128	Ghir_A01	17268396	17268777	+	381	4	0.49	2.96	2.74	4.99	3.11	2.84
5	Ghrlnc.1138	Ghir_A01	17449453	17452072	+	2619	4	21.27	10.67	7.39	14.6	16.7	18.53
6	Ghrlnc.1333	Ghir_A01	23853816	23854146	+	330	4	1.81	0	0	1.65	0	0
7	Ghrlnc.1440	Ghir_A01	27852740	27852953	+	213	4	10.22	4.7	4.95	7.18	1.51	1.56
8	Ghrlnc.1454	Ghir_A01	29824283	29824983	+	700	4	5.78	2.62	3.81	0.97	3.05	2.52
9	Ghrlnc.1711	Ghir_A01	50007399	50007658	+	259	4	1.49	0	1	1.14	1.17	0.58
10	Ghrlnc.1846	Ghir_A01	62831003	62831240	+	237	4	0	2.02	0.76	0.91	0.86	6.68
11	Ghrlnc.2241	Ghir_A01	98757416	98759585	+	2169	5	1.31	0.21	0.47	0.37	0.59	0.58
12	Ghrlnc.2439	Ghir_A01	106948982	106949905	+	923	7	1.06	0.39	0.84	0.77	0.74	0.67
13	Ghrlnc.2469	Ghir_A01	107614089	107615053	+	964	7	1.2	2.31	2.71	2	2.64	1.68
14	Ghrlnc.2507	Ghir_A01	108170340	108171539	-	1199	7	4.27	0.95	1.8	1.69	1.63	1.48
15	Ghrlnc.2666	Ghir_A01	111129988	111130868	-	880	8	3.61	1.59	1.73	3.19	2.39	2.56
16	Ghrlnc.2997	Ghir_A01	116056186	116066115	+	9929	8	2.08	1.01	1.18	1.14	1.64	0.72
17	Ghrlnc.3375	Ghir_A02	1672590	1673577	+	987	10	0.96	2.86	2.21	1.13	1.78	1.27
18	Ghrlnc.3378	Ghir_A02	1696134	1697188	+	1054	10	10.69	2.51	2.64	3.68	3.82	2.03
19	Ghrlnc.3413	Ghir_A02	2105526	2105806	+	280	10	2.26	1.3	0.75	0.38	0.87	0.43
20	Ghrlnc.3490	Ghir_A02	3085651	3086013	+	362	10	1.72	0	0	0	0.66	0
21	Ghrlnc.4580	Ghir_A02	47373326	47374976	+	1650	12	0.65	1.18	2.46	1.96	2.56	2.44
22	Ghrlnc.4925	Ghir_A02	83323262	83324793	+	1531	13	3.19	1.69	1.29	2.1	2.1	2.15
23	Ghrlnc.4928	Ghir_A02	83452087	83452406	+	319	13	0	0.29	0.25	0.31	0.33	1.24
24	Ghrlnc.4948	Ghir_A02	84809567	84810270	+	703	13	3.76	5.79	5.29	5.82	5.11	8.74
25	Ghrlnc.5067	Ghir_A02	92950849	92951238	+	389	13	0.23	1.58	2.8	0.75	0.69	1.01
26	Ghrlnc.5710	Ghir_A02	107317843	107318730	+	887	14	5.86	2.6	4.7	3.48	2.88	3.51
27	Ghrlnc.6246	Ghir_A03	4908005	4909440	+	1435	16	0	1.02	0.75	0.31	0.47	1.08
28	Ghrlnc.8111	Ghir_A03	100557489	100558316	+	827	17	1.34	0.27	0.14	0.2	1.08	0.31
29	Ghrlnc.8141	Ghir_A03	101061785	101064595	-	2810	17	6.88	4.46	4.2	3.14	6.33	6.19
30	Ghrlnc.8235	Ghir_A03	103241736	103242925	-	1189	17	0.32	1.01	0.82	0.33	0.72	0.66
31	Ghrlnc.8284	Ghir_A03	104274015	104278040	-	4025	17	3.08	0.67	0.58	0	1.35	1.12
32	Ghrlnc.8288	Ghir_A03	104382694	104384849	+	2155	17	1.14	0	0.25	0.68	0.41	0.72
33	Ghrlnc.8320	Ghir_A03	104960743	104961659	+	916	17	0.25	1.48	1.12	0.73	1.43	1.09
34	Ghrlnc.8391	Ghir_A03	105979160	105990346	+	11186	17	1.81	1.04	0.88	0.89	1.01	1.29
35	Ghrlnc.9235	Ghir_A04	2204567	2206901	+	2334	18	2.58	1.85	1.02	2.14	1.67	1.16
36	Ghrlnc.9288	Ghir_A04	3010148	3015265	+	5117	19	1.17	0.59	0	0.42	0.61	0.81
37	Ghrlnc.9353	Ghir_A04	4049026	4049608	-	582	20	6.27	0.77	0.93	2.53	1.97	0.84
38	Ghrlnc.9725	Ghir_A04	11555558	11555819	+	261	21	5.09	1.84	1.16	0.61	1.73	1.2
39	Ghrlnc.11115	Ghir_A04	82987690	82988949	-	1259	22	4.84	10.91	8.81	5.45	5.9	7.17
40	Ghrlnc.11136	Ghir_A04	83234129	83234554	-	425	22	0.23	0.8	0.88	2.72	1.77	0.88
41	Ghrlnc.11739	Ghir_A05	3603567	3606555	-	2988	23	0.59	1.62	1.08	1	1.05	1.72
42	Ghrlnc.12197	Ghir_A05	7422372	7423536	-	1164	25	26.66	29.01	70.59	69.86	50.14	31.76
43	Ghrlnc.12830	Ghir_A05	12824292	12826812	-	2520	26	0.5	0.7	1.15	0.61	0.54	0.73
44	Ghrlnc.12945	Ghir_A05	13723233	13723518	+	285	26	3.14	0.4	1.17	0.35	0	0
45	Ghrlnc.15732	Ghir_A05	82865216	82868966	-	3750	27	9.92	2.81	4.2	4.06	7.24	5.49
46	Ghrlnc.15820	Ghir_A05	93794015	93796174	-	2159	27	0.16	1.58	0.35	0.19	0.79	0.21
47	Ghrlnc.15836	Ghir_A05	94407976	94408209	+	233	27	1.24	0	0	0	0	0
48	Ghrlnc.15927	Ghir_A05	96489086	96489406	-	320	28	4.84	3.23	0	3.33	1.62	0
49	Ghrlnc.15937	Ghir_A05	96714803	96730692	-	15889	28	0	0.000202129	1.11	2.18	0.57	3.21
50	Ghrlnc.15984	Ghir_A05	97719718	97720232	+	514	28	0	1.07	2.23	3.88	3.94	6.7
51	Ghrlnc.16013	Ghir_A05	98323879	98326975	-	3096	28	1.57	10.04	3.17	4.11	3.61	3.62
52	Ghrlnc.16067	Ghir_A05	99438582	99457858	+	19276	28	1.35	0.8	0.75	0.43	0.59	0.66
53	Ghrlnc.16068	Ghir_A05	99438741	99455542	-	16801	28	6.56	17.44	12.09	7.76	6.88	9.4
54	Ghrlnc.18289	Ghir_A06	44835983	44837568	-	1585	30	1.1	0.29	0.34	0.26	0	0.96
55	Ghrlnc.18345	Ghir_A06	53009641	53009947	+	306	30	2.26	1.84	1.33	1.34	0.34	1.84
56	Ghrlnc.18373	Ghir_A06	57643327	57643539	+	212	30	5.44	2.26	0	0	2.85	0
57	Ghrlnc.18388	Ghir_A06	60053978	60055813	+	1835	30	28.52	14.31	12.62	15.58	19.01	11.36
58	Ghrlnc.19410	Ghir_A06	119031073	119031483	+	410	31	3.73	2.02	0.42	0.75	1.5	2.73
59	Ghrlnc.19430	Ghir_A06	119206443	119207382	+	939	31	0.48	0.62	1.08	1.29	1.16	1.15
60	Ghrlnc.22162	Ghir_A07	44674744	44676175	-	1431	33	4.11	2.24	1.88	2.17	2.37	3.74
61	Ghrlnc.24156	Ghir_A08	9979681	9980884	+	1203	34	0.5	0.74	0.68	0.85	1.19	0.78
62	Ghrlnc.25846	Ghir_A08	109675616	109675836	+	220	36	0	1.32	1.18	2.71	4.05	7.46
63	Ghrlnc.28343	Ghir_A09	59310008	59311398	+	1390	37	1.68	4.31	2.91	1.77	2.22	3.21
64	Ghrlnc.28384	Ghir_A09	59753442	59754842	-	1400	37	3.42	1.19	1.14	1.9	2.32	1.68
65	Ghrlnc.28428	Ghir_A09	60297326	60297954	-	628	37	0.93	2.99	2.19	1.37	1.78	1.58
66	Ghrlnc.28445	Ghir_A09	60685192	60686271	-	1079	37	0.17	2.52	0.38	0.41	0.33	0.19
67	Ghrlnc.28566	Ghir_A09	62779308	62780296	+	988	37	0.12	5.99	3.28	0.33	0.49	0.22
68	Ghrlnc.28682	Ghir_A09	64447399	64449852	-	2453	37	2.75	0.97	0.37	1.53	2.06	0
69	Ghrlnc.28884	Ghir_A09	67435772	67436280	-	508	37	9.9	6.69	3.59	4.9	7.98	5.8
70	Ghrlnc.28968	Ghir_A09	68394793	68396848	-	2055	39	10.37	2.13	1.77	0.78	3.48	0.54
71	Ghrlnc.29046	Ghir_A09	69381585	69381823	+	238	40	1.11	0	0	0	0	0
72	Ghrlnc.29190	Ghir_A09	71037949	71038282	+	333	40	0.99	2.97	1.05	2.13	1.88	3.11
73	Ghrlnc.29289	Ghir_A09	72133712	72134210	+	498	40	3.33	0.29	0.34	0.24	1.7	1.11
74	Ghrlnc.29636	Ghir_A09	75203109	75221518	+	18409	40	0.82	1.21	1.61	1.27	1.24	3.18
75	Ghrlnc.29661	Ghir_A09	75371152	75376219	+	5067	40	14.61	3.51	1.39	2.84	7.02	7.16
76	Ghrlnc.30589	Ghir_A10	862675	862994	+	319	41	1.11	2.58	5.79	2.2	4.14	7.66
77	Ghrlnc.30740	Ghir_A10	2114268	2114641	-	373	41	1.54	3.49	3.5	3.18	4.05	2.28
78	Ghrlnc.30765	Ghir_A10	2334828	2336486	+	1658	41	2.02	1.89	1.92	0.92	1.2	1.55
79	Ghrlnc.30884	Ghir_A10	3286294	3289238	+	2944	41	0.91	1.56	1.15	1.06	1.07	1.84
80	Ghrlnc.31013	Ghir_A10	4897743	4897968	+	225	41	4.06	10.53	9.58	5.9	14.28	4.39
81	Ghrlnc.32304	Ghir_A10	70745513	70760603	-	15090	42	0.88	1.17	1.09	1	0.99	1.8
82	Ghrlnc.32320	Ghir_A10	71273159	71274946	+	1787	42	12.39	5	7.89	7.93	11.5	9.99
83	Ghrlnc.33521	Ghir_A10	108465654	108467200	-	1546	43	3.98	9.08	7.53	5.07	5.57	6.18
84	Ghrlnc.33577	Ghir_A10	109202102	109203423	-	1321	43	1.3	0	0.42	0	0.32	0
85	Ghrlnc.33627	Ghir_A10	109832265	109833237	+	972	43	1.38	0.18	0.63	0.92	0.65	0.41
86	Ghrlnc.33646	Ghir_A10	110038312	110049341	-	11029	43	0.71	2.03	1.92	1.28	0.91	1.37
87	Ghrlnc.33714	Ghir_A10	110992046	110994093	-	2047	43	1.62	0.41	1.07	0.85	0.36	0.89
88	Ghrlnc.33902	Ghir_A10	113234956	113235709	-	753	44	0.67	1.6	1.45	1.17	0.84	0.74
89	Ghrlnc.33903	Ghir_A10	113272037	113278067	-	6030	44	3.33	2.15	1.45	1.9	2.89	2.45
90	Ghrlnc.34017	Ghir_A10	114652911	114657685	-	4774	45	0	0.35	1.23	0.18	0.39	1.83
91	Ghrlnc.34072	Ghir_A11	255787	256330	+	543	46	1.13	2.77	2.16	1.65	1.16	1.71
92	Ghrlnc.34271	Ghir_A11	1873360	1873773	+	413	47	1.83	4.54	4.75	3.27	2.59	2.35
93	Ghrlnc.34325	Ghir_A11	2225857	2226082	+	225	47	1.55	0	0	0	0	0
94	Ghrlnc.34715	Ghir_A11	5446967	5462450	-	15483	49	1.13	0.24	0	0	1.03	0
95	Ghrlnc.40939	Ghir_A12	89826010	89833949	+	7939	50	1.38	0.59	0.48	0.42	0.54	0.65
96	Ghrlnc.40983	Ghir_A12	90672550	90672834	+	284	50	19.73	51.05	52.68	29.63	43.46	35.29
97	Ghrlnc.42737	Ghir_A13	2111528	2113636	-	2108	52	1.28	0.31	0.21	0.28	0	0.27
98	Ghrlnc.42780	Ghir_A13	2563090	2565275	+	2185	52	1.78	0.98	0.5	0.88	0.88	0.77
99	Ghrlnc.42783	Ghir_A13	2576141	2576955	-	814	52	0.29	0.41	1.41	0.72	1.65	0.73
100	Ghrlnc.43576	Ghir_A13	24377407	24387886	-	10479	53	1	1.84	5.69	3.59	2.45	1.7
101	Ghrlnc.43583	Ghir_A13	26550008	26552674	+	2666	53	1.53	0	0	0	0	0.59
102	Ghrlnc.43622	Ghir_A13	30150690	30157029	-	6339	53	2.09	4.42	4.24	5.58	3.98	6.79
103	Ghrlnc.43623	Ghir_A13	30150691	30157033	+	6342	53	1.47	0.0022827	0.00203377	0.00239506	0.00171141	0.000371351
104	Ghrlnc.43650	Ghir_A13	31270853	31272559	+	1706	53	2.35	4.7	4.01	5.88	4.18	3.43
105	Ghrlnc.43681	Ghir_A13	32887689	32888010	+	321	53	4.01	2.07	0.14	1.17	2.5	1.88
106	Ghrlnc.44096	Ghir_A13	68456541	68459343	-	2802	54	5.3	1.21	1.34	2.68	4.79	2.49
107	Ghrlnc.44471	Ghir_A13	87313623	87314993	+	1370	55	11.38	23.22	18.33	11.55	12.66	15.73
108	Ghrlnc.45986	Ghir_D01	733456	741585	+	8129	56	1.22	1.96	3.1	1.68	1.49	3.22
109	Ghrlnc.46266	Ghir_D01	3631043	3632195	+	1152	57	1.99	1.68	1.89	1.29	1.01	0.98
110	Ghrlnc.46275	Ghir_D01	3717452	3722470	-	5018	57	13.31	76.08	36.19	29.42	13.87	17.95
111	Ghrlnc.46363	Ghir_D01	4912407	4913789	+	1382	57	7.53	2.08	2.43	2.15	3.87	2.75
112	Ghrlnc.46394	Ghir_D01	5382572	5382795	+	223	57	0	9.91	14.67	8.65	4.85	8.32
113	Ghrlnc.46938	Ghir_D01	13545702	13546219	+	517	58	2.23	1.23	1.76	0.48	1.41	1.77
114	Ghrlnc.47062	Ghir_D01	16020576	16020870	+	294	58	1.46	0	0	0	0	0.41
115	Ghrlnc.47071	Ghir_D01	16134728	16135006	+	278	58	2.12	0	0	0	0	1.59
116	Ghrlnc.47536	Ghir_D01	29727087	29727751	+	664	59	0.08	0.74	0.85	0.42	0.55	1.31
117	Ghrlnc.47538	Ghir_D01	29749664	29750079	-	415	59	2.23	0	0	0	0	1.88
118	Ghrlnc.47840	Ghir_D01	44387040	44387295	+	255	59	2.28	5.35	2.7	3.86	4.88	3.35
119	Ghrlnc.48430	Ghir_D01	58551951	58552838	-	887	59	12.43	28.05	28.15	25.31	19.71	23.17
120	Ghrlnc.48456	Ghir_D01	58986681	58987071	+	390	59	1.42	3.79	2.14	1.66	1.8	2.83
121	Ghrlnc.48463	Ghir_D01	59051426	59051767	-	341	60	4.24	2.01	4.21	3.05	0.57	0
122	Ghrlnc.48506	Ghir_D01	59503268	59505905	+	2637	60	11.1	7.22	6.33	4.54	6.12	6.97
123	Ghrlnc.49804	Ghir_D02	12982616	12994613	-	11997	61	12.09	21	20.8	34.96	19.62	15.2
124	Ghrlnc.49941	Ghir_D02	16917482	16918379	-	897	61	3.31	5.19	3.73	6.38	9.36	5.73
125	Ghrlnc.50001	Ghir_D02	19556840	19557049	+	209	61	4.31	1.72	0	0	0	3.63
126	Ghrlnc.51045	Ghir_D02	58775163	58777612	-	2449	62	1.92	0	0	0	0	2.81823e-06
127	Ghrlnc.53847	Ghir_D03	46220340	46224377	-	4037	64	2.83	1.47	1	2.8	1.39	0
128	Ghrlnc.53878	Ghir_D03	46761594	46763215	+	1621	64	8.84	4.11	5.54	2.92	6.93	7.52
129	Ghrlnc.53905	Ghir_D03	47283917	47286720	-	2803	64	1.74	0.73	0.36	0.62	0.69	0.55
130	Ghrlnc.53954	Ghir_D03	48000292	48002298	+	2006	64	2.17	1.51	1.01	1.39	2.14	1.73
131	Ghrlnc.54565	Ghir_D04	2189822	2190045	+	223	65	1.63	0	1.1	0	0	0
132	Ghrlnc.55130	Ghir_D04	10553783	10554022	+	239	66	6.04	4.17	2.79	5.69	3.1	5.83
133	Ghrlnc.55147	Ghir_D04	10969873	10971272	+	1399	66	1.14	0.83	0.66	0.55	0.85	0.82
134	Ghrlnc.55908	Ghir_D04	38877907	38878611	-	704	67	7.09	17.17	11.27	9.01	8.05	26.88
135	Ghrlnc.55949	Ghir_D04	40012593	40012920	+	327	67	0	8.53	4.99	1.86	7.06	3.43
136	Ghrlnc.55950	Ghir_D04	40016066	40016587	+	521	67	1.59	0	0	0	0	1.33
137	Ghrlnc.56130	Ghir_D04	44406688	44407370	-	682	67	0.6	0.66	1.49	0.95	1.64	1.01
138	Ghrlnc.56226	Ghir_D04	46801447	46803161	-	1714	67	5.28	2.81	2	1.06	2.95	2.6
139	Ghrlnc.56346	Ghir_D04	48987155	48992131	-	4976	67	25.51	15.24	0	8.22	16.13	8.82
140	Ghrlnc.56367	Ghir_D04	49283667	49284903	-	1236	67	1.61	0.19	0	0.26	0	0
141	Ghrlnc.56404	Ghir_D04	49953751	49955677	+	1926	67	2.55	1.09	2.07	2.06	2.34	1.06
142	Ghrlnc.56430	Ghir_D04	50360223	50360572	+	349	67	0	0.47	0.41	1.59	0.49	1.3
143	Ghrlnc.56508	Ghir_D04	51494935	51495356	+	421	67	1.85	0.47	0.55	0.91	1.31	0.68
144	Ghrlnc.56633	Ghir_D04	53026848	53028089	-	1241	67	1.89	2.1	2.92	2.01	4.35	3.8
145	Ghrlnc.56643	Ghir_D04	53108222	53108701	+	479	67	1.75	3.95	1.94	2.9	3.02	4.98
146	Ghrlnc.56652	Ghir_D04	53225628	53226516	-	888	67	1.12	0.8	0.13	0.69	0.28	0.49
147	Ghrlnc.57534	Ghir_D05	4428580	4430398	+	1818	68	0.33	2.59	0.67	0.45	1.21	0.69
148	Ghrlnc.57947	Ghir_D05	7870642	7870849	+	207	69	0	2.27	4.69	1.84	1.74	3.8
149	Ghrlnc.58120	Ghir_D05	9288510	9289379	+	869	70	3.86	1.13	0.36	1.93	2.05	1.55
150	Ghrlnc.58541	Ghir_D05	12882198	12882585	+	387	70	1.22	0	0	0.00446093	0	0
151	Ghrlnc.58789	Ghir_D05	15102197	15102928	+	731	72	2.09	0.34	0.23	1.22	1.73	1.53
152	Ghrlnc.59856	Ghir_D05	25610623	25611137	+	514	73	1.95	0.81	1.1	1.3	1.92	1.92
153	Ghrlnc.59859	Ghir_D05	25655546	25655816	+	270	73	1.85	0	0.45	0	0	0
154	Ghrlnc.59998	Ghir_D05	27467826	27468072	+	246	73	0	1.21	5.29	0.89	0.48	2.07
155	Ghrlnc.60007	Ghir_D05	27540733	27543947	-	3214	73	3.93	1.48	1.47	2.57	2.12	2.42
156	Ghrlnc.60066	Ghir_D05	28210218	28211168	+	950	73	3.13	7.61	4.88	4.09	3.54	3.72
157	Ghrlnc.60141	Ghir_D05	29468457	29471286	-	2829	73	1.72	1.31	0.46	0.82	0.87	1.14
158	Ghrlnc.60386	Ghir_D05	34335831	34344104	-	8273	73	1.74	0.36	0	0	0	0
159	Ghrlnc.60598	Ghir_D05	42773227	42774255	+	1028	73	160.01	330.17	263.18	188.46	175.84	191.27
160	Ghrlnc.60806	Ghir_D05	50792746	50794352	-	1606	73	0.6	1.41	0.75	1.25	1.94	1.56
161	Ghrlnc.60852	Ghir_D05	51841742	51841948	+	206	73	2.18	0	0	0	0	0
162	Ghrlnc.60876	Ghir_D05	52054272	52056190	-	1918	73	9.5	5.69	5.48	4.22	5.99	8.18
163	Ghrlnc.61136	Ghir_D05	57118874	57122865	-	3991	73	1.3	1.06	1.17	0.85	0.89	0.55
164	Ghrlnc.62828	Ghir_D06	20868213	20868421	+	208	74	2.25	0	0	1.33	0	0
165	Ghrlnc.62854	Ghir_D06	21457566	21472370	-	14804	74	3.95	1.54	1.36	1.65	1.47	1.52
166	Ghrlnc.62929	Ghir_D06	23320968	23322320	-	1352	74	1.33	2.99	1.69	1.99	2.19	2.67
167	Ghrlnc.63007	Ghir_D06	25563554	25564122	-	568	74	2.97	2.31	2.54	1.48	2.57	2.4
168	Ghrlnc.63059	Ghir_D06	27306879	27307457	-	578	74	2.65	0.13	0.1	1.11	0.84	0.58
169	Ghrlnc.63258	Ghir_D06	39302344	39303230	-	886	74	1.07	0	0.73	1.03	0.84	0.84
170	Ghrlnc.63365	Ghir_D06	43948214	43949478	+	1264	74	1.91	1.52	0.72	1.03	1.75	1.18
171	Ghrlnc.63449	Ghir_D06	46921772	46921974	+	202	74	2.58	13.25	11.66	10.63	19.13	14.61
172	Ghrlnc.63542	Ghir_D06	51330554	51330925	+	371	74	0.29	1.39	2.69	0.62	0.64	0.65
173	Ghrlnc.63713	Ghir_D06	55990744	55992936	+	2192	74	1.55	1.22	1.14	0.69	0.81	1.08
174	Ghrlnc.63874	Ghir_D06	58685006	58685336	+	330	74	0.5	2.4	1.16	1.96	2.14	0.68
175	Ghrlnc.64796	Ghir_D07	2359048	2360305	-	1257	75	4.36	2.71	1.53	1.63	2.09	1.75
176	Ghrlnc.64894	Ghir_D07	3302851	3303116	+	265	75	0.63	9.36	3.56	3.17	0.98	2.91
177	Ghrlnc.64900	Ghir_D07	3325774	3326046	+	272	75	13.67	7.78	3.63	10.81	10.41	6.15
178	Ghrlnc.65261	Ghir_D07	6905414	6905646	+	232	76	1.27	0	0	0	0	0
179	Ghrlnc.65667	Ghir_D07	11826638	11828944	+	2306	77	0	0.34	1.18	0.29	0.3	0.3
180	Ghrlnc.65787	Ghir_D07	13780631	13782824	-	2193	77	3.76	1.86	1.66	2.01	1.01	1.67
181	Ghrlnc.65793	Ghir_D07	13842929	13844220	+	1291	77	2.7	0	0	0	0	0
182	Ghrlnc.65915	Ghir_D07	16053849	16054090	+	241	77	3.18	2.67	2.51	1.26	1.85	2.45
183	Ghrlnc.66146	Ghir_D07	19735826	19736302	+	476	78	4.47	1.43	2.67	2.52	2.61	1.77
184	Ghrlnc.66178	Ghir_D07	20332518	20333985	-	1467	78	4.42	1.35	1.37	0.8	3.65	0.87
185	Ghrlnc.66627	Ghir_D07	30129389	30146124	-	16735	79	8.16	17.59	23.37	20.67	14.5	20.66
186	Ghrlnc.70006	Ghir_D08	56336892	56339332	+	2440	81	5.64	4.3	0	3.34	0.33	0.31
187	Ghrlnc.70026	Ghir_D08	56631766	56632180	+	414	82	0.81	3.65	2.22	1.44	1.37	1.76
188	Ghrlnc.70184	Ghir_D08	59466390	59466652	-	262	82	1.13	0	0	0	0	0
189	Ghrlnc.70235	Ghir_D08	60170038	60172291	+	2253	82	9.18	3.33	4.88	7.61	0.97	3.51
190	Ghrlnc.70484	Ghir_D08	63146865	63147157	+	292	82	8.97	4.37	2.72	2.15	6.58	2.41
191	Ghrlnc.70571	Ghir_D08	63997773	63999233	-	1460	82	0.74	0.86	0.96	1.61	1.27	1.9
192	Ghrlnc.70596	Ghir_D08	64176487	64177150	+	663	82	1.27	1.14	0.24	0.68	0.59	0.34
193	Ghrlnc.70927	Ghir_D08	67400890	67401748	+	858	82	1.54	0.62	1.09	1.34	1.23	1.53
194	Ghrlnc.72830	Ghir_D09	40649305	40650269	-	964	83	3.94	9.19	6.5	4.63	4.28	5.43
195	Ghrlnc.72884	Ghir_D09	41198875	41201098	+	2223	83	1.32	0.6	0.66	0.55	0.63	0.8
196	Ghrlnc.72922	Ghir_D09	41561232	41563828	+	2596	83	5.19	4.2	2.49	3.93	5	4.75
197	Ghrlnc.73143	Ghir_D09	43925162	43925660	+	498	83	2.49	4.01	3.67	4.31	5.95	3.8
198	Ghrlnc.73310	Ghir_D09	45244013	45248986	-	4973	83	4.81	0.59	1.57	1.68	0	2.88
199	Ghrlnc.78253	Ghir_D11	5084857	5085327	+	470	86	0	9.52	0.74	0.11	0.12	0.27
200	Ghrlnc.81621	Ghir_D11	68884619	68885730	-	1111	88	0.43	3.4	5.76	1.72	1.95	1.25
201	Ghrlnc.82768	Ghir_D12	12355660	12364988	+	9328	89	2.3	8.89	3.04	4.36	5.08	3.59
202	Ghrlnc.83232	Ghir_D12	34674317	34674525	+	208	90	23.72	10.16	7.02	7.13	6.01	6.66
203	Ghrlnc.83239	Ghir_D12	34924798	34925364	-	566	90	0.15	1.28	1.26	1.05	0.95	1.57
204	Ghrlnc.83362	Ghir_D12	38870333	38870544	+	211	90	0	3.17	7	4.88	8.71	1.02
205	Ghrlnc.83409	Ghir_D12	39641222	39641779	+	557	90	0.25	1.2	1.05	0.53	0.66	0.39
206	Ghrlnc.84058	Ghir_D12	49513092	49513480	+	388	90	5.57	5.29	3.21	2.22	1.76	3.23
207	Ghrlnc.84061	Ghir_D12	49577510	49577745	+	235	90	2.21	0	0	1.82	0.9	1.03
208	Ghrlnc.84473	Ghir_D12	54441732	54442964	+	1232	90	1.07	0.31	0.92	0.7	0.41	0.63
209	Ghrlnc.84566	Ghir_D12	55331570	55331985	+	415	90	1.76	0.76	0.46	0.18	1.28	1.54
210	Ghrlnc.84794	Ghir_D12	57460247	57460464	-	217	90	24.83	3.69	3.97	10.84	15.54	1.01
211	Ghrlnc.85022	Ghir_D12	59391473	59391769	-	296	90	25.21	0	0	0	0	0
212	Ghrlnc.85150	Ghir_D12	60455087	60465953	+	10866	90	1.31	0.19	0.15	0.25	0.08	0.58
213	Ghrlnc.85748	Ghir_D13	2680462	2685471	+	5009	91	4.4	0.003675	1.08	1.8	2.55	1.14
214	Ghrlnc.88279	Ghir_D13	60864445	60869355	-	4910	92	0.97	4.71	3.48	1.71	2.84	5.49

## Sheet: Table S7
Supplemental Table 7. Predicted endogenous target mimicries of miR482 and miR2118
Species	Seriers No.	Alignment of miR482/2118 and eTMs	Score	Predicted by the method of*	Comments
G. arboreum	1	miR482f 1 TCTTTCCTAT--G-CCCCCCATTCC 22		Ye et al., 2014
		||||||||o| : ||||||||o||
		Garlnc.5611 251 AGAAAGGAAAAATGGGGGGGTACGG 227
G. raimondii	1	miR482k 1 TCTTCCCAAA--A-CCTCCAATTCC 22	3	Ye et al., 2014 and psMimic (Wu et al., 2013)
		|||||||||| | ||||oo|||||
		Gralnc.13620 1087 AGAAGGGTTTTTTCGGAGAGTAAGG 1062			Gralnc.13620 can potentially interact with miR482k and miR482l
	2	miR482l 1 TCTTCCCGAG---GCCACCCATTCC 22	4	Ye et al., 2014 and psMimic (Wu et al., 2013)
		|||||||:|: |||o|o||||||
		Gralnc.13620 1087 AGAAGGGTTTTTTCGGAGAGTAAGG 1062
	3	miR2118p 1 TTTCCAATT-CC--TCCTATTCCAC 22		Ye et al., 2014
		||||||||| || |oo||||o|||
		Gralnc.26149 574 AAAGGTTAAAGGGTAACATAAAGTG 550
G. hirsutum	1	miR482a 1 TCTTTCCTAC---TCCTCCCATACC 22	4	psMimic (Wu et al., 2013)
		||||:||:|| :|||||||||o|
		Ghrlnc.53204 493 AGAAGGGGTGGTAGGGAGGGTATAG 469			Ghrlnc.53204 can potentially interact with miR482a and miR482g
	2	miR482g 1 TCTTCCCAAC-A--CCTCCCATACC 22	3	psMimic (Wu et al., 2013)
		|||||||o|| | |||||||||o|
		Ghrlnc.53204 493 AGAAGGGGTGGTAGGGAGGGTATAG 469
	3	miR482a 1 TCTTTCCTAC---TCCTCCCATACC 22	4	psMimic (Wu et al., 2013)
		||||:||:|| |||||||o|||o
		Ghrlnc.36826 1492 AGAAGGGGTGGTAAGGAGGGGATGA 1468
	4	miR2118e 1 TTGCCGATT-C--CACCCATGCCTA 22	3.5	psMimic (Wu et al., 2013)
		||:|||||| | |||||||||o:|
		Ghrlnc.36832 1083 AATGGCTAAAGTTGTGGGTACGAGT 1059			Ghrlnc.36832 is a homolog of Gbalnc.31516
		miR2118k 1 TTCCCAAAAC---CTCCAATTCCAA 22	4	psMimic (Wu et al., 2013)
	5	||||||||o| ||||||::o|||
		Ghrlnc.71386 206 AAGGGTTTAGATAGAGGTTGGAGTT 182			Ghrlnc.71386 has two regions that can potentially interact with miR2118k
		miR2118k 1 TTCCCAAAAC---CTCCAATTCCAA 22	4	psMimic (Wu et al., 2013)
	6	||||||||o| ||||||::o|||
		Ghrlnc.71386 681 AAGGGTTTAGATAGAGGTTGGAGTT 657
G. barbadense	1	miR482c 1 TCTTTCCTA---CTCCTCCCATTCC 22		Ye et al., 2014
		||||||||| ||o||||||:|||
		Gbalnc.75943 1392 AGAAAGGATTATGATGAGAGTGAGG 1368
	2	miR482d 1 TCTTTCCAA-T--TCCTCCCATTCC 22	4	Ye et al., 2014 and psMimic (Wu et al., 2013)
		||:|||||| | ||o||||o||||
		Gbalnc.57264 484 AGGAAGGTTCATTAGAAGGGAAAGG 460
	3	miR482e 1 TCTTGCCGA--TT-CCACCCATGCC 22		Ye et al., 2014
		o||||||:| || |||o|||||||
		Gbalnc.60421 1046 CGAACGGTTGGAATGGTTGGTACGG 1022
	4	miR482n 1 TCTTTTCAAT-T--CCTCCCATTCC 22		Ye et al., 2014
		||||||||o| | |||||||||oo
		Gbalnc.59363 199 AGAAAAGTAACATTGGAGGGTAAAA 175
	5	miR2118d 1 TTTCCAATTC---CTCCCATTCCAC 22	3	psMimic (Wu et al., 2013)
		::|||||||| ||||o|:|||||
		Gbalnc.64488 613 GGAGGTTAAGGAGGAGGTTGAGGTG 589
	6	miR2118e 1 TTGCCGATT-C--CACCCATGCCTA 22	3.5	Ye et al., 2014 and psMimic (Wu et al., 2013)
		||:|||||| | |||||||||o:|
		Gbalnc.31516 1324 AATGGCTAAAGTTGTGGGTACGAGT 1300			Gbalnc.31516 is a homolog of Ghrlnc.36832
	7	miR2118k 1 TTCCCAAAAC-C--TCCAATTCCAA 22	3.5	Ye et al., 2014 and psMimic (Wu et al., 2013)
		:||||||||| | |||o||||o||
		Gbalnc.13400 3081 GAGGGTTTTGTGTTAGGCTAAGCTT 3057
	8	miR2118m 1 TTTCCAATTC---CTCTCATTCCAC 22	3	psMimic (Wu et al., 2013)
		:||||||||| ||||||:|o||o
		Gbalnc.15719 1761 GAAGGTTAAGGAAGAGAGTGAAGTT 1737
* a score was not provided by the method of Ye et al., (2014).
